# Supplementary material for: A method for hand-foot-mouth disease prediction using GeoDetector and LSTM model in Guangxi, China
Source: Sci Rep. 2019 Nov 29;9:17928. doi: 10.1038/s41598-019-54495-2 (PMC6884467; doi:10.1038/s41598-019-54495-2)
Supplement: Supplementary file 2 — Dataset 1 [file 41598_2019_54495_MOESM2_ESM.xlsx]

## Sheet: Sheet1
YID	age	nation	payment	admission time	discharge time	hospital stay	times of hospitalization	profession
AAAUP5AABAAE/YgAAL	3	1	3	2013/3/30	2013/4/5	6	1	90
AAAUP5AABAAFBJmAAL	1	1	7	2013/7/9	2013/7/12	3	1	70
AAAUP5AABAAFB/CAAJ	1	1	3	2013/8/12	2013/8/18	6	1	90
AAAUP5AABAAFDCLAAF	2	1	2	2013/7/2	2013/7/6	4	1	70
AAAUP5AABAAFDHIAAH	3	1	7	2013/9/3	2013/9/7	4	1	70
AAAUP5AABAAFEA9AAG	4	1	3	2013/11/3	2013/11/5	2	1	27
AAAUP5AABAAFFbuAAF	1	1	3	2013/12/2	2013/12/6	4	1	90
AAAUP5AABAAFFqOAAB	1	1	3	2013/11/8	2013/11/13	5	1	90
AAAUP5AABAAFFu/AAH	3	1	2	2013/9/28	2013/10/2	4	1	90
AAAUP5AABAAFGFkAAD	1	1	7	2013/10/7	2013/10/14	7	1	70
AAAUP5AABAAFGRPAAL	5	1	7	2013/10/8	2013/10/12	4	1	70
AAAUP5AABAAFLVKAAL	2	1	7	2014/9/28	2014/9/29	1	1	70
AAAUP5AABAAFNvdAAL	1	1	7	2014/4/21	2014/4/23	2	1	90
AAAUP5AABAAFOMyAAF	4	1	7	2014/4/22	2014/4/27	5	1	90
AAAUP5AABAAFOP5AAO	3	1	3	2014/4/7	2014/4/12	5	1	90
AAAUP5AABAAFOQpAAB	2	1	7	2014/4/22	2014/4/28	6	1	90
AAAUP5AABAAFOzDAAP	2	1	2	2014/5/21	2014/5/23	2	1	70
AAAUP5AABAAFO81AAN	2	1	7	2014/6/20	2014/6/22	2	1	70
AAAUP5AABAAFPlPAAJ	3	8	7	2014/6/20	2014/6/28	8	1	70
AAAUP5AABAAFPxdAAP	2	1	3	2014/5/24	2014/5/29	5	1	90
AAAUP5AABAAFQWyAAJ	1	1	7	2014/6/3	2014/6/9	6	1	90
AAAUP5AABAAFQayAAJ	1	1	7	2014/4/13	2014/4/17	4	1	90
AAAUP5AABAAFRRXAAL	2	1	7	2014/9/29	2014/10/4	5	1	70
AAAUP5AABAAFRSkAAH	1	1	7	2014/10/23	2014/10/27	4	1	70
AAAUP5AABAAFTT/AAF	1	1	7	2014/11/15	2014/11/19	4	1	70
AAAUP5AABAAFTYJAAB	2	1	3	2014/10/28	2014/11/3	6	1	70
AAAUP5AABAAFTkwAAH	4	1	7	2014/10/31	2014/11/5	5	1	70
AAAUP5AABAAFUkcAAN	8	1	7	2015/1/14	2015/1/17	3	1	31
AAAUP5AABAAFaS4AAL	2	1	7	2015/4/29	2015/5/4	5	1	70
AAAUP5AABAAFbXRAAH	1	1	7	2015/6/14	2015/6/19	5	1	70
AAAUP5AABAAFbZHAAF	3	1	7	2015/5/31	2015/6/4	4	1	70
AAAUP5AABAAFbc/AAL	4	1	7	2015/6/22	2015/6/27	5	1	70
AAAUP5AABAAFbikAAF	2	1	7	2015/5/23	2015/5/28	5	1	70
AAAUP5AABAAFbkuAAH	2	1	7	2015/6/15	2015/6/20	5	1	70
4509020012_1444944_1	3	01	03	2014/12/23	2014/12/28	5	1	90
4510270011_201411601_1	1	01	07	2014/11/11	2014/11/16	5	1	90
4509020012_1441354_1	2	01	07	2014/11/16	2014/11/20	4	1	90
4510250012_0000328088_1	2	08	03	2014/11/30	2014/12/7	7	1	90
4514250014_16090586_1	1	08	99	2016/9/16	2016/9/21	5	1	90
4510250012_0000373587_1	5	08	03	2016/9/16	2016/9/21	5	1	90
4511220012_222700_1	1	01	03	2016/9/14	2016/9/17	3	1	90
4511220012_222685_1	1	01	03	2016/9/13	2016/9/17	4	1	90
4510230015_198938_1	3	08	99	2013/12/30	2014/1/4	5	1	90
4510230015_201590_1	3	08	99	2014/1/25	2014/1/30	5	1	90
4510230015_200959_1	2	08	99	2014/1/19	2014/1/23	4	1	90
4510230015_201641_1	1	08	99	2014/1/26	2014/1/31	5	1	90
4510230015_199130_1	2	08	99	2014/1/1	2014/1/7	6	1	90
4510230015_199092_1	1		99	2014/1/1	2014/1/7	6	1
4510230015_200879_1	2	08	99	2014/1/18	2014/1/20	2	1	90
4510230015_200859_1	1	08	99	2014/1/18	2014/1/24	6	1	90
4510230015_198628_1	2	08	99	2013/12/27	2014/1/2	6	1	90
4510230015_198635_1	3	08	99	2013/12/27	2014/1/2	6	1	90
4510230015_200437_1	1	08	99	2014/1/14	2014/1/16	2	1	90
4510230015_199570_1	1	08	99	2014/1/6	2014/1/12	6	1	90
4510230015_199044_1	3	08	99	2013/12/31	2014/1/6	6	1	90
4510230015_199036_1	4	08	99	2013/12/31	2014/1/6	6	1	90
4510230015_199037_1	2	08	99	2013/12/31	2014/1/6	6	1	90
4510230015_200176_1	3	08	99	2014/1/12	2014/1/20	8	1	90
4510230015_198950_1	3	08	99	2013/12/30	2014/1/1	2	1	90
4510230015_199546_1	2	08	99	2014/1/5	2014/1/9	4	1	90
4510230015_199655_1	1	08	99	2014/1/6	2014/1/13	7	1	90
4510230015_200314_1	2	08	99	2014/1/13	2014/1/19	6	1	90
4510230015_200331_1	1	08	99	2014/1/13	2014/1/24	11	1	90
4510230015_198963_1	4	08	99	2013/12/30	2014/1/5	6	1	90
4510230015_200970_1	2	08	99	2014/1/19	2014/1/27	8	1	90
4510230015_200405_1	4	08	99	2014/1/14	2014/1/20	6	1	90
4510230015_201161_1	1	08	99	2014/1/21	2014/1/27	6	1	90
4510230015_201166_1	2	08	99	2014/1/21	2014/1/27	6	1	90
4510230015_198720_1	2	08	99	2013/12/28	2014/1/3	6	1	90
4510230015_201157_1	1	08	99	2014/1/21	2014/1/27	6	1	90
4510230015_199516_1	3	08	99	2014/1/5	2014/1/12	7	1	90
4510230015_200472_1	1	08	99	2014/1/14	2014/1/20	6	1	90
4510230015_199539_1	3	08	99	2014/1/5	2014/1/12	7	1	90
4510230015_199515_1	1	08	99	2014/1/5	2014/1/12	7	1	90
4510230015_199110_1	2		99	2014/1/1	2014/1/3	2	1
4510230015_199859_1	2	08	99	2014/1/8	2014/1/20	12	1	90
4510230015_200869_1	2	08	99	2014/1/18	2014/1/24	6	1	90
4510230015_201589_1	5	08	99	2014/1/25	2014/1/30	5	1	90
4510230015_200470_1	1	08	99	2014/1/14	2014/1/15	1	1	90
4510230015_199656_1	3	08	99	2014/1/6	2014/1/7	1	1	90
4510230015_199545_1	2	08	99	2014/1/5	2014/1/9	4	1	90
4510230015_199774_1	2	08	99	2014/1/7	2014/1/13	6	1	90
4510230015_199616_1	1	08	99	2014/1/6	2014/1/12	6	1	90
4510230015_198731_1	1	08	99	2013/12/28	2014/1/3	6	1	90
4510230015_201158_1	4	08	99	2014/1/21	2014/1/29	8	1	90
4510230015_200133_1	1	08	99	2014/1/11	2014/1/17	6	1	90
4510230015_198638_1	39	08	99	2013/12/27	2014/1/2	6	1	54
4510230015_198643_1	1	08	99	2013/12/27	2014/1/3	7	1	90
4510230015_200447_1	1	08	99	2014/1/14	2014/1/22	8	1	90
4510230015_199745_1	3	08	99	2014/1/7	2014/1/14	7	1	90
4510230015_200323_1	2	08	99	2014/1/13	2014/1/21	8	1	90
4510230015_199537_1	2	08	99	2014/1/5	2014/1/11	6	1	90
4510230015_200245_1	2	08	99	2014/1/12	2014/1/19	7	1	90
4510230015_198960_1	1	08	99	2013/12/30	2014/1/6	7	1	31
4510230015_199119_1	2	08	99	2014/1/1	2014/1/7	6	1	90
4510230015_199129_1	2	08	99	2014/1/1	2014/1/7	6	1	90
4510230015_200194_1	2	08	99	2014/1/12	2014/1/18	6	1	90
4510230015_198753_1	2	08	99	2013/12/28	2014/1/6	9	1	90
4510230015_198758_1	2	08	99	2013/12/28	2014/1/3	6	1	90
4510230015_198752_1	1	08	99	2013/12/28	2014/1/4	7	1	90
4510230015_198747_1	4	08	99	2013/12/28	2014/1/3	6	1	90
4501260012_183905_1	1	01	07	2014/1/22	2014/1/27	5	1	70
4510230015_200427_1	2	08	99	2014/1/14	2014/1/22	8	1	90
4510230015_199761_1	1	08	99	2014/1/7	2014/1/14	7	1	90
4510230015_200249_1	1	08	99	2014/1/12	2014/1/19	7	1	90
4510230015_199689_1	1	08	99	2014/1/7	2014/1/15	8	1	90
4514240011_0152446_1	1	08	07	2014/1/27	2014/1/28	1	1	90
4510230015_200461_1	1	08	99	2014/1/14	2014/1/15	1	1	90
4510230015_199765_1	1	08	99	2014/1/7	2014/1/13	6	1	90
4510230015_200373_1	1	08	99	2014/1/13	2014/1/20	7	1	90
4514240011_0152213_1	1	08	07	2014/1/21	2014/1/24	3	1	27
4510230015_199471_1	1	08	99	2014/1/4	2014/1/11	7	1	90
4510230015_200549_1	4	08	99	2014/1/15	2014/1/21	6	1	90
4501260012_184079_1	1	01	03	2014/1/25	2014/1/29	4	1	70
4510230015_201787_1	4	08	99	2014/1/27	2014/1/30	3	1	90
4510230015_199436_1	4	08	99	2014/1/4	2014/1/11	7	1	90
4510230015_199246_1	1	08	99	2014/1/2	2014/1/3	1	1	90
4510230015_200744_1	2	08	99	2014/1/17	2014/1/27	10	1	90
4510230015_200353_1	1	08	99	2014/1/13	2014/1/13	1	1	90
4501260012_184169_1	1	01	07	2014/1/26	2014/1/30	4	1	70
4514240011_0152440_1	2	08	07	2014/1/27	2014/1/30	3	1	90
4514240011_0152106_1	3	08	07	2014/1/18	2014/1/22	4	1	90
4514240011_0152119_1	1	08	03	2014/1/18	2014/1/22	4	1	90
4501260012_183922_1	1	01	07	2014/1/22	2014/1/27	5	1	70
4514240011_0152369_1	1	08	03	2014/1/25	2014/1/29	4	1	90
4514240011_0144919_3	1	08	07	2014/1/25	2014/1/29	4	3	90
4501260012_183938_1	1	01	03	2014/1/22	2014/1/26	4	1	70
4510230015_198874_1	7	08	99	2013/12/30	2014/1/5	6	1	31
4510230015_198644_1	4	08	99	2013/12/27	2014/1/2	6	1	90
4510230015_198677_1	3	08	99	2013/12/28	2014/1/4	7	1	90
4510230015_201186_1	3	08	99	2014/1/21	2014/1/29	8	1	90
4510230015_198663_1	2	08	99	2013/12/27	2014/1/2	6	1	90
4510230015_198649_1	4	08	99	2013/12/27	2014/1/7	11	1	90
4510230015_198656_1	1	08	99	2013/12/27	2014/1/3	7	1	90
4510230015_201037_1	1	08	99	2014/1/20	2014/1/26	6	1	90
4510230015_200158_1	1	08	99	2014/1/11	2014/1/21	10	1	90
4510230015_201576_1	1	08	99	2014/1/25	2014/1/30	5	1	90
4510230015_198421_1	1	08	99	2013/12/25	2014/1/1	7	1	90
4510230015_198425_1	3	08	99	2013/12/25	2014/1/1	7	1	90
4510230015_201422_1	2	08	99	2014/1/24	2014/1/24	1	1	90
4510230015_198933_1	4	08	99	2013/12/30	2014/1/5	6	1	90
4510230015_199889_1	2	08	99	2014/1/9	2014/1/15	6	1	90
4510230015_198899_1	4	08	99	2013/12/30	2014/1/5	6	1	90
4510230015_198900_1	2	08	99	2013/12/30	2014/1/5	6	1	90
4510230015_201568_1	2	08	99	2014/1/25	2014/1/29	4	1	90
4510230015_197968_1	1	08	99	2013/12/20	2014/1/4	15	1	90
4510230015_201390_1	2	08	99	2014/1/23	2014/1/29	6	1	90
4510230015_198812_1	1	08	99	2013/12/29	2014/1/4	6	1	90
4510230015_201140_1	1	08	99	2014/1/21	2014/1/22	1	1	90
4510230015_198780_1	2	08	99	2013/12/29	2014/1/4	6	1	90
4510230015_201056_1	1	08	99	2014/1/20	2014/1/26	6	1	90
4510230015_201057_1	3	08	99	2014/1/20	2014/1/22	2	1	90
4510230015_201569_1	3	08	99	2014/1/25	2014/1/30	5	1	90
4510230015_198406_1	3	08	99	2013/12/25	2014/1/1	7	1	90
4510230015_198411_1	2	08	99	2013/12/25	2014/1/3	9	1	90
4510230015_201359_1	1	08	99	2014/1/23	2014/1/29	6	1	90
4510230015_199968_1	2	08	99	2014/1/9	2014/1/17	8	1	90
4510230015_198993_1	1	08	99	2013/12/31	2014/1/7	7	1	90
4510230015_199078_1	2	08	99	2014/1/1	2014/1/2	1	1	90
4514240011_0102261_2	3	08	07	2014/1/23	2014/1/27	4	2	90
4510230015_200066_1	2	08	99	2014/1/10	2014/1/16	6	1	90
4510230015_201340_1	1	08	99	2014/1/23	2014/1/30	7	1	90
4510230015_198446_1	3	08	99	2013/12/25	2014/1/8	14	1	90
4510230015_199238_1	1	08	99	2014/1/2	2014/1/8	6	1	90
4510230015_201453_1	2	08	99	2014/1/24	2014/1/29	5	1	90
4510230015_201474_1	1	08	99	2014/1/24	2014/1/30	6	1	90
4510230015_200558_1	3	08	99	2014/1/15	2014/1/23	8	1	90
4510230015_199456_1	1	08	99	2014/1/4	2014/1/10	6	1	90
4511210011_128170_2	3	01	7	2013/12/26	2014/1/2	7	2	90
4514240011_0152321_1	1	08	07	2014/1/24	2014/1/27	3	1	90
4510230015_198549_1	3	08	99	2013/12/26	2014/1/1	6	1	31
4510230015_201482_1	3	08	99	2014/1/24	2014/1/29	5	1	90
4510230015_201488_1	1	08	99	2014/1/24	2014/1/30	6	1	90
4510230015_201381_1	1	08	99	2014/1/23	2014/1/29	6	1	90
4514240011_0129690_2	3	08	03	2014/1/16	2014/1/21	5	2	90
4514240011_0152032_1	1	08	03	2014/1/16	2014/1/21	5	1	90
4510230015_199400_1	1	08	99	2014/1/4	2014/1/4	1	1	90
4510230015_199021_1	1	08	99	2013/12/31	2014/1/6	6	1	90
4514240011_0150255_2	1	08	07	2014/1/26	2014/1/26	1	2	90
4510230015_199449_1	1	08	99	2014/1/4	2014/1/10	6	1	90
4510230015_199451_1	4	08	99	2014/1/4	2014/1/14	10	1	90
4510230015_200552_1	4	08	99	2014/1/15	2014/1/21	6	1	90
4510230015_201870_1	1	08	99	2014/1/28	2014/1/30	2	1	90
4514240011_0152058_1	2	08	07	2014/1/17	2014/1/22	5	1	90
4514240011_0143707_2	1	08	03	2014/1/23	2014/1/26	3	2	90
4514240011_0148619_2	1	08	07	2014/1/23	2014/1/26	3	2	90
4510230015_198836_1	13	08	99	2013/12/29	2014/1/2	4	1	31
4510230015_199313_1	1	08	99	2014/1/3	2014/1/9	6	1	90
4510230015_199213_1	1	08	99	2014/1/2	2014/1/8	6	1	90
4510230015_200759_1	2	08	99	2014/1/17	2014/1/25	8	1	90
4510230015_199186_1	1	08	99	2014/1/2	2014/1/8	6	1	90
4510230015_201663_1	7	08	99	2014/1/26	2014/1/30	4	1	31
4510230015_200749_1	1	08	99	2014/1/17	2014/1/23	6	1	90
4510230015_199255_1	3	08	99	2014/1/2	2014/1/8	6	1	31
4510230015_199377_1	1	08	99	2014/1/3	2014/1/7	4	1	90
4510230015_200647_1	2	08	99	2014/1/16	2014/1/22	6	1	90
4510230015_199345_1	1	08	99	2014/1/3	2014/1/9	6	1	90
4510230015_200650_1	2	08	99	2014/1/16	2014/1/22	6	1	90
4511210011_1312108_1	1	01	3	2013/12/29	2014/1/4	6	1	90
4511210011_140912_1	2	01	3	2014/1/25	2014/1/27	2	1	90
4501270011_256142_2	1	01	07	2014/1/1	2014/1/5	4	2	90
4511210011_140194_1	2	01	3	2014/1/5	2014/1/12	7	1	27
4511210011_140206_1	5	01	3	2014/1/5	2014/1/12	7	1	27
4501270011_276067_1	1	01	07	2014/1/1	2014/1/6	5	1	90
4511210011_130722_4	1	01	3	2014/1/24	2014/1/29	5	4	90
4511210011_140653_1	2	01	7	2014/1/17	2014/1/23	6	1	90
4510230015_201271_1	2	08	99	2014/1/22	2014/1/29	7	1	90
4510230015_198543_1	3	08	99	2013/12/26	2014/1/1	6	1	90
4510230015_198539_1	3	08	99	2013/12/26	2014/1/2	7	1	90
4510230015_198540_1	2	08	99	2013/12/26	2014/1/1	6	1	90
4510230015_199941_1	1	08	99	2014/1/9	2014/1/16	7	1	90
4510230015_198614_1	3	08	99	2013/12/27	2014/1/2	6	1	90
4510230015_198507_1	3	08	99	2013/12/26	2014/1/1	6	1	90
4510230015_198496_1	3	08	99	2013/12/26	2014/1/1	6	1	90
4510230015_198460_1	1	08	99	2013/12/25	2014/1/2	8	1	90
4501270011_276814_1	2	01	03	2014/1/9	2014/1/13	4	1	90
4501270011_207791_3	2	01	03	2014/1/8	2014/1/13	5	3	90
4510230015_198510_1	1	08	99	2013/12/26	2014/1/1	6	1	90
4510230015_201301_1	3	08	99	2014/1/22	2014/1/26	4	1	90
4510230015_198935_1	4	08	99	2013/12/30	2014/1/16	17	1	90
4510230015_200210_1	1	08	99	2014/1/12	2014/1/19	7	1	90
4510230015_201687_1	4	08	99	2014/1/26	2014/1/31	5	1	90
4510230015_201664_1	1	08	99	2014/1/26	2014/1/30	4	1	90
4510230015_200713_1	4	08	99	2014/1/17	2014/1/24	7	1	90
4510230015_199299_1	3	08	99	2014/1/3	2014/1/9	6	1	90
4510230015_200671_1	1	08	99	2014/1/16	2014/1/24	8	1	90
4510230015_199329_1	2	08	99	2014/1/3	2014/1/9	6	1	90
4501270011_269857_2	2	08	03	2014/1/3	2014/1/7	4	2	90
4501030021_21308905_5	2	1	8	2014/5/28	2014/6/2	5	5	90
4510230015_198535_1	3	08	99	2013/12/26	2014/1/1	6	1	90
4510230015_198519_1	4	08	99	2013/12/26	2014/1/2	7	1	90
4510230015_201764_1	2	08	99	2014/1/27	2014/1/31	4	1	90
4510230015_198508_1	1	08	99	2013/12/26	2014/1/1	6	1	90
4510230015_198533_1	3	08	99	2013/12/26	2014/1/1	6	1	90
4503220011_20140017603201_1	2	01	03	2014/1/6	2014/1/13	7	1	70
4501270011_275745_1	1	08	03	2013/12/29	2014/1/1	3	1	90
4501270011_275594_1	2	01	03	2013/12/26	2014/1/3	8	1	90
4501270011_276211_1	3	08	07	2014/1/2	2014/1/5	3	1	90
4501270011_276089_1	1	08	07	2014/1/1	2014/1/5	4	1	90
4501270011_222931_3	3	99	01	2013/12/29	2014/1/2	4	3	90
4501270011_277211_1	1	01	03	2014/1/13	2014/1/17	4	1	90
4501270011_276029_1	1	01	03	2014/1/1	2014/1/4	3	1	90
4503220011_20140017596301_1	2	01	03	2014/1/4	2014/1/10	6	1	70
4501270011_277707_1	1	99	01	2014/1/18	2014/1/22	4	1	90
4501270011_277690_1	1	01	03	2014/1/18	2014/1/22	4	1	90
4501270011_219792_2	3	01	03	2014/1/19	2014/1/23	4	2	90
4501270011_258782_2	2	01	03	2014/1/19	2014/1/23	4	2	90
4501270011_276695_1	2	01	03	2014/1/7	2014/1/11	4	1	90
4501270011_276653_1	1	01	03	2014/1/7	2014/1/10	3	1	90
4501270011_218725_5	2	01	03	2014/1/4	2014/1/8	4	5	90
4501270011_276379_1	5	01	03	2014/1/4	2014/1/8	4	1	90
4501270011_276483_1	1	08	03	2014/1/5	2014/1/8	3	1	90
4501270011_258076_4	1	01	03	2014/1/11	2014/1/15	4	4	90
4501270011_270610_2	1	08	03	2014/1/15	2014/1/18	3	2	90
4501270011_277519_1	2	08	07	2014/1/16	2014/1/20	4	1	90
4501270011_273657_2	1	01	03	2014/1/17	2014/1/21	4	2	90
4501270011_276892_1	1	01	03	2014/1/9	2014/1/14	5	1	90
4501270011_276996_1	1	08	03	2014/1/10	2014/1/14	4	1	90
4501270011_277601_1	2	01	03	2014/1/17	2014/1/21	4	1	90
4501270011_266051_2	1	01	03	2014/1/22	2014/1/26	4	2	90
4501270011_278239_1	1	01	03	2014/1/22	2014/1/26	4	1	90
4501270011_278244_1	1	01	03	2014/1/22	2014/1/26	4	1	90
4501270011_244333_2	1	01	03	2014/1/26	2014/1/29	3	2	90
4501270011_213007_2	3	08	03	2014/1/21	2014/1/26	5	2	90
4501270011_259109_2	4	01	03	2014/1/20	2014/1/25	5	2	90
4501270011_277911_1	1	01	03	2014/1/20	2014/1/24	4	1	90
4501270011_277965_1	2	01	03	2014/1/20	2014/1/25	5	1	90
4501270011_276989_1	2	08	07	2014/1/10	2014/1/15	5	1	90
4501270011_276951_1	36	01	03	2014/1/10	2014/1/14	4	1	27
4501270011_276991_1	1	01	03	2014/1/10	2014/1/14	4	1	90
4501270011_276961_1	3	01	03	2014/1/10	2014/1/14	4	1	90
4514020011_142607_2	1	08	99	2014/1/9	2014/1/14	5	2	70
4514020011_144571_2	1	01	99	2014/1/15	2014/1/20	5	2	70
4514020011_144573_2	1	01	99	2014/1/14	2014/1/19	5	2	70
4514020011_144606_2	1	01	99	2014/1/26	2014/1/29	3	2	70
4514020011_144962_2	2	08	99	2014/1/14	2014/1/19	5	2	70
4514020011_150494_1	1	08	99	2014/1/20	2014/1/20	1	1	70
4514020011_150752_1	1	08	99	2014/1/25	2014/1/30	5	1	70
4514020011_132891_4	1	08	99	2014/1/18	2014/1/23	5	4	70
4514020011_149131_2	2	08	99	2014/1/14	2014/1/20	6	2	70
4514020011_144769_2	2	01	99	2013/12/30	2014/1/3	4	2	90
4514020011_138477_2	2	01	99	2014/1/18	2014/1/21	3	2	70
4514020011_150601_1	1	08	99	2014/1/22	2014/1/27	5	1	70
4514020011_150605_1	4	01	99	2014/1/22	2014/1/26	4	1	70
4514020011_150651_1	4	01	99	2014/1/23	2014/1/27	4	1	70
4514020011_150654_1	1	08	99	2014/1/23	2014/1/28	5	1	70
4514020011_150652_1	4	01	99	2014/1/23	2014/1/27	4	1	70
4514020011_150664_1	2	01	99	2014/1/23	2014/1/27	4	1	90
4514020011_150665_1	1	01	99	2014/1/23	2014/1/27	4	1	70
4514020011_139051_3	1	08	99	2014/1/22	2014/1/23	1	3	70
4514020011_149979_1	1	08	99	2014/1/10	2014/1/14	4	1	70
4514020011_150387_1	1	01	99	2014/1/18	2014/1/23	5	1	90
4514020011_150344_1	4	01	99	2014/1/17	2014/1/22	5	1	70
4514020011_131281_2	3	08	99	2014/1/10	2014/1/16	6	2	70
4514020011_150192_1	1	08	99	2014/1/14	2014/1/19	5	1	70
4514020011_150152_1	2	08	99	2014/1/14	2014/1/20	6	1	70
4514020011_150176_1	1	01	99	2014/1/14	2014/1/19	5	1	90
4514020011_150198_1	2	08	99	2014/1/14	2014/1/19	5	1	70
4514020011_150177_1	1	01	99	2014/1/14	2014/1/19	5	1	90
4514250014_20053152_1	1	08	99	2014/1/3	2014/1/8	5	1	90
4514020011_150227_1	4	08	99	2014/1/15	2014/1/20	5	1	70
4514020011_150500_1	1	08	99	2014/1/20	2014/1/27	7	1	90
4514020011_150504_1	1	01	99	2014/1/20	2014/1/25	5	1	90
4514250014_20043154_3	1	08	99	2013/12/26	2014/1/2	7	3	90
4514250014_20049340_2	1	08	99	2014/1/11	2014/1/22	11	2	90
4514020011_150184_1	9	01	99	2014/1/14	2014/1/19	5	1	31
4514020011_149894_1	1	08	99	2014/1/8	2014/1/13	5	1	70
4514020011_149559_1	2	01	99	2014/1/2	2014/1/7	5	1	70
4514020011_149438_1	2	01	99	2013/12/30	2014/1/4	5	1	90
4514020011_142021_2	1	08	99	2014/1/6	2014/1/10	4	2	70
4514020011_150512_1	2	01	99	2014/1/20	2014/1/24	4	1	70
4514020011_149461_1	3	01	99	2013/12/31	2014/1/5	5	1	90
4514020011_150144_1	1	08	99	2014/1/13	2014/1/18	5	1	70
4514020011_149279_1	1	01	99	2013/12/27	2014/1/1	5	1	70
4514020011_150518_1	1	08	99	2014/1/20	2014/1/28	8	1	70
4514020011_149300_1	4	08	99	2013/12/27	2014/1/2	6	1	31
4514020011_150506_1	5	01	99	2014/1/20	2014/1/25	5	1	90
4514250014_20034629_3	2	08	99	2014/1/8	2014/1/16	8	3	90
4514020011_149645_1	1	08	99	2014/1/3	2014/1/8	5	1	70
4514020011_149646_1	3	08	99	2014/1/3	2014/1/9	6	1	31
4514020011_149801_1	6	01	99	2014/1/7	2014/1/12	5	1	70
4514020011_144942_2	3	08	99	2014/1/15	2014/1/20	5	2	70
4514020011_132065_2	2	01	99	2014/1/27	2014/1/30	3	2	70
4514020011_150017_1	1	01	99	2014/1/11	2014/1/15	4	1	70
4514020011_149334_1	1	08	99	2013/12/28	2014/1/2	5	1	70
4514020011_149819_1	3	01	99	2014/1/7	2014/1/12	5	1	70
4514020011_149821_1	3	08	99	2014/1/7	2014/1/11	4	1	70
4514020011_149822_1	4	08	99	2014/1/7	2014/1/12	5	1	31
4514020011_149827_1	2	01	99	2014/1/7	2014/1/12	5	1	70
4514020011_150111_1	2	01	99	2014/1/13	2014/1/18	5	1	70
4514020011_150396_1	1	08	99	2014/1/18	2014/1/23	5	1	90
4514020011_150253_1	3	01	99	2014/1/15	2014/1/20	5	1	70
4514020011_149743_1	4	01	99	2014/1/5	2014/1/10	5	1	70
4514020011_149566_1	1	08	99	2014/1/2	2014/1/2	1	1	70
4514020011_150247_1	1	08	99	2014/1/15	2014/1/19	4	1	70
4514020011_150242_1	1	08	99	2014/1/15	2014/1/20	5	1	70
4514250014_20052800_1	3	08	99	2013/12/27	2014/1/4	8	1	31
4514020011_149832_1	4	08	99	2014/1/7	2014/1/12	5	1	70
4514020011_149840_1	1	01	99	2014/1/7	2014/1/12	5	1	90
4514020011_115091_2	3	01	99	2014/1/8	2014/1/13	5	2	70
4514020011_149936_1	4	01	99	2014/1/9	2014/1/13	4	1	90
4514020011_149897_1	4	01	99	2014/1/8	2014/1/13	5	1	70
4514020011_149898_1	3	01	99	2014/1/8	2014/1/13	5	1	70
4514020011_149902_1	1	08	99	2014/1/8	2014/1/13	5	1	70
4514020011_149907_1	1	01	99	2014/1/8	2014/1/13	5	1	70
4514020011_150260_1	1	01	99	2014/1/15	2014/1/20	5	1	90
4514020011_150218_1	2	08	99	2014/1/15	2014/1/20	5	1	70
4514020011_150221_1	5	08	99	2014/1/15	2014/1/20	5	1	31
4514020011_150222_1	4	01	99	2014/1/15	2014/1/21	6	1	70
4514250014_7888566_2	2	08	99	2014/1/21	2014/1/26	5	2	90
4511210011_141293_1	2	01	3	2014/2/6	2014/2/10	4	1	70
4505020013_221490_1	1	01	07	2014/2/7	2014/2/10	3	1	90
4514020011_150139_1	1	01	99	2014/1/13	2014/1/18	5	1	90
4514020011_149976_1	1	08	99	2014/1/10	2014/1/15	5	1	70
4514020011_150234_1	1	01	99	2014/1/15	2014/1/21	6	1	70
4514020011_106040_2	2	01	99	2014/1/15	2014/1/20	5	2	70
4514020011_149591_1	4	08	99	2014/1/2	2014/1/6	4	1	70
4514020011_106437_3	3	01	99	2014/1/15	2014/1/20	5	3	70
4514250014_20054279_1	1	08	99	2014/1/22	2014/1/26	4	1	90
4514020011_150270_1	1	01	99	2014/1/16	2014/1/21	5	1	70
4514020011_129045_3	1	01	99	2014/1/13	2014/1/18	5	3	70
4514020011_128440_2	3	01	99	2014/1/2	2014/1/6	4	2	70
4514020011_150297_1	1	01	99	2014/1/16	2014/1/21	5	1	90
4514020011_150001_1	3	01	99	2014/1/11	2014/1/17	6	1	70
4514020011_150300_1	1	01	99	2014/1/16	2014/1/21	5	1	70
4514020011_150314_1	1	01	99	2014/1/16	2014/1/23	7	1	70
4514020011_149410_1	1	08	99	2013/12/30	2014/1/4	5	1	70
4514020011_150626_1	1	08	99	2014/1/22	2014/1/27	5	1	70
4514020011_149414_1	1	08	99	2013/12/30	2014/1/5	6	1	70
4501260012_182664_1	4	01	07	2013/12/31	2014/1/5	5	1	70
4514020011_150682_1	1	01	99	2014/1/24	2014/1/29	5	1	70
4514020011_150690_1	1	01	99	2014/1/24	2014/1/29	5	1	70
4514020011_150065_1	2	01	99	2014/1/12	2014/1/16	4	1	27
4514020011_150020_1	1	08	99	2014/1/11	2014/1/16	5	1	70
4514250014_20052990_1	4	08	99	2013/12/31	2014/1/8	8	1	90
4514250014_20037481_2	1	08	99	2014/1/7	2014/1/13	6	2	90
4514250014_20037481_3	1	08	99	2014/1/22	2014/1/26	4	3	90
4514250014_20037581_2	1	08	99	2014/1/15	2014/1/21	6	2	90
4514020011_118438_3	2	08	99	2014/1/18	2014/1/22	4	3	70
4514020011_110708_2	4	01	99	2014/1/6	2014/1/11	5	2	70
4514020011_150326_1	4	08	99	2014/1/17	2014/1/22	5	1	70
4514250014_20053614_1	3	08	99	2014/1/11	2014/1/19	8	1	90
4514250014_20030240_2	2	08	99	2014/1/6	2014/1/12	6	2	90
4514250014_20037577_2	3	08	99	2014/1/18	2014/1/24	6	2	90
4514020011_150261_1	3	01	99	2014/1/15	2014/1/20	5	1	70
4514250014_20049607_2	1	08	99	2013/12/29	2014/1/4	6	2	90
4514020011_150178_1	1	01	99	2014/1/14	2014/1/20	6	1	70
4514250014_20053460_1	2	08	99	2014/1/8	2014/1/15	7	1	90
4514020011_150751_1	3	08	99	2014/1/25	2014/1/29	4	1	31
4514250014_20053913_1	2	08	99	2014/1/17	2014/1/24	7	1	90
4514020011_150334_1	1	01	99	2014/1/17	2014/1/22	5	1	70
4514020011_150099_1	4	01	99	2014/1/13	2014/1/18	5	1	70
4514020011_150354_1	2	01	99	2014/1/17	2014/1/22	5	1	70
4514020011_150698_1	2	01	99	2014/1/24	2014/1/28	4	1	90
4514020011_150206_1	1	01	99	2014/1/15	2014/1/20	5	1	70
4514020011_150134_1	3	08	99	2014/1/13	2014/1/18	5	1	70
4514020011_150419_1	1	08	99	2014/1/18	2014/1/22	4	1	70
4514020011_149680_1	2	08	99	2014/1/4	2014/1/9	5	1	70
4514020011_150421_1	2	01	99	2014/1/19	2014/1/22	3	1	90
4514020011_150392_1	1	08	99	2014/1/18	2014/1/23	5	1	90
4514020011_150835_1	1	08	99	2014/1/27	2014/1/30	3	1	70
4514020011_150018_1	1	08	99	2014/1/11	2014/1/15	4	1	70
4514020011_150019_1	3	08	99	2014/1/11	2014/1/15	4	1	70
4514020011_150452_1	2	01	99	2014/1/19	2014/1/24	5	1	90
4514020011_150058_1	4	01	99	2014/1/12	2014/1/17	5	1	70
4514020011_150328_1	2	08	99	2014/1/17	2014/1/22	5	1	70
4514020011_150412_1	2	01	99	2014/1/18	2014/1/23	5	1	90
4514020011_150507_1	3	08	99	2014/1/20	2014/1/25	5	1	70
4514020011_150414_1	2	01	99	2014/1/18	2014/1/22	4	1	70
4514020011_150413_1	1	01	99	2014/1/18	2014/1/22	4	1	70
4514020011_150112_1	2	01	99	2014/1/13	2014/1/18	5	1	70
4514020011_149622_1	3	01	99	2014/1/3	2014/1/8	5	1	70
4514250014_20053892_1	1	08	99	2014/1/16	2014/1/29	13	1	90
4514250014_20031900_2	3	08	99	2014/1/23	2014/1/28	5	2	90
4514250014_20053011_1	1	08	99	2013/12/31	2014/1/8	8	1	90
4514250014_20053670_1	2	08	99	2014/1/12	2014/1/23	11	1	90
4514020011_140975_2	3	01	99	2014/1/15	2014/1/20	5	2	70
4514250014_20031953_3	1	08	99	2014/1/1	2014/1/11	10	3	90
4514020011_149763_1	3	01	99	2014/1/6	2014/1/10	4	1	90
4514250014_20053642_1	2	08	99	2014/1/12	2014/1/23	11	1	90
4514250014_20049206_2	1	08	99	2014/1/18	2014/1/23	5	2	90
4514020011_149773_1	4	01	99	2014/1/6	2014/1/11	5	1	70
4514020011_149777_1	4	08	99	2014/1/6	2014/1/10	4	1	70
4514250014_20054497_1	2	08	99	2014/1/26	2014/1/30	4	1	90
4514020011_150503_1	1	08	99	2014/1/20	2014/1/25	5	1	70
4514020011_150785_1	1	08	99	2014/1/26	2014/1/30	4	1	70
4514250014_20040590_3	2	08	99	2014/1/2	2014/1/10	8	3	90
4507020012_295150_1	2	01	99	2014/1/1	2014/1/6	5	1	90
4514020011_149945_1	1	08	99	2014/1/9	2014/1/14	5	1	70
4514020011_149504_1	3	08	99	2014/1/1	2014/1/7	6	1	70
4514020011_149678_1	1	01	99	2014/1/4	2014/1/9	5	1	90
4514020011_141071_2	4	08	99	2014/1/15	2014/1/20	5	2	90
4514020011_144186_2	1	01	99	2014/1/15	2014/1/15	1	2	70
4514250014_20039676_2	2	08	99	2014/1/2	2014/1/8	6	2	90
4514250014_20048811_2	1	08	99	2013/12/30	2014/1/5	6	2	90
4514020011_137132_2	4	01	99	2014/1/18	2014/1/21	3	2	70
4514250014_20026197_3	2	08	99	2014/1/3	2014/1/9	6	3	90
4514250014_20053193_1	3	08	99	2014/1/4	2014/1/11	7	1	90
4514250014_20050087_2	1	08	99	2014/1/22	2014/1/28	6	2	90
4514250014_20053556_1	1	08	99	2014/1/10	2014/1/17	7	1	90
4514250014_20054503_1	4	08	99	2014/1/26	2014/1/29	3	1	90
4514020011_148246_2	1	01	99	2014/1/17	2014/1/22	5	2	70
4514020011_149696_1	3	01	99	2014/1/4	2014/1/9	5	1	70
4514020011_143648_2	3	01	99	2014/1/1	2014/1/6	5	2	70
4514020011_143666_2	1	01	99	2014/1/20	2014/1/25	5	2	70
4514020011_149565_1	1	01	99	2014/1/2	2014/1/6	4	1	70
4514020011_149632_1	4	08	99	2014/1/3	2014/1/7	4	1	70
4510020014_0000366072_1	4	8	7	2014/2/5	2014/2/15	10	1	31
4514250014_20053374_1	4	08	99	2014/1/7	2014/1/11	4	1	90
4514250014_20052779_1	2	08	99	2013/12/26	2014/1/1	6	1	90
4514250014_7890916_2	2	08	99	2014/1/15	2014/1/20	5	2	90
4514250014_20053640_1	2	08	99	2014/1/12	2014/1/18	6	1	90
4514250014_20052785_1	4	08	99	2013/12/26	2014/1/1	6	1	90
4514250014_20053672_1	1	08	99	2014/1/13	2014/1/18	5	1	90
4514250014_20054128_1	4	08	99	2014/1/20	2014/1/24	4	1	90
4510020014_0000343729_1	1	9	3	2014/2/14	2014/2/16	2	1	90
4514250014_20054073_1	4	08	99	2014/1/19	2014/1/24	5	1	90
4514250014_20054078_1	4	08	99	2014/1/19	2014/1/27	8	1	27
4507020012_296070_1	4	01	99	2014/1/8	2014/1/12	4	1	90
4507020012_295390_1	1	01	99	2014/1/3	2014/1/10	7	1	90
4514250014_20052850_1	1	08	99	2013/12/28	2014/1/2	5	1	90
4514250014_20053504_1	1	08	99	2014/1/9	2014/1/17	8	1	90
4514250014_20054203_1	1	08	99	2014/1/21	2014/1/28	7	1	90
4510020014_0000367318_1	2	8	7	2014/2/4	2014/2/16	12	1	90
4514250014_20054541_1	2	08	99	2014/1/27	2014/1/30	3	1	90
4507020012_296617_1	4	01	99	2014/1/14	2014/1/21	7	1	90
4507020012_295620_1	1	01	99	2014/1/5	2014/1/10	5	1	90
4507020012_297176_1	1	01	99	2014/1/20	2014/1/23	3	1	90
4514250014_20053219_1	1	08	99	2014/1/4	2014/1/10	6	1	90
4514250014_20054317_1	1	08	99	2014/1/23	2014/1/28	5	1	90
4507020012_297366_1	4	01	99	2014/1/21	2014/1/25	4	1	90
4514240011_0152502_1	1	08	03	2014/1/29	2014/2/2	4	1	90
4514250014_20027370_3	1	08	99	2014/1/10	2014/1/11	1	3	90
4514250014_20053894_1	1	08	99	2014/1/16	2014/1/22	6	1	90
4514240011_0131604_5	1	08	07	2014/1/30	2014/2/2	3	5	90
4514240011_0152543_1	1	08	07	2014/1/30	2014/2/2	3	1	90
4510020014_0000365710_1	5	8	3	2014/1/29	2014/2/7	9	1	31
4510020014_0000365704_1	1	8	7	2014/1/29	2014/2/7	9	1	90
4507020012_296332_1	1	01	99	2014/1/11	2014/1/15	4	1	90
4514250014_20053430_1	1	08	99	2014/1/8	2014/1/15	7	1	90
4510020014_0000343473_1	2	8	3	2014/1/28	2014/2/1	4	1	90
4514250014_20053120_1	3	08	99	2014/1/2	2014/1/7	5	1	90
4510020014_0000367062_1	2	8	2	2014/2/2	2014/2/7	5	1	90
4510020014_0000296360_2	1	1	3	2014/2/1	2014/2/6	5	2	90
4507020012_295501_1	1	01	99	2014/1/3	2014/1/11	8	1	90
4510020014_0000367462_1	2	8	3	2014/2/5	2014/2/9	4	1	90
4507020012_296517_1	1	01	99	2014/1/13	2014/1/20	7	1	90
4507020012_297015_1	1	01	99	2014/1/18	2014/1/24	6	1	90
4507020012_297802_1	3	01	99	2014/1/26	2014/1/30	4	1	90
4510020014_0000368956_1	1	8	7	2014/2/11	2014/2/15	4	1	90
4503040012_427294_1	4	1	7	2014/2/1	2014/2/8	7	1	90
4507020012_297527_1	4	01	99	2014/1/23	2014/1/30	7	1	90
4502250014_178562_1	2	08	03	2014/1/1	2014/1/6	5	1	90
4502250014_179452_1	1	25	03	2014/1/17	2014/1/22	5	1	90
4502250014_174410_2	3	06	03	2014/1/1	2014/1/6	5	2	90
4512810013_144899_1	1	08	03	2014/1/29	2014/2/4	6	1	90
4501260012_184202_1	5	01	03	2014/1/27	2014/2/1	5	1	70
4512260011_26847_2	2	08	03	2014/1/13	2014/1/19	6	2	90
4512260011_32901_1	1	08	07	2014/1/7	2014/1/14	7	1	11
4512260011_33130_1	1	08	03	2014/1/15	2014/1/21	6	1	90
4511210011_141420_1	7	01	3	2014/2/9	2014/2/14	5	1	31
4512290012_201400761_2	2	08	99	2014/1/15	2014/1/19	4	2	70
4512260011_33441_1	1	08	03	2014/1/25	2014/1/30	5	1	90
4512290012_201400933_2	1	08	99	2014/1/18	2014/1/21	3	2	70
4512290012_201400963_1	2	08	99	2014/1/18	2014/1/23	5	1	70
4512260011_33066_1	1	08	03	2014/1/12	2014/1/18	6	1	90
4511210011_141572_1	3	01	3	2014/2/13	2014/2/19	6	1	90
4512290012_201319400_1	1	08	99	2013/12/31	2014/1/4	4	1	70
4512290012_201319228_1	2	08	99	2013/12/29	2014/1/1	3	1	70
4512290012_201401079_1	2	08	99	2014/1/20	2014/1/24	4	1	70
4512260011_32599_1	2	08	03	2013/12/29	2014/1/5	7	1	90
4512260011_32608_1	1	08	03	2013/12/29	2014/1/4	6	1	90
4512290012_201400357_2	1	08	99	2014/1/7	2014/1/12	5	2	70
4502030017_319844_5	2	01	06	2014/1/15	2014/1/25	10	5	90
4514240011_0127864_2	3	08	07	2014/2/15	2014/2/19	4	2	90
4514240011_0153191_1	1	08	03	2014/2/15	2014/2/19	4	1	90
4514240011_0112857_9	2	08	07	2014/2/5	2014/2/8	3	9	90
4514240011_0140188_3	1	08	07	2014/2/11	2014/2/16	5	3	90
4514240011_0153065_1	1	08	03	2014/2/12	2014/2/17	5	1	90
4514240011_0153103_1	2	08	07	2014/2/13	2014/2/17	4	1	90
4514240011_0153113_1	3	08	07	2014/2/13	2014/2/17	4	1	90
4514240011_0153058_1	1	08	03	2014/2/12	2014/2/18	6	1	27
4514240011_0152586_1	1	08	07	2014/2/1	2014/2/6	5	1	90
4514240011_0143826_2	2	08	07	2014/1/31	2014/2/6	6	2	90
4514240011_0106924_2	3	08	07	2014/2/2	2014/2/6	4	2	90
4514240011_0147942_2	1	08	07	2014/2/1	2014/2/5	4	2	90
4514240011_0134272_3	1	08	07	2014/2/1	2014/2/5	4	3	90
4514240011_0153229_1	1	08	07	2014/2/16	2014/2/20	4	1	90
4514240011_0129279_4	2	08	07	2014/2/17	2014/2/20	3	4	90
4513020014_218359_1	2	1	7	2014/1/12	2014/1/20	8	1	90
4513020014_218235_1	1	1	3	2014/1/10	2014/1/15	5	1	90
4514240011_0120013_6	2	08	07	2014/2/8	2014/2/15	7	6	90
4514240011_0153064_1	1	08	07	2014/2/12	2014/2/15	3	1	90
4514240011_0144191_5	1	08	07	2014/2/13	2014/2/15	2	5	90
4514240011_0153121_1	1	08	07	2014/2/13	2014/2/20	7	1	90
4514240011_0141913_5	1	08	03	2014/2/15	2014/2/19	4	5	90
4514240011_0152541_1	1	08	07	2014/1/30	2014/2/3	4	1	90
4514240011_0152690_1	4	08	07	2014/2/3	2014/2/9	6	1	90
4513020014_213122_2	1	1	3	2014/1/7	2014/1/12	5	2	90
4513020014_200382_2	2	1	3	2014/1/5	2014/1/12	7	2	90
4513020014_217286_1	2	1	7	2013/12/29	2014/1/3	5	1	90
4514240011_0152637_1	2	08	07	2014/2/2	2014/2/7	5	1	90
4513020014_218122_1	4	1	7	2014/1/9	2014/1/11	2	1	90
4513020014_217813_1	1	1	3	2014/1/5	2014/1/10	5	1	90
4514240011_0152820_1	1	08	07	2014/2/6	2014/2/10	4	1	90
4514240011_0137374_5	1	08	07	2014/2/5	2014/2/9	4	5	90
4514240011_0152856_1	1	08	07	2014/2/7	2014/2/10	3	1	27
4514240011_0152631_1	1	08	07	2014/2/2	2014/2/4	2	1	90
4514240011_0148270_3	1	08	07	2014/2/4	2014/2/7	3	3	90
4514240011_0143588_3	1	08	07	2014/2/7	2014/2/11	4	3	27
4514240011_0152869_1	1	08	07	2014/2/7	2014/2/11	4	1	90
4514240011_0152562_1	3	08	07	2014/1/31	2014/2/4	4	1	90
4514240011_0152693_1	2	08	07	2014/2/3	2014/2/4	1	1	90
4513020014_217253_1	1	1	7	2013/12/28	2014/1/4	7	1	90
4514240011_0134670_2	2	08	07	2014/2/7	2014/2/10	3	2	90
4514240011_0152860_1	2	08	07	2014/2/7	2014/2/9	2	1	27
4513020014_217880_1	1	1	3	2014/1/6	2014/1/14	8	1	90
4513020014_195296_2	6	8	7	2014/1/13	2014/1/22	9	2	90
4513020014_217515_1	1	1	7	2014/1/1	2014/1/6	5	1	90
4513020014_219362_1	2	1	3	2014/1/25	2014/1/29	4	1	90
4514240011_0152689_1	4	08	07	2014/2/3	2014/2/8	5	1	90
4513020014_193434_2	2	1	3	2014/1/22	2014/1/27	5	2	90
4513020014_218531_1	1	1	7	2014/1/14	2014/1/20	6	1	90
4501050012_876075_1	1	01	07	2014/2/5	2014/2/9	4	1	90
4513020014_217291_1	1	1	3	2013/12/29	2014/1/6	8	1	90
4514240011_0152692_1	4	08	07	2014/2/3	2014/2/6	3	1	90
4514240011_0146567_2	3	08	07	2014/2/3	2014/2/6	3	2	27
4513020014_217751_1	1	1	3	2014/1/4	2014/1/11	7	1	90
4513020014_217508_1	6	1	3	2014/1/1	2014/1/6	5	1	90
4513020014_217293_1	1	1	7	2013/12/29	2014/1/2	4	1	90
4513020014_217398_1	1	1	7	2013/12/31	2014/1/5	5	1	90
4513020014_217357_1	1	1	7	2013/12/30	2014/1/6	7	1	90
4513020014_206077_2	1	1	3	2014/1/2	2014/1/9	7	2	90
4513020014_218958_1	1	1	7	2014/1/20	2014/1/24	4	1	90
4513020014_218191_1	1	1	3	2014/1/10	2014/1/15	5	1	90
4513020014_217307_1	4	1	7	2013/12/29	2014/1/6	8	1	90
4513020014_218178_1	4	1	7	2014/1/10	2014/1/20	10	1	90
4513020014_218794_1	1	1	7	2014/1/18	2014/1/22	4	1	90
4513020014_219449_1	1	1	3	2014/1/26	2014/1/30	4	1	90
4513020014_219143_1	1	1	3	2014/1/22	2014/1/27	5	1	90
4513020014_219493_1	1	1	7	2014/1/27	2014/1/30	3	1	90
4510020014_0000314773_3	2	8	7	2014/2/15	2014/2/25	10	3	90
4512810013_145504_1	2	08	03	2014/2/10	2014/2/14	4	1	90
4513020014_217977_1	1	1	3	2014/1/7	2014/1/11	4	1	90
4513020014_218673_1	1	1	7	2014/1/16	2014/1/22	6	1	90
4501260012_184617_1	1	01	07	2014/2/3	2014/2/8	5	1	70
4503220011_20140017728901_1	4	01	03	2014/2/11	2014/2/17	6	1	70
4503220011_20140017692201_1	2	01	03	2014/1/31	2014/2/3	3	1	70
4501260012_184625_1	3	01	07	2014/2/3	2014/2/8	5	1	70
4501260012_184403_1	1	01	03	2014/1/31	2014/2/5	5	1	70
4514810014_114962_1	1	08	99	2014/2/3	2014/2/4	1	1	90
4501260012_184546_1	1	01	07	2014/2/2	2014/2/10	8	1	70
4508210011_298066_1	1	01	03	2014/1/21	2014/1/23	2	1	90
4508210011_295349_1	1	01	03	2014/1/3	2014/1/7	4	1	90
4508210011_295132_1	1		03	2014/1/2	2014/1/6	4	1	90
4508210011_298741_1	1	01	99	2014/1/25	2014/1/26	1	1	70
4508210011_298098_1	1	01	03	2014/1/21	2014/1/27	6	1	90
4508210011_296390_1	1	01	03	2014/1/10	2014/1/16	6	1	90
4508210011_298095_1	2	01	03	2014/1/21	2014/1/25	4	1	90
4508210011_298338_1	3	01	03	2014/1/23	2014/1/26	3	1	90
4508210011_297101_1	5	01	03	2014/1/15	2014/1/19	4	1	90
4508210011_298718_1	6	01	03	2014/1/25	2014/1/27	2	1	31
4501260012_184554_1	4	01	07	2014/2/2	2014/2/7	5	1	70
4508210011_294897_1	1	01	03	2014/1/1	2014/1/11	10	1	90
4501260012_184751_1	4	01	03	2014/2/5	2014/2/11	6	1	70
4501260012_184791_1	4	01	07	2014/2/6	2014/2/11	5	1	70
4501260012_184798_1	3	01	07	2014/2/6	2014/2/11	5	1	70
4502260011_96537_1	2	01	03	2014/1/19	2014/1/26	7	1	70
4509020025_00592601_1	2	01	03	2014/1/18	2014/1/23	5	1	90
4502260011_95890_1	2	06	03	2013/12/30	2014/1/4	5	1	90
4502260011_96059_1	3	12	03	2014/1/4	2014/1/12	8	1	70
4502260011_95904_1	1	12	03	2013/12/29	2014/1/4	6	1	70
4502260011_95721_1	1	12	03	2013/12/29	2014/1/3	5	1	70
4502260011_96317_1	3	12	07	2014/1/15	2014/1/20	5	1	70
4502260011_95693_1	2	12	03	2013/12/27	2014/1/2	6	1	70
4514240011_0153426_1	3	08	07	2014/2/22	2014/2/26	4	1	27
4514240011_0132977_2	2	08	07	2014/2/22	2014/2/26	4	2	90
4510020014_0000371119_1	1	8	2	2014/2/14	2014/2/19	5	1	90
4501260012_185140_1	1	01	07	2014/2/11	2014/2/16	5	1	70
4501260012_185151_1	1	01	03	2014/2/11	2014/2/16	5	1	70
4502260011_96547_1	1	12	03	2014/1/17	2014/1/24	7	1	70
4502260011_96310_1	2	12	03	2014/1/15	2014/1/20	5	1	90
4501260012_185117_1	4	01	07	2014/2/11	2014/2/16	5	1	70
4501260012_173301_2	2	01	07	2014/2/17	2014/2/21	4	2	70
4502260011_96541_1	2	13	03	2014/1/22	2014/1/26	4	1	70
4512290012_201402740_1	1	08	99	2014/2/17	2014/2/21	4	1	70
4502260011_96595_1	3	12	03	2014/1/22	2014/1/27	5	1	70
4501260012_185172_1	1	01	03	2014/2/12	2014/2/17	5	1	70
4502260011_96483_1	1	12	03	2014/1/16	2014/1/22	6	1	70
4502260011_96524_1	1	12	03	2014/1/18	2014/1/24	6	1	70
4514240011_0153399_1	1	08	03	2014/2/21	2014/2/24	3	1	90
4502260011_96708_1	2	12	03	2014/1/21	2014/1/28	7	1	70
4512290012_201402882_1	1	08	99	2014/2/19	2014/2/24	5	1	70
4510020014_0000369088_1	3	1	7	2014/2/13	2014/2/17	4	1	31
4506810011_R38437_1	1	01	07	2014/1/31	2014/2/6	6	1	90
4501260012_185420_1	3	01	03	2014/2/17	2014/2/22	5	1	70
4501260012_185387_1	1	01	03	2014/2/16	2014/2/21	5	1	70
4512290012_201402417_1	1	08	99	2014/2/12	2014/2/15	3	1	70
4501260012_185240_1	2	01	03	2014/2/13	2014/2/18	5	1	70
4501260012_185294_1	3	01	07	2014/2/14	2014/2/20	6	1	70
4502260011_96268_1	2	12	03	2014/1/13	2014/1/19	6	1	70
4512290012_201402633_1	4	08	99	2014/2/15	2014/2/18	3	1	70
4514240011_0153340_1	1	08	03	2014/2/19	2014/2/21	2	1	27
4512290012_201403142_1	3	08	99	2014/2/24	2014/2/28	4	1	70
4510020014_0000371060_1	2	8	7	2014/2/14	2014/2/18	4	1	90
4512810013_145882_1	2	08	07	2014/2/18	2014/2/22	4	1	90
4501260012_185419_1	4	01	03	2014/2/17	2014/2/22	5	1	70
4512290012_201401834_2	2	08	99	2014/2/3	2014/2/7	4	2	70
4502260011_96341_1	2	12	03	2014/1/16	2014/1/21	5	1	70
4512290012_201401597_1	1	08	99	2014/1/29	2014/2/1	3	1	70
4502260011_96025_1	3	12	03	2014/1/3	2014/1/10	7	1	70
4514240011_0133977_2	2	08	07	2014/2/25	2014/2/28	3	2	90
4510020014_0000343709_1	1	13	3	2014/2/13	2014/2/18	5	1	90
4502260011_96625_1	4	01	03	2014/1/21	2014/1/27	6	1	70
4502260011_96814_1	1	12	03	2014/1/26	2014/1/29	3	1	70
4514240011_0137731_3	1	08	07	2014/2/24	2014/2/28	4	3	90
4510020014_0000308005_2	1	1	7	2014/2/23	2014/2/26	3	2	90
4510020014_0000372185_1	1	1	7	2014/2/21	2014/2/26	5	1	90
4501260012_171296_2	2	01	03	2014/2/15	2014/2/20	5	2	70
4512290012_201402822_1	3	01	99	2014/2/18	2014/2/23	5	1	70
4512290012_201402550_1	1	08	99	2014/2/14	2014/2/19	5	1	70
4512290012_201402602_1	1	08	99	2014/2/15	2014/2/20	5	1	70
4512290012_201402515_1	1	08	99	2014/2/13	2014/2/18	5	1	70
4512290012_201402567_1	1	08	99	2014/2/14	2014/2/20	6	1	70
4502260011_96672_1	2	12	03	2014/1/24	2014/1/28	4	1	70
4512290012_201402511_1	2	08	99	2014/2/13	2014/2/17	4	1	70
4507020012_297851_1	2	01	99	2014/1/27	2014/2/2	6	1	90
4510020014_0000371750_1	2	8	7	2014/2/19	2014/2/28	9	1	90
4507020012_298904_1	3	01	99	2014/2/10	2014/2/26	16	1	90
4507020012_300813_1	2	01	99	2014/3/1	2014/3/7	6	1	90
4501270011_279219_1	1	01	03	2014/2/3	2014/2/7	4	1	90
4501270011_254636_2	3	01	03	2014/2/10	2014/2/15	5	2	90
4501270011_278884_1	1	01	03	2014/1/29	2014/2/2	4	1	90
4501270011_280643_1	1	01	03	2014/2/16	2014/2/20	4	1	90
4501270011_280213_1	4	01	03	2014/2/11	2014/2/13	2	1	90
4501270011_272449_2	1	08	03	2014/1/28	2014/2/2	5	2	90
4501270011_278900_1	7	01	03	2014/1/29	2014/2/1	3	1	90
4501270011_266592_2	3	08	03	2014/2/9	2014/2/13	4	2	90
4501270011_259783_2	1	08	03	2014/2/4	2014/2/8	4	2	90
4501270011_264456_2	1	01	03	2014/2/4	2014/2/8	4	2	90
4501270011_279469_1	2	01	03	2014/2/5	2014/2/8	3	1	90
4501270011_279540_1	1	08	03	2014/2/5	2014/2/8	3	1	90
4512810013_145990_1	3	08	03	2014/2/21	2014/2/25	4	1	90
4501270011_279525_1	1	01	03	2014/2/5	2014/2/7	2	1	90
4501270011_279208_1	1	08	03	2014/2/2	2014/2/7	5	1	90
4512810013_145965_1	3	08	03	2014/2/21	2014/2/25	4	1	90
4501270011_279107_1	1	01	03	2014/2/1	2014/2/4	3	1	90
4510020014_0000371887_1	1	8	7	2014/2/20	2014/2/25	5	1	90
4507020012_298745_1	1	01	99	2014/2/9	2014/2/19	10	1	90
4507020012_300720_1	1	01	99	2014/2/28	2014/3/4	4	1	90
4501270011_281117_1	2	01	07	2014/2/20	2014/2/23	3	1	90
4514020011_148704_2	1	08	99	2014/2/12	2014/2/17	5	2	70
4501270011_281116_1	1	01	03	2014/2/20	2014/2/23	3	1	90
4514020011_151578_1	4	01	99	2014/2/12	2014/2/16	4	1	31
4514020011_151583_1	2	08	99	2014/2/12	2014/2/18	6	1	70
4514020011_150874_1	1	01	99	2014/1/28	2014/2/2	5	1	70
4514020011_151625_1	2	01	99	2014/2/13	2014/2/18	5	1	70
4514020011_145415_2	2	08	99	2014/1/28	2014/2/3	6	2	70
4514020011_151032_1	2	01	99	2014/2/2	2014/2/6	4	1	90
4501270011_280982_1	2	01	07	2014/2/19	2014/2/22	3	1	90
4514020011_151949_1	1	08	99	2014/2/21	2014/2/26	5	1	70
4514020011_138711_2	2	01	99	2014/2/18	2014/2/23	5	2	70
4501270011_280596_1	1	08	03	2014/2/15	2014/2/18	3	1	90
4514020011_151785_1	2	01	99	2014/2/17	2014/2/21	4	1	70
4514020011_151943_1	1	08	99	2014/2/21	2014/2/25	4	1	70
4514020011_151669_1	1	01	99	2014/2/15	2014/2/19	4	1	70
4501270011_280337_1	2	01	07	2014/2/12	2014/2/15	3	1	90
4514020011_125494_6	1	08	99	2014/2/11	2014/2/16	5	6	70
4501270011_250728_4	1	01	03	2014/2/7	2014/2/12	5	4	90
4501270011_280405_1	2	08	03	2014/2/13	2014/2/17	4	1	90
4514020011_111558_2	2	08	99	2014/2/6	2014/2/11	5	2	70
4501270011_281175_1	2	01	03	2014/2/21	2014/2/25	4	1	90
4514020011_151708_1	1	01	99	2014/2/16	2014/2/20	4	1	70
4514020011_151872_1	1	08	99	2014/2/19	2014/2/26	7	1	90
4514020011_151074_1	2	01	99	2014/2/3	2014/2/7	4	1	70
4512230012_201400453_1	2	08	99	2014/1/2	2014/1/6	4	1	90
4514250014_20054919_1	2	08	99	2014/2/3	2014/2/8	5	1	90
4514250014_20056260_1	2	08	99	2014/2/23	2014/2/26	3	1	90
4514020011_150987_1	1	08	99	2014/2/1	2014/2/6	5	1	70
4514020011_151540_1	10	01	99	2014/2/11	2014/2/17	6	1	90
4514020011_150855_2	3	01	99	2014/2/19	2014/2/23	4	2	27
4514020011_151403_1	3	08	99	2014/2/9	2014/2/14	5	1	70
4514250014_20035088_2	1	08	99	2014/2/14	2014/2/19	5	2	90
4512230012_201400189_1	1	01	99	2014/1/9	2014/1/12	3	1	90
4514020011_150927_1	1	01	99	2014/1/30	2014/2/4	5	1	70
4512230012_201400614_1	1	01	99	2014/1/17	2014/1/22	5	1	90
4512230012_201400609_1	2	01	99	2014/1/17	2014/1/22	5	1	90
4512230012_201401114_1	1	01	99	2014/1/18	2014/1/23	5	1	90
4514250014_20046076_2	2	08	99	2014/2/7	2014/2/13	6	2	90
4514250014_20032520_2	1	08	99	2014/2/21	2014/2/27	6	2	90
4514020011_121302_3	3	01	99	2014/2/1	2014/2/6	5	3	90
4514250014_20055300_1	4	08	99	2014/2/7	2014/2/11	4	1	90
4514250014_20055194_1	1	08	99	2014/2/6	2014/2/9	3	1	90
4512230012_201401108_1	1	08	99	2014/1/18	2014/1/23	5	1	90
4514250014_7892057_3	3	08	99	2014/2/20	2014/2/26	6	3	90
4514020011_150931_1	4	08	99	2014/1/30	2014/2/3	4	1	70
4514020011_151252_1	1	01	99	2014/2/6	2014/2/7	1	1	70
4514020011_151133_1	2	01	99	2014/2/4	2014/2/9	5	1	70
4512230012_201400602_1	1	01	99	2014/1/17	2014/1/21	4	1	90
4512230012_201401184_1	1	08	99	2014/1/26	2014/1/29	3	1	90
4512230012_201401185_1	2	08	99	2014/1/26	2014/1/29	3	1	90
4512230012_201400003_1	1	08	99	2013/12/28	2014/1/1	4	1	90
4514020011_151358_1	2	08	99	2014/2/8	2014/2/12	4	1	70
4512230012_201401172_1	4	01	99	2014/1/26	2014/1/29	3	1	90
4512230012_201401203_1	1	01	99	2014/1/26	2014/1/30	4	1	90
4512230012_201400061_1	1	08	99	2014/1/2	2014/1/7	5	1	90
4501270011_281201_1	1	01	03	2014/2/21	2014/2/25	4	1	90
4514020011_151449_1	2	01	99	2014/2/10	2014/2/14	4	1	90
4514250014_20034600_3	1	08	99	2014/1/26	2014/2/4	9	3	90
4512230012_201400183_1	2	01	99	2014/1/6	2014/1/10	4	1	90
4514020011_132928_2	2	08	99	2014/2/14	2014/2/19	5	2	70
4514020011_151564_1	1	01	99	2014/2/12	2014/2/17	5	1	90
4512230012_201400532_1	1	01	99	2014/1/10	2014/1/15	5	1	90
4501270011_280997_1	4	08	03	2014/2/19	2014/2/23	4	1	90
4514250014_20035590_3	1	08	99	2014/2/21	2014/2/21	1	3	90
4512230012_201400070_1	3	08	99	2014/1/5	2014/1/9	4	1	90
4512230012_201400162_1	2	01	99	2014/1/1	2014/1/5	4	1	90
4512230012_201400163_1	2	01	99	2014/1/1	2014/1/6	5	1	90
4514020011_123627_2	2	08	99	2014/2/8	2014/2/13	5	2	70
4514020011_151637_1	1	08	99	2014/2/14	2014/2/19	5	1	70
4512230012_201400494_1	2	08	99	2014/1/14	2014/1/20	6	1	90
4514020011_138102_2	2	08	99	2014/1/29	2014/2/2	4	2	70
4514250014_20056109_1	6	08	99	2014/2/20	2014/2/26	6	1	31
4514250014_20056121_1	2	08	99	2014/2/20	2014/2/25	5	1	90
4512230012_201400445_1	1	01	99	2013/12/28	2014/1/3	6	1	90
4514250014_20047609_3	1	08	99	2014/2/10	2014/2/15	5	3	90
4512230012_201400462_1	2	01	99	2014/1/3	2014/1/8	5	1	31
4514020011_151390_1	1	01	99	2014/2/9	2014/2/9	1	1	70
4512230012_201401176_1	1	01	99	2014/1/26	2014/1/29	3	1	90
4512230012_201400467_1	2	08	99	2014/1/6	2014/1/10	4	1	90
4512020017_94274_4	3	08	99	2014/1/9	2014/1/13	4	4	90
4512230012_201401041_1	5	08	99	2014/1/24	2014/1/27	3	1	90
4514250014_20055102_1	4	08	99	2014/2/5	2014/2/9	4	1	31
4512020017_134839_1	2	36	99	2014/1/13	2014/1/18	5	1	90
4512230012_201401145_1	4	08	99	2014/1/23	2014/1/26	3	1	90
4512230012_201401178_1	1	08	99	2014/1/27	2014/1/29	2	1	90
4512020017_134323_1	1	08	99	2013/12/31	2014/1/3	3	1	90
4512020017_110431_3	3	08	99	2014/1/19	2014/1/23	4	3	90
4512230012_201401111_1	1	01	99	2014/1/18	2014/1/23	5	1	90
4512230012_201401177_1	3	08	99	2014/1/25	2014/1/29	4	1	90
4512230012_201401169_1	2	08	99	2014/1/24	2014/1/28	4	1	90
4512230012_201401186_1	1	08	99	2014/1/24	2014/1/29	5	1	90
4512020017_135116_1	2	01	99	2014/1/20	2014/1/24	4	1	90
4514250014_20054594_1	1	08	99	2014/1/28	2014/2/3	6	1	90
4512020017_135230_1	2	08	99	2014/1/23	2014/1/28	5	1	90
4514250014_20054596_1	4	08	99	2014/1/28	2014/2/2	5	1	90
4512020017_134539_1	2	08	99	2014/1/5	2014/1/10	5	1	90
4514250014_20054648_1	1	08	99	2014/1/29	2014/2/5	7	1	90
4513020014_220767_1	3	01	03	2014/2/12	2014/2/17	5	1	90
4512020017_115082_6	2	13	99	2014/1/16	2014/1/20	4	6	90
4514250014_20055689_1	4	08	99	2014/2/13	2014/2/20	7	1	90
4512230012_201401152_1	1	08	99	2014/1/23	2014/1/27	4	1	90
4514250014_20039648_2	1	08	99	2014/2/19	2014/2/23	4	2	90
4514250014_20054941_1	2	08	99	2014/2/3	2014/2/10	7	1	90
4514250014_20055577_1	1	08	99	2014/2/11	2014/2/15	4	1	90
4514250014_20055586_1	2	08	99	2014/2/11	2014/2/18	7	1	90
4514250014_20054956_1	2	08	99	2014/2/3	2014/2/6	3	1	90
4514250014_20054974_1	1	08	99	2014/2/3	2014/2/8	5	1	90
4512230012_201401047_1	1	08	99	2014/1/24	2014/1/28	4	1	90
4512230012_201401044_1	1	08	99	2014/1/24	2014/1/28	4	1	90
4514250014_20054609_1	4	08	99	2014/1/28	2014/2/1	4	1	90
4512230012_201400560_1	4	08	99	2014/1/12	2014/1/17	5	1	90
4512230012_201400554_1	1	08	99	2014/1/12	2014/1/16	4	1	90
4512230012_201401168_1	2	08	99	2014/1/24	2014/1/28	4	1	90
4514250014_20055070_1	2	08	99	2014/2/5	2014/2/9	4	1	90
4514250014_20029537_2	2	08	99	2014/2/12	2014/2/18	6	2	90
4514250014_20056267_1	1	08	99	2014/2/23	2014/2/28	5	1	90
4514250014_20055728_1	1	08	99	2014/2/14	2014/2/19	5	1	90
4512020017_135351_1	2	08	99	2014/1/27	2014/1/31	4	1	90
4512020017_120560_4	1	08	99	2014/1/16	2014/1/19	3	4	90
4512020017_135364_1	3	01	99	2014/1/27	2014/1/30	3	1	90
4512230012_201400499_1	1	08	99	2014/1/15	2014/1/20	5	1	90
4512230012_201400498_1	4	08	99	2014/1/15	2014/1/20	5	1	90
4512230012_201401160_1	1	08	99	2014/1/24	2014/1/27	3	1	90
4514250014_20055709_1	2	08	99	2014/2/13	2014/2/19	6	1	90
4514250014_20055523_1	1	08	99	2014/2/10	2014/2/17	7	1	90
4512230012_201400020_1	1	01	99	2013/12/31	2014/1/3	3	1	90
4512230012_201400030_1	1	08	99	2013/12/31	2014/1/4	4	1	90
4512230012_201400176_1	2	08	99	2014/1/4	2014/1/8	4	1	90
4512230012_201401139_1	2	01	99	2014/1/21	2014/1/26	5	1	90
4512230012_201401131_1	1	01	99	2014/1/21	2014/1/25	4	1	90
4512230012_201400605_1	4	01	99	2014/1/16	2014/1/22	6	1	90
4514250014_20056024_1	1	08	99	2014/2/19	2014/2/25	6	1	90
4514250014_20055939_1	1	08	99	2014/2/17	2014/2/23	6	1	90
4512230012_201401099_1	1	01	99	2014/1/16	2014/1/21	5	1	90
4514250014_20054577_1	2	08	99	2014/1/28	2014/2/1	4	1	90
4512230012_201401179_1	1	01	99	2014/1/25	2014/1/29	4	1	90
4512230012_201401180_1	2	01	99	2014/1/27	2014/1/29	2	1	90
4514250014_20056089_1	4	08	99	2014/2/20	2014/2/23	3	1	90
4514250014_20055835_1	1	08	99	2014/2/15	2014/2/20	5	1	90
4512020017_103934_3	3	01	99	2014/1/25	2014/1/30	5	3	90
4512230012_201401100_1	4	08	99	2014/1/16	2014/1/21	5	1	90
4512230012_201401138_1	1	08	99	2014/1/20	2014/1/25	5	1	90
4514250014_20043080_4	2	08	99	2014/2/13	2014/2/20	7	4	90
4514250014_20054868_1	1	08	99	2014/2/2	2014/2/8	6	1	90
4512020017_134328_1	1	08	99	2013/12/31	2014/1/6	6	1	90
4512230012_201400032_1	1	06	99	2013/12/30	2014/1/4	5	1	90
4512230012_201401173_1	1	01	99	2014/1/25	2014/1/29	4	1	90
4501270011_281492_1	3	01	03	2014/2/24	2014/2/28	4	1	90
4514250014_20055857_1	1	08	99	2014/2/16	2014/2/22	6	1	90
4512230012_201400507_1	4	01	99	2014/1/8	2014/1/11	3	1	90
4514250014_7879984_3	4	08	99	2014/2/7	2014/2/11	4	3	90
4501270011_281363_1	1	08	03	2014/2/23	2014/2/27	4	1	90
4512230012_201400006_1	3	08	99	2013/12/29	2014/1/1	3	1	90
4512230012_201400485_1	1	08	99	2014/1/13	2014/1/17	4	1	90
4512230012_201400237_1	1	08	99	2014/1/4	2014/1/8	4	1	90
4512230012_201400593_1	2	08	99	2014/1/17	2014/1/21	4	1	90
4514250014_20026553_2	1	08	99	2014/2/7	2014/2/10	3	2	90
4514250014_20046642_2	1	08	99	2014/2/12	2014/2/18	6	2	90
4512230012_201401187_1	1	08	99	2014/1/27	2014/1/29	2	1	90
4512230012_201401198_1	4	08	99	2014/1/27	2014/1/30	3	1	90
4512020017_134904_1	1	08	99	2014/1/15	2014/1/19	4	1	90
4514250014_20054972_1	2	08	99	2014/2/3	2014/2/8	5	1	90
4514250014_20055860_1	1	08	99	2014/2/16	2014/2/22	6	1	90
4512230012_201400515_1	4	08	99	2014/1/9	2014/1/13	4	1	90
4512230012_201401149_1	1	01	99	2014/1/22	2014/1/26	4	1	90
4512230012_201401036_1	1	08	99	2014/1/23	2014/1/27	4	1	90
4514250014_20018990_2	3	08	99	2014/2/11	2014/2/17	6	2	90
4514250014_20055351_1	3	08	99	2014/2/8	2014/2/13	5	1	27
4514250014_20056048_1	4	08	99	2014/2/19	2014/2/24	5	1	90
4512230012_201401199_1	1	08	99	2014/1/27	2014/1/30	3	1	90
4514250014_20055946_1	1	08	99	2014/2/17	2014/2/23	6	1	90
4514250014_20055372_1	1	08	99	2014/2/8	2014/2/14	6	1	90
4514250014_20043110_2	1	08	99	2014/2/2	2014/2/7	5	2	90
4512230012_201401143_1	1	08	99	2014/1/23	2014/1/26	3	1	90
4512230012_201401202_1	4	08	99	2014/1/28	2014/1/31	3	1	90
4512020017_97667_5	3	08	99	2014/1/3	2014/1/7	4	5	90
4512230012_201400613_1	1	01	99	2014/1/18	2014/1/22	4	1	90
4512230012_201400028_1	3	01	99	2013/12/30	2014/1/4	5	1	90
4512230012_201401122_1	3	01	99	2014/1/21	2014/1/24	3	1	90
4514250014_20043588_3	1	08	99	2014/2/2	2014/2/8	6	3	90
4514250014_20027293_3	2	08	99	2014/2/9	2014/2/17	8	3	90
4514250014_20044524_2	4	08	99	2014/2/21	2014/2/26	5	2	90
4514020011_138350_2	1	08	99	2014/2/3	2014/2/8	5	2	70
4514020011_137289_2	2	08	99	2014/2/8	2014/2/12	4	2	70
4512230012_201400447_1	2	01	99	2013/12/31	2014/1/4	4	1	90
4513020014_220882_1	4	01	03	2014/2/14	2014/2/19	5	1	90
4512230012_201401110_1	3	01	99	2014/1/19	2014/1/23	4	1	90
4514250014_20055449_1	2	08	99	2014/2/10	2014/2/20	10	1	90
4514250014_20056098_1	1	08	99	2014/2/20	2014/2/26	6	1	90
4512230012_201400544_1	1	01	99	2014/1/12	2014/1/16	4	1	90
4514250014_20055456_1	4	08	99	2014/2/10	2014/2/16	6	1	90
4514250014_20055674_1	1	08	99	2014/2/13	2014/2/20	7	1	90
4514250014_20055696_1	1	08	99	2014/2/13	2014/2/20	7	1	27
4514250014_20055733_1	3	08	99	2014/2/14	2014/2/19	5	1	90
4512230012_201401105_1	1	08	99	2014/1/19	2014/1/23	4	1	90
4514250014_20056086_1	1	08	99	2014/2/20	2014/2/26	6	1	90
4514250014_20055850_1	1	08	99	2014/2/15	2014/2/21	6	1	90
4514250014_20055830_1	2	08	99	2014/2/15	2014/2/18	3	1	90
4512230012_201401129_1	2	08	99	2014/1/19	2014/1/25	6	1	90
4512230012_201400539_1	1	01	99	2014/1/15	2014/1/19	4	1	90
4512230012_201401161_1	2	01	99	2014/1/23	2014/1/27	4	1	90
4514250014_20055268_1	1	08	99	2014/2/7	2014/2/12	5	1	90
4512230012_201401132_1	2	01	99	2014/1/20	2014/1/25	5	1	90
4512230012_201400589_1	1	01	99	2014/1/15	2014/1/20	5	1	90
4514250014_20055747_1	1	08	99	2014/2/14	2014/2/19	5	1	90
4513020014_221042_1	3	01	03	2014/2/17	2014/2/22	5	1	90
4512020017_135070_1	2	01	99	2014/1/19	2014/1/23	4	1	90
4513020014_221013_1	1	01	07	2014/2/16	2014/2/20	4	1	90
4513020014_221225_1	1	01	03	2014/2/19	2014/2/23	4	1	90
4513020014_219722_1	2	08	07	2014/1/31	2014/2/5	5	1	70
4513020014_221290_1	2	01	07	2014/2/20	2014/2/22	2	1	90
4513020014_221315_1	1	01	07	2014/2/20	2014/2/24	4	1	90
4513020014_219451_1	4	01	07	2014/1/26	2014/2/4	9	1	90
4514250014_20056166_1	1	08	99	2014/2/21	2014/2/28	7	1	90
4514250014_20055692_1	2	08	99	2014/2/13	2014/2/18	5	1	90
4514250014_20056168_1	1	08	99	2014/2/21	2014/2/28	7	1	90
4513020014_210760_2	2	01	03	2014/2/7	2014/2/13	6	2	90
4513020014_220464_1	3	01	03	2014/2/9	2014/2/14	5	1	90
4513020014_220214_1	1	01	03	2014/2/6	2014/2/12	6	1	90
4513020014_210457_2	1	01	07	2014/1/30	2014/2/1	2	2	70
4513020014_201889_2	1	01	07	2014/1/29	2014/2/3	5	2	90
4512020017_135432_1	4	08	99	2014/1/29	2014/2/4	6	1	90
4512020017_122735_3	2	01	99	2014/2/14	2014/2/20	6	3	90
4513020014_219884_1	23	01	07	2014/2/3	2014/2/6	3	1	90
4512020017_135489_1	4	08	99	2014/2/1	2014/2/5	4	1	90
4512020017_135753_1	1	01	99	2014/2/7	2014/2/11	4	1	90
4512020017_131438_2	1	08	99	2014/1/27	2014/2/2	6	2	90
4512020017_136216_1	1	08	99	2014/2/17	2014/2/22	5	1	90
4512020017_122851_2	4	08	99	2014/2/17	2014/2/23	6	2	90
4513020014_220638_1	1	08	03	2014/2/11	2014/2/15	4	1	70
4513020014_220815_1	1	01	03	2014/2/13	2014/2/20	7	1	90
4513020014_221174_1	1	01	07	2014/2/18	2014/2/23	5	1	90
4512020017_136168_1	1	01	99	2014/2/16	2014/2/21	5	1	90
4513020014_220863_1	5	01	03	2014/2/14	2014/2/19	5	1	90
4513020014_220864_1	2	01	03	2014/2/14	2014/2/19	5	1	90
4513020014_220822_1	4	01	03	2014/2/13	2014/2/20	7	1	90
4513020014_220517_1	1	01	03	2014/2/9	2014/2/14	5	1	90
4513020014_220677_1	2	01	03	2014/2/11	2014/2/18	7	1	90
4513020014_220679_1	1	01	07	2014/2/11	2014/2/15	4	1	90
4512020017_118750_2	1	36	99	2014/2/5	2014/2/10	5	2	90
4513020014_219666_1	33	01	07	2014/1/30	2014/2/4	5	1	90
4513020014_219709_1	1	01	07	2014/1/31	2014/2/5	5	1	90
4512020017_136313_1	1	08	99	2014/2/19	2014/2/25	6	1	90
4514240011_0145718_2	1	08	07	2014/2/27	2014/3/2	3	2	90
4514240011_0152814_2	4	08	03	2014/3/7	2014/3/8	1	2	90
4512020017_136349_1	3	08	99	2014/2/20	2014/2/24	4	1	90
4514240011_0133816_2	3	08	03	2014/3/5	2014/3/9	4	2	90
4508210011_300270_1	1	01	03	2014/2/5	2014/2/9	4	1	27
4508210011_300494_1	1	01	03	2014/2/7	2014/2/11	4	1	27
4508210011_302352_1	1	01	99	2014/2/20	2014/2/25	5	1	70
4508210011_301961_1	1	01	03	2014/2/17	2014/2/18	1	1	70
4508210011_301422_1	1	01	03	2014/2/13	2014/2/16	3	1	90
4514240011_0153837_1	2	08	07	2014/3/6	2014/3/10	4	1	90
4514240011_0153646_1	1	08	07	2014/2/28	2014/3/4	4	1	90
4514240011_0144101_5	1	08	03	2014/3/3	2014/3/6	3	5	90
4508210011_299033_1	1	01	99	2014/1/27	2014/2/2	6	1	90
4508210011_299900_1	1	01	03	2014/2/3	2014/2/7	4	1	31
4508210011_299890_1	1	01	03	2014/2/3	2014/2/10	7	1	90
4510020020_58648_1	2	08	03	2014/2/25	2014/3/3	6	1	90
4512290012_201403895_1	2	08	99	2014/3/9	2014/3/15	6	1	70
4511210011_131336_2	3	01	3	2014/3/15	2014/3/20	5	2	70
4510020014_0000375091_1	9	8	7	2014/3/14	2014/3/18	4	1	70
4510020020_58944_1	4	01	03	2014/3/13	2014/3/17	4	1	90
4510020014_0000374689_1	1	1	7	2014/3/11	2014/3/18	7	1	70
4510020014_0000375021_1	1	1	7	2014/3/14	2014/3/18	4	1	70
4510020020_55693_2	1	08	03	2014/3/12	2014/3/14	2	2	90
4510020014_0000321501_4	1	8	3	2014/3/10	2014/3/17	7	4	70
4501050012_877374_1	3	01	06	2014/2/26	2014/3/4	6	1	90
4511210011_1410217_1	2	01	7	2014/3/4	2014/3/10	6	1	90
4510020014_0000374838_1	4	8	7	2014/3/12	2014/3/17	5	1	70
4502250014_180082_1	1	01	06	2014/2/14	2014/2/17	3	1	90
4502250014_180081_1	2	01	06	2014/2/10	2014/2/14	4	1	27
4510020014_0000374676_1	2	8	7	2014/3/11	2014/3/17	6	1	70
4510020014_0000373694_1	1	8	7	2014/3/4	2014/3/12	8	1	90
4511210011_1410430_1	4	01	3	2014/3/11	2014/3/18	7	1	90
4510020014_0000372637_1	2	1	7	2014/2/25	2014/3/5	8	1	90
4511210011_1410196_1	6	13	7	2014/3/8	2014/3/14	7	1	31
4511210011_1410463_1	3	01	7	2014/3/12	2014/3/17	5	1	70
4511210011_1410380_1	3	01	3	2014/3/10	2014/3/18	8	1	24
4508020012_0000393606_1	2	08	03	2014/1/6	2014/1/11	5	1	90
4511210011_1410069_1	4	01	3	2014/3/6	2014/3/13	7	1	70
4507020012_302004_1	3	01	99	2014/3/13	2014/3/18	5	1	90
4512290012_201403362_1	1	08	99	2014/2/28	2014/3/6	6	1	70
4512290012_201403406_1	1	08	99	2014/3/1	2014/3/5	4	1	70
4508020012_0000358359_2	4	08	03	2014/2/22	2014/2/27	5	2	90
4512290012_201403654_1	6	08	99	2014/3/5	2014/3/11	6	1	70
4512290012_201403022_1	2	08	99	2014/2/22	2014/3/2	8	1	70
4510020014_0000374726_1	2	1	7	2014/3/12	2014/3/15	3	1	70
4508020012_0000393928_1	3	01	07	2014/1/8	2014/1/12	4	1	90
4511210011_1410462_1	1	01	7	2014/3/12	2014/3/18	6	1	70
4511210011_1410464_1	2	01	7	2014/3/12	2014/3/17	5	1	70
4511210011_1410302_1	2	01	3	2014/3/7	2014/3/14	7	1	27
4511210011_1410532_1	2	01	3	2014/3/14	2014/3/18	4	1	70
4512290012_201403873_1	2	08	99	2014/3/9	2014/3/13	4	1	70
4507020012_302293_1	2	01	99	2014/3/16	2014/3/21	5	1	90
4510020014_0000373361_1	2	1	7	2014/3/2	2014/3/11	9	1	70
4510020014_0000372185_2	1	8	7	2014/3/12	2014/3/22	10	2	90
4512260011_33933_1	8	08	03	2014/2/9	2014/2/15	6	1	31
4510020014_0000373848_1	4	8	7	2014/3/5	2014/3/11	6	1	90
4510020014_0000309600_2	2	8	7	2014/3/10	2014/3/13	3	2	70
4512260011_34050_1	4	08	03	2014/2/13	2014/2/20	7	1	90
4508020012_0000394739_1	4	01	07	2014/1/14	2014/1/17	3	1	90
4510020014_0000372513_1	2	8	7	2014/2/24	2014/3/5	9	1	70
4512260011_34169_1	1	13	03	2014/2/18	2014/2/23	5	1	90
4508020012_0000396468_1	1	01	07	2014/1/24	2014/1/29	5	1	90
4510020014_0000375038_1	1	8	7	2014/3/14	2014/3/22	8	1	70
4510020014_0000245812_2	3	8	3	2014/3/18	2014/3/22	4	2	90
4510020014_0000374618_1	3	8	7	2014/3/11	2014/3/21	10	1	70
4510020014_0000287136_2	3	8	7	2014/3/9	2014/3/14	5	2	70
4510020014_0000374130_1	1	8	7	2014/3/7	2014/3/13	6	1	70
4510020014_0000372403_1	1	1	7	2014/2/23	2014/3/2	7	1	70
4510020014_0000373113_1	4	8	3	2014/2/28	2014/3/4	4	1	70
4510020014_0000321330_5	4	8	2	2014/3/1	2014/3/5	4	5	70
4512260011_2757_3	4	01	03	2014/2/11	2014/2/16	5	3	90
4510020014_0000374953_1	3	8	7	2014/3/13	2014/3/19	6	1	70
4512260011_34033_1	1	08	03	2014/2/12	2014/2/19	7	1	90
4512260011_14418_3	1	08	03	2014/2/5	2014/2/12	7	3	90
4512260011_33645_1	1	08	03	2014/2/2	2014/2/8	6	1	90
4510020014_0000375094_1	1	8	7	2014/3/14	2014/3/19	5	1	70
4510020014_0000311327_3	1	1	7	2014/3/8	2014/3/12	4	3	70
4510020014_0000374245_1	2	8	3	2014/3/8	2014/3/12	4	1	70
4510020014_0000374140_1	1	1	7	2014/3/7	2014/3/12	5	1	70
4510020014_0000374350_1	5	8	2	2014/3/9	2014/3/12	3	1	70
4508020012_0000396826_1	4	08	07	2014/1/27	2014/1/30	3	1	90
4512260011_34284_1	2	08	03	2014/2/22	2014/2/27	5	1	90
4510020014_0000374839_1	2	8	7	2014/3/13	2014/3/21	8	1	70
4510020014_0000375444_1	3	8	3	2014/3/17	2014/3/21	4	1	70
4512260011_31465_2	2	08	03	2014/2/20	2014/2/26	6	2	90
4508020012_0000395066_1	1	01	07	2014/1/16	2014/1/17	1	1	90
4510020014_0000375230_1	2	8	7	2014/3/16	2014/3/21	5	1	70
4507020012_302224_1	1	01	99	2014/3/15	2014/3/19	4	1	90
4512290012_201403893_1	2	08	99	2014/3/9	2014/3/13	4	1	70
4508020012_0000394091_1	2	08	07	2014/1/9	2014/1/12	3	1	90
4508020012_0000394242_1	1	01	07	2014/1/10	2014/1/13	3	1	90
4512260011_33869_1	5	08	03	2014/2/7	2014/2/11	4	1	90
4510020014_0000374356_1	1	8	7	2014/3/10	2014/3/20	10	1	70
4508020012_0000397559_1	4	01	07	2014/2/3	2014/2/10	7	1	90
4508020012_0000397687_1	3	01	07	2014/2/3	2014/2/12	9	1	90
4508020012_0000399584_1	4	01	02	2014/2/15	2014/2/18	3	1	90
4512260011_33922_1	1	08	03	2014/2/9	2014/2/16	7	1	90
4508020012_0000396128_1	1	01	03	2014/1/22	2014/1/26	4	1	90
4508020012_0000396593_1	4	01	07	2014/1/25	2014/1/30	5	1	90
4511210011_135725_2	7	01	3	2014/3/14	2014/3/22	8	2	90
4508020012_0000396420_1	1	08	07	2014/1/24	2014/1/27	3	1	90
4514810014_102271_3	3	08	99	2014/3/6	2014/3/9	3	3	90
4502260011_97397_1	2	12	03	2014/2/9	2014/2/14	5	1	70
4508020012_0000402500_1	1	01	07	2014/3/8	2014/3/9	1	1	90
4508020012_0000401565_1	1	01	07	2014/3/1	2014/3/5	4	1	90
4511210011_1410625_1	1	01	7	2014/3/17	2014/3/21	4	1	70
4511210011_1410667_1	2	01	3	2014/3/19	2014/3/23	4	1	70
4511210011_1410620_1	2	01	3	2014/3/17	2014/3/25	8	1	70
4511210011_1410610_1	4	01	3	2014/3/17	2014/3/22	5	1	70
4511210011_1410617_1	5	01	7	2014/3/17	2014/3/21	4	1	70
4511210011_1410648_1	3	01	3	2014/3/18	2014/3/22	4	1	70
4508020012_0000402687_1	2	01	03	2014/3/9	2014/3/12	3	1	90
4510020014_0000375265_1	2	8	7	2014/3/16	2014/3/27	11	1	70
4508020012_0000390980_4	1	08	07	2014/3/2	2014/3/6	4	4	90
4510020014_0000359840_2	1	8	7	2014/3/12	2014/3/25	13	2	70
4510020014_0000376147_1	3	8	3	2014/3/23	2014/3/28	5	1	70
4502260011_97014_1	2	12	03	2014/2/5	2014/2/10	5	1	70
4501260012_185952_1	1	01	03	2014/2/27	2014/3/4	5	1	70
4502260011_97314_1	2	12	03	2014/2/13	2014/2/17	4	1	70
4501260012_186340_1	1	01	03	2014/3/7	2014/3/12	5	1	70
4510020020_58854_1	1	08	03	2014/3/8	2014/3/13	5	1	70
4502260011_96991_1	3	12	03	2014/2/1	2014/2/6	5	1	70
4502260011_97386_1	2	12	03	2014/2/4	2014/2/9	5	1	70
4502260011_97393_1	1	12	03	2014/2/7	2014/2/12	5	1	70
4502260011_97313_1	2	12	03	2014/2/11	2014/2/17	6	1	70
4514810014_115241_1	3	08	99	2014/3/3	2014/3/6	3	1	90
4510020014_0000376271_1	2	8	7	2014/3/24	2014/3/28	4	1	31
4510020014_0000376457_1	1	8	7	2014/3/25	2014/3/28	3	1	90
4510020014_0000376626_1	3	8	3	2014/3/26	2014/3/29	3	1	70
4502260011_97489_1	1	06	03	2014/2/16	2014/2/21	5	1	70
4502260011_96825_1	2	12	03	2014/1/28	2014/2/3	6	1	70
4502260011_97589_1	1	01	03	2014/2/14	2014/2/21	7	1	70
4502260011_97635_1	2	12	03	2014/2/17	2014/2/21	4	1	70
4510020014_0000376663_1	1	1	7	2014/3/26	2014/3/28	2	1	70
4501260012_150965_2	2	01	03	2014/3/7	2014/3/11	4	2	70
4502260011_97122_1	1	06	03	2014/2/6	2014/2/12	6	1	70
4510020014_0000376593_1	4	8	7	2014/3/25	2014/3/28	3	1	70
4502260011_97151_1	2	12	03	2014/2/7	2014/2/12	5	1	70
4502260011_97855_1	1	06	03	2014/2/14	2014/2/20	6	1	70
4502260011_97354_1	1	12	03	2014/2/9	2014/2/15	6	1	70
4502260011_96810_1	1	12	03	2014/1/25	2014/2/1	7	1	70
4501260012_186421_1	2	01	03	2014/3/9	2014/3/14	5	1	70
4502260011_96773_1	2	12	03	2014/1/27	2014/2/1	5	1	70
4502260011_97674_1	2	12	03	2014/2/13	2014/2/18	5	1	70
4502260011_97523_1	1	12	03	2014/2/15	2014/2/22	7	1	70
4502260011_97495_1	2	12	03	2014/2/15	2014/2/20	5	1	70
4502260011_97638_1	4	06	03	2014/2/17	2014/2/21	4	1	70
4502260011_97564_1	2	12	03	2014/2/18	2014/2/23	5	1	70
4510020014_0000372917_1	1	8	3	2014/2/27	2014/3/10	11	1	70
4502260011_97247_1	2	06	03	2014/2/9	2014/2/15	6	1	70
4510020014_0000340377_2	2	8	7	2014/3/21	2014/3/25	4	2	70
4510020020_58833_1	3	08	03	2014/3/7	2014/3/11	4	1	90
4501260012_175926_2	1	01	03	2014/3/6	2014/3/11	5	2	70
4507020012_302552_1	3	01	99	2014/3/18	2014/3/22	4	1	90
4514240011_0153860_1	1	08	07	2014/3/7	2014/3/11	4	1	90
4501260012_186275_1	1	01	03	2014/3/6	2014/3/11	5	1	70
4501260012_186280_1	2	01	03	2014/3/6	2014/3/11	5	1	70
4502260011_97643_1	2	12	03	2014/2/13	2014/2/21	8	1	70
4510020014_0000292364_2	2	8	7	2014/3/27	2014/3/30	3	2	31
4514240011_0154414_1	2	08	07	2014/3/22	2014/3/27	5	1	90
4514240011_0151399_2	2	08	03	2014/3/23	2014/3/27	4	2	90
4514240011_0128148_2	2	08	07	2014/3/22	2014/3/26	4	2	90
4511210011_135396_2	2	01	3	2014/3/23	2014/3/29	6	2	90
4514240011_0153863_1	3	08	03	2014/3/7	2014/3/12	5	1	27
4514240011_0137994_4	1	08	03	2014/3/17	2014/3/20	3	4	90
4502260011_97606_1	2	12	03	2014/2/20	2014/2/24	4	1	70
4511210011_1410517_1	3	01	3	2014/3/21	2014/3/26	5	1	27
4511210011_138644_2	2	01	3	2014/3/23	2014/3/28	5	2	70
4514240011_0154249_1	1	08	07	2014/3/18	2014/3/22	4	1	90
4514240011_0109030_2	3	08	03	2014/3/19	2014/3/22	3	2	90
4514240011_0154287_1	4	08	07	2014/3/19	2014/3/22	3	1	90
4514240011_0141343_2	1	08	07	2014/3/7	2014/3/12	5	2	90
4514240011_0153950_1	1	08	03	2014/3/9	2014/3/12	3	1	90
4511210011_1410814_1	1	01	3	2014/3/23	2014/3/28	5	1	70
4510020014_0000372857_1	1	8	7	2014/2/26	2014/3/7	9	1	70
4514240011_0154031_1	2	08	07	2014/3/11	2014/3/16	5	1	90
4510020014_0000375891_1	2	8	7	2014/3/20	2014/3/24	4	1	70
4514240011_0141432_3	4	08	07	2014/3/13	2014/3/17	4	3	27
4510020014_0000373743_1	1	8	7	2014/3/5	2014/3/8	3	1	90
4510020014_0000373330_1	2	8	3	2014/3/2	2014/3/7	5	1	70
4510020014_0000297074_2	2	13	7	2014/3/5	2014/3/9	4	2	70
4514240011_0140268_8	1	08	03	2014/3/12	2014/3/17	5	8	90
4510020014_0000373760_1	3	1	7	2014/3/5	2014/3/9	4	1	70
4510020014_0000372966_1	1	8	7	2014/2/27	2014/3/8	9	1	70
4501260012_186603_1	2	01	03	2014/3/12	2014/3/17	5	1	70
4514240011_0134256_3	2	08	07	2014/3/9	2014/3/14	5	3	90
4501260012_186539_1	2	01	03	2014/3/11	2014/3/16	5	1	90
4510020014_0000376566_1	3	8	2	2014/3/25	2014/3/31	6	1	70
4510020014_0000376557_1	5	8	7	2014/3/25	2014/3/31	6	1	70
4501260012_186600_1	3	01	99	2014/3/12	2014/3/17	5	1	70
4511210011_1410935_1	2	01	3	2014/3/27	2014/3/31	4	1	17
4501260012_186579_1	3	01	03	2014/3/12	2014/3/17	5	1	70
4511210011_1410852_1	1	01	3	2014/3/24	2014/3/31	7	1	70
4514240011_0154006_1	4	08	07	2014/3/11	2014/3/15	4	1	90
4514240011_0154019_1	1	08	07	2014/3/11	2014/3/15	4	1	90
4511210011_1410955_1	3	01	3	2014/3/28	2014/3/31	3	1	70
4514240011_0131767_2	1	08	03	2014/3/27	2014/3/31	4	2	90
4502260011_97484_1	1	12	03	2014/2/15	2014/2/20	5	1	70
4501260012_160723_2	2	01	03	2014/2/27	2014/3/4	5	2	70
4502260011_97599_1	1	12	03	2014/2/21	2014/2/24	3	1	70
4501260012_166018_3	1	01	03	2014/3/13	2014/3/18	5	3	70
4502260011_97769_1	3	12	03	2014/2/13	2014/2/20	7	1	70
4502260011_97813_1	1	12	03	2014/2/22	2014/2/28	6	1	70
4502260011_97520_1	4	12	03	2014/2/16	2014/2/22	6	1	70
4502260011_97456_1	2	12	03	2014/2/15	2014/2/20	5	1	70
4510020014_0000333779_2	1	8	7	2014/3/4	2014/3/9	5	2	70
4510020020_58800_1	2	08	03	2014/3/5	2014/3/11	6	1	90
4510020014_0000376097_1	1	1	7	2014/3/22	2014/3/26	4	1	70
4510020014_0000376096_1	1	1	7	2014/3/22	2014/3/26	4	1	70
4510020020_58268_2	4	08	03	2014/3/8	2014/3/10	2	2	90
4510020014_0000338052_2	1	8	3	2014/3/13	2014/3/24	11	2	70
4514240011_0133630_5	1	08	03	2014/3/12	2014/3/14	2	5	90
4501260012_186447_1	4	01	03	2014/3/10	2014/3/15	5	1	31
4510020014_0000376624_1	2	8	2	2014/3/26	2014/3/29	3	1	70
4501260012_186418_1	1	01	03	2014/3/9	2014/3/14	5	1	70
4510020014_0000376327_1	3	8	3	2014/3/24	2014/3/28	4	1	70
4514240011_0154581_1	4	08	07	2014/3/27	2014/3/31	4	1	90
4512020017_123126_4	1	08	99	2014/3/25	2014/3/29	4	4	90
4512020017_137028_1	2	08	99	2014/3/7	2014/3/12	5	1	90
4511210011_1410877_1	2	01	3	2014/3/25	2014/3/31	5	1	70
4512020017_120128_2	2	08	99	2014/3/28	2014/3/31	3	2	90
4512020017_137571_1	2	01	99	2014/3/20	2014/3/25	5	1	90
4512020017_137462_1	2	08	99	2014/3/17	2014/3/21	4	1	90
4512020017_93884_2	3	08	99	2014/3/28	2014/3/28	1	2	90
4508020012_0000403553_1	2	01	07	2014/3/16	2014/3/17	1	1	90
4514240011_0136216_4	1	08	03	2014/3/15	2014/3/19	4	4	90
4514240011_0154161_1	1	08	03	2014/3/15	2014/3/19	4	1	90
4514240011_0154172_1	1	08	03	2014/3/16	2014/3/19	3	1	90
4514240011_0154135_1	1	08	07	2014/3/14	2014/3/19	5	1	90
4512020017_137359_1	4	01	99	2014/3/15	2014/3/18	3	1	90
4514240011_0146995_2	1	08	07	2014/3/11	2014/3/16	5	2	90
4511210011_1410898_1	2	01	3	2014/3/26	2014/3/31	5	1	70
4508020012_0000403309_1	1	01	03	2014/3/14	2014/3/20	6	1	90
4514240011_0145580_3	1	08	03	2014/3/15	2014/3/20	5	3	90
4514240011_0117078_6	2	08	03	2014/3/16	2014/3/20	4	6	90
4514240011_0154053_1	4	08	03	2014/3/12	2014/3/16	4	1	90
4510020014_0000376516_1	3	8	7	2014/3/25	2014/3/31	6	1	70
4510020014_0000376319_1	2	8	7	2014/3/24	2014/3/31	7	1	70
4512020017_135556_2	2	08	99	2014/3/10	2014/3/14	4	2	90
4508020012_0000404102_1	4	06	07	2014/3/19	2014/3/23	4	1	90
4512020017_137410_1	2	08	99	2014/3/16	2014/3/22	6	1	90
4512020017_131307_2	1	01	99	2014/3/27	2014/3/30	3	2	90
4512020017_137858_1	1	08	99	2014/3/26	2014/3/31	5	1	90
4512020017_137867_1	2	08	99	2014/3/26	2014/3/31	5	1	90
4508020012_0000356097_2	3	01	03	2014/3/15	2014/3/22	7	2	90
4512020017_137535_1	2	08	99	2014/3/19	2014/3/24	5	1	90
4512020017_137951_1	5	08	99	2014/3/28	2014/3/31	3	1	90
4512020017_137534_1	2	08	99	2014/3/19	2014/3/24	5	1	90
4508020012_0000376088_2	1	01	07	2014/3/11	2014/3/15	4	2	90
4512020017_113722_2	2	08	99	2014/3/24	2014/3/28	4	2	90
4512020017_137011_1	3	08	99	2014/3/7	2014/3/11	4	1	90
4508020012_0000402854_1	4	01	07	2014/3/10	2014/3/19	9	1	90
4508020012_0000403892_1	4	01	07	2014/3/18	2014/3/22	4	1	90
4512020017_125134_2	1	01	99	2014/3/20	2014/3/25	5	2	90
4512020017_137880_1	4	01	99	2014/3/27	2014/3/30	3	1	90
4512020017_129592_2	1	08	99	2014/3/27	2014/3/31	4	2	90
4514240011_0154284_1	3	08	07	2014/3/19	2014/3/24	5	1	90
4514240011_0154325_1	4	08	03	2014/3/20	2014/3/24	4	1	90
4512020017_137825_1	2	08	99	2014/3/25	2014/3/31	6	1	90
4512020017_137853_1	4	08	99	2014/3/26	2014/3/31	5	1	90
4514240011_0126857_2	2	08	07	2014/3/24	2014/3/29	5	2	90
4514240011_0151158_3	4	08	07	2014/3/25	2014/3/29	4	3	90
4502040011_348908_3	3	01	07	2014/3/28	2014/3/30	2	3	31
4512020017_127145_2	4	01	99	2014/3/18	2014/3/24	6	2	90
4514240011_0154538_1	4	08	07	2014/3/26	2014/3/30	4	1	90
4514240011_0129662_2	5	08	07	2014/3/20	2014/3/24	4	2	90
4514240011_0132618_3	2	08	07	2014/3/21	2014/3/24	3	3	90
4510020014_0000377756_1	3	8	7	2014/4/4	2014/4/8	4	1	31
4510020014_0000377743_1	1	1	3	2014/4/4	2014/4/8	4	1	31
4510020014_0000377741_1	3	8	7	2014/4/4	2014/4/8	4	1	31
4510020014_0000377746_1	1	1	7	2014/4/4	2014/4/7	4	1	90
4508020012_0000405328_1	1	08	03	2014/3/27	2014/3/31	4	1	90
4512020017_137484_1	4	08	99	2014/3/18	2014/3/21	3	1	90
4510020014_0000377740_1	2	1	7	2014/4/4	2014/4/8	4	1	31
4501030021_21403820_1	2	1	7	2014/5/27	2014/6/1	5	1	90
4512020017_126312_2	2	08	99	2014/3/27	2014/3/31	4	2	90
4512020017_126803_5	1	08	99	2014/3/11	2014/3/15	4	5	90
4514240011_0143480_2	2	08	07	2014/3/18	2014/3/24	6	2	90
4510020014_0000377745_1	1	8	3	2014/4/4	2014/4/7	3	1	31
4512020017_124771_2	2	08	99	2014/3/22	2014/3/25	3	2	90
4512020017_121947_2	1	08	99	2014/3/11	2014/3/13	2	2	90
4512020017_129505_2	1	01	99	2014/3/15	2014/3/19	4	2	90
4514240011_0154400_1	2	08	07	2014/3/22	2014/3/29	7	1	27
4514240011_0130678_2	2	08	03	2014/3/27	2014/3/31	4	2	90
4512020017_137816_1	1	08	99	2014/3/25	2014/3/29	4	1	90
4501260011_130114_1	4	01	03	2014/1/17	2014/1/22	5	1	90
4510020014_0000377912_1	1	8	7	2014/4/6	2014/4/8	2	1	90
4501260011_130231_1	3	01	03	2014/1/19	2014/1/24	5	1	90
4514250014_7891690_2	5	08	99	2014/3/17	2014/3/25	8	2	90
4514250014_20056410_1	1	08	99	2014/2/26	2014/3/8	10	1	90
4514250014_20031907_4	1	08	99	2014/3/7	2014/3/13	6	4	90
4501260011_129897_1	2	08	07	2014/1/12	2014/1/17	5	1	90
4501260011_129909_1	1	08	03	2014/1/12	2014/1/17	5	1	90
4510020014_0000377758_1	2	1	7	2014/4/4	2014/4/12	8	1	31
4501260011_129398_1	1	01	03	2014/1/2	2014/1/7	5	1	90
4514250014_20045656_2	2	08	99	2014/3/10	2014/3/18	8	2	90
4501260011_130135_1	2	08	03	2014/1/17	2014/1/22	5	1	90
4501260011_130098_1	1	01	07	2014/1/16	2014/1/21	5	1	90
4514240011_0154258_1	3	08	03	2014/3/18	2014/3/21	3	1	90
4514250014_20055304_2	4	08	99	2014/3/2	2014/3/14	12	2	90
4514250014_20056483_1	1	08	99	2014/2/28	2014/3/6	6	1	90
4514250014_20056498_1	2	08	99	2014/2/28	2014/3/6	6	1	90
4508020012_0000405187_1	6	01	07	2014/3/26	2014/3/31	5	1	90
4508020012_0000405188_1	3	08	07	2014/3/26	2014/3/31	5	1	90
4514240011_0140955_4	1	08	02	2014/3/17	2014/3/23	6	4	90
4514250014_20013094_3	2	08	99	2014/3/3	2014/3/4	1	3	90
4514240011_0130862_6	2	08	03	2014/3/19	2014/3/23	4	6	90
4514240011_0154549_1	2	08	03	2014/3/26	2014/3/30	4	1	90
4514240011_0154560_1	2	08	07	2014/3/26	2014/3/30	4	1	90
4510020014_0000377812_1	2	1	7	2014/4/5	2014/4/9	4	1	31
4508020012_0000404949_1	1	01	07	2014/3/25	2014/3/30	5	1	90
4508020012_0000404962_1	1	01	07	2014/3/25	2014/3/30	5	1	90
4510020014_0000377695_1	1	1	7	2014/4/4	2014/4/10	6	1	90
4514250014_20056625_1	3	08	99	2014/3/3	2014/3/9	6	1	90
4514250014_20049784_2	1	08	99	2014/3/22	2014/3/30	8	2	90
4506810011_R38688_1	3	01	03	2014/3/23	2014/3/29	6	1	90
4506810011_R38669_1	1	01	03	2014/3/23	2014/3/29	6	1	90
4514250014_20057225_1	2	08	99	2014/3/15	2014/3/18	3	1	90
4506810011_R32511_4	3	03	07	2014/3/19	2014/3/24	5	4	51
4514250014_20057402_1	2	08	99	2014/3/18	2014/3/24	6	1	90
4501260011_130422_1	2	01	03	2014/1/22	2014/1/27	5	1	90
4514250014_20016417_6	2	08	99	2014/3/12	2014/3/18	6	6	90
4501260011_130099_1	1	08	07	2014/1/16	2014/1/21	5	1	90
4514250014_20047741_2	3	08	99	2014/3/2	2014/3/9	7	2	90
4514250014_20057319_1	3	08	99	2014/3/17	2014/3/25	8	1	90
4514240011_0138100_5	1	08	03	2014/3/26	2014/3/30	4	5	90
4514250014_20014586_4	3	08	99	2014/2/25	2014/3/3	6	4	90
4514250014_20057745_1	2	08	99	2014/3/24	2014/3/30	6	1	90
4514250014_20057361_1	3	08	99	2014/3/18	2014/3/24	6	1	90
4514240011_0124750_4	3	08	03	2014/3/28	2014/3/29	1	4	90
4510020014_0000378012_1	1	1	3	2014/4/7	2014/4/10	3	1	31
4514250014_20057524_1	4	08	99	2014/3/20	2014/3/26	6	1	90
4512810013_147308_1	2	08	07	2014/4/15	2014/4/23	8	1	90
4510020014_0000377997_1	2	8	3	2014/4/7	2014/4/11	4	1	31
4514250014_20029319_3	2	08	99	2014/2/23	2014/3/3	8	3	90
4514250014_20057015_1	2	08	99	2014/3/11	2014/3/17	6	1	90
4514250014_20057574_1	1	08	99	2014/3/21	2014/3/29	8	1	90
4514250014_20057126_1	3	08	99	2014/3/13	2014/3/21	8	1	90
4514250014_20057127_1	4	08	99	2014/3/13	2014/3/18	5	1	90
4514250014_20057128_1	1	08	99	2014/3/13	2014/3/19	6	1	90
4514250014_20056647_1	3	08	99	2014/3/3	2014/3/9	6	1	90
4514250014_20057541_1	3	08	99	2014/3/20	2014/3/24	4	1	90
4514250014_20057481_1	2	08	99	2014/3/19	2014/3/26	7	1	90
4505020013_225652_1	1	01	07	2014/4/4	2014/4/8	3	1	90
4501260011_129753_1	1	01	07	2014/1/9	2014/1/14	5	1	90
4506810011_R37220_6	2	01	03	2014/3/19	2014/3/24	5	6	90
4514250014_20046639_4	1	08	99	2014/3/23	2014/3/28	5	4	90
4514250014_20057010_1	2	08	99	2014/3/11	2014/3/15	4	1	90
4514250014_20043946_2	1	08	99	2014/3/18	2014/3/26	8	2	90
4514250014_20057215_1	2	08	99	2014/3/15	2014/3/20	5	1	90
4512290012_201404552_2	1	08	99	2014/3/21	2014/3/25	4	2	70
4512290012_201404575_1	2	08	99	2014/3/21	2014/3/25	4	1	70
4512290012_201404612_1	2	08	99	2014/3/22	2014/3/28	6	1	27
4514250014_20057271_1	1	08	99	2014/3/16	2014/3/22	6	1	90
4514250014_20056543_1	2	08	99	2014/3/1	2014/3/7	6	1	90
4514250014_20057690_1	1	08	99	2014/3/23	2014/3/29	6	1	90
4514250014_20057014_1	1	08	99	2014/3/11	2014/3/18	7	1	90
4514250014_20057020_1	6	08	99	2014/3/11	2014/3/17	6	1	90
4510020014_0000376860_1	1	8	7	2014/3/27	2014/4/7	11	1	90
4501270011_255654_2	2	01	07	2014/3/25	2014/3/28	3	2	90
4512290012_201404282_1	1	08	99	2014/3/16	2014/3/20	4	1	70
4512290012_201404249_1	1	08	99	2014/3/15	2014/3/20	5	1	70
4510020014_0000377285_1	11	1	7	2014/3/31	2014/4/4	4	1	31
4510020014_0000377493_1	4	1	7	2014/4/2	2014/4/4	2	1	90
4506810011_R38607_1	2	01	03	2014/3/17	2014/3/22	5	1	90
4510020014_0000325090_3	4	8	3	2014/3/28	2014/4/6	9	3	90
4506810011_R38598_1	1	01	03	2014/3/17	2014/3/21	4	1	90
4506810011_R38683_1	1	01	07	2014/3/29	2014/3/31	2	1	90
4510020014_0000378801_1	1	8	3	2014/4/11	2014/4/14	3	1	90
4501270011_281981_1	3	01	03	2014/3/1	2014/3/5	4	1	90
4514250014_20056960_1	4	08	99	2014/3/10	2014/3/15	5	1	90
4514250014_20056208_1	6	08	99	2014/2/22	2014/3/2	8	1	31
4514250014_20032876_4	2	08	99	2014/2/26	2014/3/3	5	4	90
4514250014_20056694_1	3	08	99	2014/3/4	2014/3/11	7	1	90
4514250014_20057317_1	2	08	99	2014/3/17	2014/3/30	13	1	90
4501270011_282717_1	1	01	03	2014/3/8	2014/3/11	3	1	90
4501270011_211761_3	2	01	03	2014/3/22	2014/3/25	3	3	90
4514250014_20056591_1	2	08	99	2014/3/2	2014/3/8	6	1	90
4501270011_282733_1	2	01	03	2014/3/8	2014/3/13	5	1	90
4514250014_20057012_1	1	08	99	2014/3/11	2014/3/19	8	1	90
4506810011_R38667_1	1	01	03	2014/3/23	2014/3/29	6	1	90
4512290012_201404074_1	1	08	99	2014/3/12	2014/3/20	8	1	70
4512290012_201404444_1	1	08	99	2014/3/19	2014/3/24	5	1	70
4501270011_281941_1	4	01	03	2014/3/1	2014/3/5	4	1	90
4501270011_282291_1	2	01	03	2014/3/4	2014/3/8	4	1	90
4501270011_268649_2	1	01	07	2014/3/11	2014/3/15	4	2	90
4514250014_20056063_1	1	08	99	2014/2/19	2014/3/4	13	1	90
4512290012_201404576_1	1	08	99	2014/3/21	2014/3/25	4	1	70
4512290012_201404580_1	4	08	99	2014/3/21	2014/3/25	4	1	70
4501270011_276058_1	1	08	03	2014/3/3	2014/3/7	4	1	90
4508020012_0000404838_1	3	08	03	2014/3/24	2014/3/29	5	1	90
4514250014_20057139_1	1	08	99	2014/3/14	2014/3/19	5	1	90
4506810011_R38595_1	2	01	03	2014/3/15	2014/3/20	5	1	90
4514250014_20057536_1	1	08	99	2014/3/20	2014/3/25	5	1	90
4514250014_20056071_1	3	08	99	2014/2/19	2014/3/4	13	1	90
4514250014_20034951_3	3	08	99	2014/3/4	2014/3/12	8	3	90
4514250014_20057761_1	1	08	99	2014/3/24	2014/3/30	6	1	90
4508020012_0000350697_4	1	08	07	2014/3/18	2014/3/25	7	4	90
4514250014_20057466_1	1	08	99	2014/3/19	2014/3/25	6	1	90
4514250014_20057173_1	2	08	99	2014/3/14	2014/3/21	7	1	90
4506810011_R38686_1	7	01	03	2014/3/25	2014/3/29	4	1	90
4514250014_20057546_1	4	08	99	2014/3/20	2014/3/25	5	1	90
4514250014_20056270_1	1	08	99	2014/2/23	2014/3/1	6	1	90
4514250014_20031620_2	2	08	99	2014/3/16	2014/3/22	6	2	90
4514250014_20057810_1	2	08	99	2014/3/25	2014/3/30	5	1	90
4514250014_20057190_1	2	08	99	2014/3/15	2014/3/20	5	1	90
4514250014_20056757_1	2	08	99	2014/3/5	2014/3/15	10	1	90
4514250014_20056495_1	3	08	99	2014/2/28	2014/3/7	7	1	90
4503040012_430163_1	2	1	3	2014/3/25	2014/4/1	7	1	90
4514250014_20057634_1	2	08	99	2014/3/22	2014/3/31	9	1	90
4514250014_20056914_1	1	08	99	2014/3/9	2014/3/17	8	1	90
4506810011_R38689_1	1	01	03	2014/3/24	2014/3/29	5	1	90
4514250014_20057174_1	1	08	99	2014/3/14	2014/3/23	9	1	90
4514250014_20057405_1	1	08	99	2014/3/18	2014/3/24	6	1	90
4514250014_20056494_1	1	08	99	2014/2/28	2014/3/14	14	1	90
4514250014_20056852_1	1	08	99	2014/3/7	2014/3/17	10	1	90
4514250014_20056752_1	1	08	99	2014/3/5	2014/3/11	6	1	90
4514250014_20056753_1	2	08	99	2014/3/5	2014/3/11	6	1	90
4514250014_20057886_1	1	08	99	2014/3/26	2014/3/31	5	1	90
4514250014_20057406_1	1	08	99	2014/3/18	2014/3/22	4	1	90
4506810011_R38672_1	2	01	03	2014/3/25	2014/3/30	5	1	90
4514250014_20056653_1	4	08	99	2014/3/3	2014/3/8	5	1	90
4514250014_20056035_1	4	08	99	2014/2/19	2014/3/2	11	1	90
4514250014_20023844_2	2	08	99	2014/3/9	2014/3/17	8	2	90
4514250014_20044883_2	2	08	99	2014/3/15	2014/3/20	5	2	90
4514250014_20057382_1	1	08	99	2014/3/18	2014/3/24	6	1	90
4514250014_20019732_3	2	08	99	2014/3/8	2014/3/13	5	3	90
4514250014_20056666_1	3	08	99	2014/3/4	2014/3/10	6	1	90
4514250014_20025283_2	2	08	99	2014/2/24	2014/3/3	7	2	90
4501270011_265596_2	2	08	03	2014/3/4	2014/3/8	4	2	90
4506810011_R38562_1	3	01	03	2014/3/7	2014/3/12	5	1	90
4514250014_20056233_1	1	08	99	2014/2/23	2014/3/1	6	1	90
4514250014_20056856_1	1	08	99	2014/3/7	2014/3/19	12	1	90
4514250014_20027091_3	2	08	99	2014/3/18	2014/3/29	11	3	90
4514250014_20057540_1	1	08	99	2014/3/20	2014/3/24	4	1	90
4514250014_20043679_3	1	08	99	2014/3/11	2014/3/18	7	3	90
4514250014_20056780_1	2	08	99	2014/3/6	2014/3/11	5	1	27
4514250014_20020771_2	2	08	99	2014/3/19	2014/3/27	8	2	90
4514250014_20057455_1	2	08	99	2014/3/19	2014/3/26	7	1	90
4514250014_20021056_6	2	08	99	2014/3/11	2014/3/16	5	6	90
4514250014_20039841_3	2	08	99	2014/3/18	2014/3/30	12	3	90
4514250014_20031840_2	2	08	99	2014/2/26	2014/3/6	8	2	90
4506810011_R38547_1	1	01	03	2014/3/2	2014/3/7	5	1	90
4506810011_R38670_1	1	01	02	2014/3/23	2014/3/29	6	1	90
4514250014_20057692_1	2	08	99	2014/3/23	2014/3/30	7	1	90
4514250014_20056492_1	2	08	99	2014/2/28	2014/3/10	10	1	90
4514250014_20056964_1	2	08	99	2014/3/10	2014/3/23	13	1	90
4514250014_20056888_1	2	08	99	2014/3/8	2014/3/15	7	1	90
4514250014_20038999_2	2	08	99	2014/3/18	2014/3/26	8	2	90
4501270011_283069_1	2	01	03	2014/3/13	2014/3/16	3	1	90
4514240011_0154463_1	4	08	03	2014/3/24	2014/3/28	4	1	90
4514240011_0154464_1	4	08	03	2014/3/24	2014/3/28	4	1	27
4514250014_20056583_1	1	08	99	2014/3/2	2014/3/14	12	1	90
4514250014_20057808_1	1	08	99	2014/3/25	2014/3/30	5	1	90
4514250014_20057216_1	1	08	99	2014/3/15	2014/3/23	8	1	90
4514250014_20039173_2	2	08	99	2014/3/18	2014/3/30	12	2	90
4514250014_20038584_2	2	08	99	2014/3/12	2014/3/18	6	2	90
4514250014_20057161_1	1	08	99	2014/3/14	2014/3/14	1	1	90
4514250014_20017845_3	4	08	99	2014/3/11	2014/3/16	5	3	90
4514250014_20057762_1	2	08	99	2014/3/24	2014/3/30	6	1	90
4514250014_20056851_1	1	08	99	2014/3/7	2014/3/17	10	1	90
4514250014_20057327_1	2	08	99	2014/3/17	2014/3/23	6	1	90
4514250014_20057934_1	1	08	99	2014/3/27	2014/3/27	1	1	90
4506810011_R38614_1	1	01	07	2014/3/23	2014/3/23	1	1	90
4514250014_20056399_1	2	08	99	2014/2/26	2014/3/7	9	1	90
4514250014_20054329_2	1	08	99	2014/2/25	2014/3/4	7	2	90
4514250014_20057759_1	1	08	99	2014/3/24	2014/3/28	4	1	27
4514250014_20057329_1	1	08	99	2014/3/17	2014/3/23	6	1	90
4514250014_20057330_1	2	08	99	2014/3/17	2014/3/23	6	1	90
4514250014_20057337_1	1	08	99	2014/3/17	2014/3/23	6	1	90
4506810011_R38641_1	1	01	03	2014/3/24	2014/3/27	3	1	90
4506810011_R38665_1	1	01	03	2014/3/21	2014/3/26	5	1	90
4514250014_20057019_1	1	08	99	2014/3/11	2014/3/19	8	1	90
4514250014_20043333_2	1	08	99	2014/3/6	2014/3/12	6	2	90
4514250014_20057885_1	1	08	99	2014/3/26	2014/3/31	5	1	90
4514250014_20057328_1	2	08	99	2014/3/17	2014/3/23	6	1	90
4514250014_20057336_1	4	08	99	2014/3/17	2014/3/26	9	1	90
4508020012_0000405111_1	2	08	03	2014/3/26	2014/3/31	6	1	90
4514250014_20057387_1	2	08	99	2014/3/18	2014/3/24	6	1	90
4514250014_20056456_1	2	08	99	2014/2/27	2014/3/7	8	1	27
4514250014_20057399_1	1	08	99	2014/3/18	2014/3/26	8	1	90
4508020012_0000404543_1	1	01	07	2014/3/22	2014/3/28	6	1	90
4514250014_20056825_1	1	08	99	2014/3/7	2014/3/14	7	1	90
4514250014_20056512_1	1	08	99	2014/3/1	2014/3/10	9	1	90
4514250014_20057175_1	1	08	99	2014/3/14	2014/3/24	10	1	90
4514250014_20057545_1	1	08	99	2014/3/20	2014/3/25	5	1	90
4506810011_R38557_1	2	01	03	2014/3/5	2014/3/10	5	1	90
4506810011_R38553_1	1	01	07	2014/3/4	2014/3/9	5	1	90
4514250014_20057400_1	1	08	99	2014/3/18	2014/3/28	10	1	90
4514250014_20056216_1	1	08	99	2014/2/22	2014/3/3	9	1	90
4508020012_0000404237_1	1	01	07	2014/3/20	2014/3/24	4	1	90
4514250014_20049296_2	1	08	99	2014/3/17	2014/3/25	8	2	90
4514250014_20057695_1	3	08	99	2014/3/23	2014/3/30	7	1	90
4514250014_20051154_2	1	08	99	2014/3/25	2014/3/30	5	2	90
4514250014_20057269_1	1	08	99	2014/3/16	2014/3/21	5	1	90
4514250014_20056334_1	1	08	99	2014/2/24	2014/3/2	6	1	90
4514250014_20033755_2	1	08	99	2014/2/28	2014/3/7	7	2	90
4514250014_20036210_4	1	08	99	2014/3/9	2014/3/15	6	4	90
4514250014_20057816_1	1	08	99	2014/3/25	2014/3/30	5	1	90
4514250014_20057583_1	3	08	99	2014/3/21	2014/3/30	9	1	90
4514250014_20057585_1	2	08	99	2014/3/21	2014/3/26	5	1	90
4508020012_0000404286_1	1	01	07	2014/3/20	2014/3/27	7	1	90
4501270011_284410_1	1	01	03	2014/3/27	2014/3/30	3	1	90
4501270011_284451_1	4	01	03	2014/3/27	2014/3/29	2	1	90
4512290012_201404288_1	1	08	99	2014/3/16	2014/3/23	7	1	70
4510020014_0000377383_1	2	8	3	2014/4/1	2014/4/8	7	1	90
4510020014_0000377328_1	2	1	7	2014/3/31	2014/4/7	7	1	90
4501270011_253502_2	1	08	03	2014/3/28	2014/3/30	2	2	90
4501270011_284402_1	3	01	03	2014/3/27	2014/3/30	3	1	27
4512290012_201404599_1	5	08	99	2014/3/22	2014/3/26	4	1	70
4512290012_201404816_2	1	08	99	2014/3/25	2014/3/29	4	2	70
4514250014_20057843_1	1	08	99	2014/3/26	2014/3/30	4	1	90
4514250014_20057813_1	1	08	99	2014/3/25	2014/3/30	5	1	90
4510020014_0000377062_1	1	8	3	2014/3/29	2014/4/1	3	1	90
4510020014_0000376883_1	5	8	7	2014/3/28	2014/4/3	6	1	90
4510020014_0000377069_1	1	8	7	2014/3/29	2014/4/6	8	1	90
4510020014_0000376613_1	2	8	7	2014/3/26	2014/4/6	11	1	90
4501270011_284510_1	3	01	07	2014/3/28	2014/3/30	2	1	90
4501270011_232023_2	3	01	03	2014/3/26	2014/3/30	4	2	90
4510020014_0000283060_4	3	8	3	2014/4/2	2014/4/8	6	4	90
4510020014_0000376935_1	1	8	7	2014/3/28	2014/4/6	9	1	90
4514250014_20057381_1	2	08	99	2014/3/18	2014/3/23	5	1	90
4510020014_0000376891_1	1	8	7	2014/3/28	2014/4/1	4	1	90
4510020014_0000376031_1	1	1	7	2014/3/22	2014/4/1	10	1	90
4501270011_231791_2	3	01	03	2014/3/26	2014/3/29	3	2	90
4514250014_20057760_1	3	08	99	2014/3/24	2014/3/31	7	1	27
4514250014_20057836_1	2	08	99	2014/3/26	2014/3/30	4	1	27
4510020014_0000378014_1	1	8	3	2014/4/7	2014/4/14	7	1	90
4510020014_0000322607_2	1	1	7	2014/4/2	2014/4/7	5	2	90
4510020014_0000377792_1	3	8	2	2014/4/5	2014/4/5	1	1	90
4510020014_0000377415_1	2	8	7	2014/4/1	2014/4/6	5	1	90
4510020014_0000377610_1	2	1	7	2014/4/3	2014/4/7	4	1	90
4510020014_0000320481_5	1	1	7	2014/3/24	2014/4/4	11	5	90
4510020014_0000377422_1	1	8	7	2014/4/1	2014/4/5	4	1	90
4510020014_0000377420_1	1	8	7	2014/4/1	2014/4/6	5	1	90
4510020014_0000376936_1	1	8	7	2014/3/28	2014/4/1	4	1	90
4501270011_261710_2	1	08	03	2014/3/25	2014/3/28	3	2	90
4510020014_0000377322_1	4	8	7	2014/3/31	2014/4/4	4	1	90
4510020014_0000377043_1	3	8	3	2014/3/30	2014/4/6	7	1	90
4514250014_20056841_1	4	08	99	2014/3/7	2014/3/13	6	1	90
4510020014_0000377571_1	1	8	3	2014/4/3	2014/4/8	5	1	90
4510020014_0000376900_1	3	8	3	2014/3/28	2014/4/6	9	1	90
4510020014_0000376737_1	3	8	3	2014/3/27	2014/4/1	5	1	90
4501270011_241793_9	1	01	03	2014/3/24	2014/3/28	4	9	90
4501270011_254864_2	1	01	03	2014/3/25	2014/3/28	3	2	90
4501270011_284212_1	1	01	03	2014/3/25	2014/3/28	3	1	90
4501270011_284149_1	1	01	03	2014/3/25	2014/3/28	3	1	90
4512290012_201404228_1	1	08	99	2014/3/15	2014/3/19	4	1	70
4514250014_20056849_1	1	08	99	2014/3/7	2014/3/14	7	1	90
4510020014_0000376386_1	1	8	7	2014/3/25	2014/4/5	11	1	90
4503040012_430626_1	1	1	3	2014/3/28	2014/4/5	8	1	90
4503040012_430625_1	8	1	2	2014/4/7	2014/4/10	3	1	90
4510020014_0000376657_1	3	1	3	2014/3/26	2014/4/5	10	1	90
4510020014_0000377494_1	3	8	7	2014/4/2	2014/4/7	5	1	90
4501270011_283146_1	1	08	03	2014/3/14	2014/3/19	5	1	90
4510020014_0000376612_1	1	8	7	2014/3/26	2014/4/1	6	1	90
4510020014_0000376878_1	5	8	7	2014/3/28	2014/4/1	4	1	90
4501270011_283931_1	2	01	03	2014/3/22	2014/3/25	3	1	90
4501270011_283913_1	2	01	03	2014/3/22	2014/3/25	3	1	90
4510020014_0000377330_1	3	8	3	2014/3/31	2014/4/10	10	1	90
4510020014_0000377186_1	1	8	7	2014/3/30	2014/4/2	2	1	90
4510020014_0000376859_1	1	8	7	2014/3/27	2014/4/3	7	1	90
4510020014_0000376596_1	2	1	2	2014/3/25	2014/4/3	9	1	90
4501270011_233101_5	2	08	03	2014/3/25	2014/3/31	6	5	90
4510020014_0000376592_1	1	8	7	2014/3/25	2014/4/2	8	1	90
4510020014_0000377020_1	1	8	7	2014/3/29	2014/4/1	3	1	90
4510020014_0000376259_1	4	8	7	2014/3/23	2014/4/3	11	1	90
4510020014_0000376146_1	3	1	3	2014/3/23	2014/4/4	12	1	90
4501270011_283213_1	1	08	03	2014/3/15	2014/3/19	4	1	90
4501270011_175328_2	6	01	03	2014/3/28	2014/3/30	2	2	90
4510020014_0000377503_1	1	1	7	2014/4/2	2014/4/5	3	1	90
4510020014_0000237616_4	3	8	3	2014/4/6	2014/4/12	6	4	90
4510020014_0000376739_1	2	8	7	2014/3/27	2014/4/4	8	1	90
4501270011_252213_2	2	08	03	2014/3/17	2014/3/22	5	2	90
4501270011_284382_1	1	01	03	2014/3/27	2014/3/30	3	1	90
4512290012_201404477_4	1	08	99	2014/3/20	2014/3/28	8	4	70
4514250014_20057821_1	1	08	99	2014/3/25	2014/3/30	5	1	90
4514250014_20057823_1	1	08	99	2014/3/25	2014/3/30	5	1	90
4501270011_242122_2	2	01	03	2014/3/27	2014/3/29	2	2	90
4501270011_283479_1	1	01	03	2014/3/18	2014/3/21	3	1	90
4501270011_283966_1	1	08	03	2014/3/23	2014/3/26	3	1	90
4501270011_253666_2	13	01	03	2014/3/22	2014/3/26	4	2	90
4501270011_284447_1	1	01	07	2014/3/27	2014/3/29	2	1	90
4510020014_0000377731_1	3	8	7	2014/4/4	2014/4/11	7	1	90
4510020014_0000264405_2	3	8	2	2014/4/5	2014/4/13	8	2	90
4501270011_283533_1	1	08	03	2014/3/18	2014/3/21	3	1	90
4501270011_284448_1	4	01	07	2014/3/27	2014/3/29	2	1	90
4510020014_0000377013_1	4	8	7	2014/3/29	2014/4/9	11	1	90
4510020014_0000378112_1	1	8	3	2014/4/7	2014/4/13	6	1	90
4510020014_0000377537_1	2	8	7	2014/4/2	2014/4/12	10	1	90
4510020014_0000378603_1	2	8	7	2014/4/10	2014/4/12	2	1	90
4510020014_0000377690_1	2	1	7	2014/4/4	2014/4/9	5	1	90
4510020014_0000377301_1	1	8	7	2014/3/31	2014/4/8	8	1	90
4510020014_0000376674_1	1	8	7	2014/3/26	2014/4/9	14	1	90
4510020014_0000377187_1	3	8	7	2014/3/30	2014/4/9	10	1	90
4501270011_282300_1	1	01	01	2014/3/4	2014/3/7	3	1	90
4501270011_277299_2	1	08	03	2014/3/2	2014/3/7	5	2	90
4501270011_282144_1	1	08	07	2014/3/3	2014/3/7	4	1	90
4501270011_283316_1	2	01	03	2014/3/16	2014/3/20	4	1	90
4501270011_283385_1	3	01	03	2014/3/17	2014/3/20	3	1	90
4501270011_283391_1	2	08	03	2014/3/17	2014/3/20	3	1	90
4510020014_0000377905_1	1	8	7	2014/4/6	2014/4/11	5	1	90
4510020014_0000377453_1	2	8	3	2014/4/1	2014/4/9	8	1	90
4510020014_0000377491_1	1	8	3	2014/4/2	2014/4/9	7	1	90
4501270011_283115_1	1	01	03	2014/3/14	2014/3/18	4	1	90
4501270011_283113_1	6	01	03	2014/3/14	2014/3/18	4	1	90
4512290012_201404613_2	1	08	99	2014/3/22	2014/3/27	5	2	70
4505020013_225795_1	1	01	07	2014/4/6	2014/4/10	3	1	90
4513020014_222725_1	4	08	07	2014/3/11	2014/3/16	5	1	70
4513020014_223076_1	1	01	07	2014/3/16	2014/3/23	7	1	31
4513020014_223843_1	3	01	07	2014/3/27	2014/3/30	3	1	90
4513020014_223303_1	1	01	07	2014/3/19	2014/3/24	5	1	90
4513020014_223305_1	2	01	03	2014/3/19	2014/3/24	5	1	70
4513020014_223572_1	14	01	07	2014/3/23	2014/3/30	7	1	90
4513020014_223302_1	1	01	07	2014/3/19	2014/3/25	6	1	90
4513020014_223564_1	2	01	03	2014/3/23	2014/3/28	5	1	90
4513020014_223565_1	2	01	07	2014/3/23	2014/3/28	5	1	90
4513020014_222166_1	3	08	07	2014/3/4	2014/3/9	5	1	70
4513020014_223393_1	3	01	03	2014/3/20	2014/3/27	7	1	90
4513020014_223495_1	1	01	03	2014/3/22	2014/3/28	6	1	90
4502250014_181710_1	5	06	03	2014/3/19	2014/3/26	7	1	31
4513020014_223674_1	2	08	07	2014/3/25	2014/3/29	4	1	70
4513020014_222412_1	2	01	03	2014/3/7	2014/3/12	5	1	90
4513020014_222600_1	3	08	03	2014/3/10	2014/3/15	5	1	90
4510020014_0000378594_1	3	1	7	2014/4/10	2014/4/14	4	1	90
4513020014_223285_1	6	01	07	2014/3/19	2014/3/22	3	1	90
4513020014_223299_1	3	08	03	2014/3/19	2014/3/26	7	1	70
4513020014_223041_1	3	01	07	2014/3/16	2014/3/23	7	1	90
4513020014_222344_1	1	08	07	2014/3/6	2014/3/11	5	1	70
4513020014_223575_1	1	01	03	2014/3/23	2014/3/29	6	1	90
4510020014_0000377048_1	1	8	7	2014/3/29	2014/4/9	11	1	90
4513020014_222752_1	1	01	03	2014/3/12	2014/3/16	4	1	90
4510020014_0000377716_1	2	8	7	2014/4/4	2014/4/10	6	1	90
4510020014_0000377903_1	2	8	7	2014/4/6	2014/4/11	5	1	90
4513020014_223750_1	1	01	03	2014/3/26	2014/3/31	5	1	90
4513020014_223604_1	2	01	03	2014/3/24	2014/3/30	6	1	90
4513020014_223045_1	4	08	07	2014/3/16	2014/3/21	5	1	70
4513020014_223307_1	3	08	07	2014/3/19	2014/3/23	4	1	70
4513020014_222071_1	2	01	03	2014/3/3	2014/3/7	4	1	90
4513020014_222410_1	3	01	07	2014/3/7	2014/3/12	5	1	90
4513020014_222415_1	1	08	07	2014/3/7	2014/3/11	4	1	70
4513020014_223368_1	1	01	03	2014/3/20	2014/3/27	7	1	90
4513020014_222954_1	2	01	03	2014/3/15	2014/3/22	7	1	90
4513020014_223287_1	2	08	03	2014/3/19	2014/3/24	5	1	70
4513020014_223492_1	1	01	07	2014/3/22	2014/3/30	8	1	90
4513020014_223650_1	2	01	03	2014/3/24	2014/3/29	5	1	90
4513020014_223273_1	1	01	07	2014/3/19	2014/3/23	4	1	90
4513020014_223390_1	1	01	03	2014/3/20	2014/3/24	4	1	90
4513020014_221916_1	4	01	07	2014/3/1	2014/3/7	6	1	90
4513020014_215200_2	1	08	03	2014/3/24	2014/3/29	5	2	70
4513020014_222486_1	1	08	07	2014/3/8	2014/3/13	5	1	70
4513020014_222553_1	1	01	03	2014/3/9	2014/3/13	4	1	90
4513020014_222183_1	1	01	03	2014/3/4	2014/3/11	7	1	90
4510020014_0000377768_1	3	8	3	2014/4/5	2014/4/12	7	1	90
4510020014_0000378150_1	3	8	3	2014/4/8	2014/4/12	4	1	90
4513020014_221934_1	3	01	03	2014/3/1	2014/3/6	5	1	90
4501270011_284517_1	1	01	07	2014/3/28	2014/3/30	2	1	90
4513020014_222352_1	2	01	02	2014/3/6	2014/3/11	5	1	90
4501270011_284521_1	1	01	03	2014/3/28	2014/3/30	2	1	90
4510020014_0000377936_1	3	1	1	2014/4/6	2014/4/11	5	1	90
4513020014_223479_1	4	08	03	2014/3/22	2014/3/27	5	1	70
4513020014_221434_2	3	01	03	2014/3/15	2014/3/19	4	2	90
4510020014_0000377687_1	1	8	7	2014/4/4	2014/4/9	5	1	90
4513020014_223707_1	1	01	03	2014/3/25	2014/3/30	5	1	90
4501270011_284456_1	5	01	03	2014/3/28	2014/3/31	3	1	90
4501270011_284588_1	2	01	03	2014/3/29	2014/3/31	2	1	90
4501270011_284416_1	1	08	03	2014/3/27	2014/3/31	4	1	90
4513020014_177465_4	3	08	03	2014/3/19	2014/3/23	4	4	70
4513020014_223621_1	2	01	03	2014/3/24	2014/3/29	5	1	90
4505020013_225881_1	2	01	07	2014/4/7	2014/4/10	2	1	90
4510020014_0000377449_1	1	8	7	2014/4/1	2014/4/12	11	1	90
4513020014_223197_1	1	01	03	2014/3/18	2014/3/23	5	1	90
4513020014_222001_1	2	08	03	2014/3/2	2014/3/7	5	1	70
4510020014_0000377613_1	3	8	7	2014/4/3	2014/4/13	10	1	90
4510020014_0000377898_1	1	1	3	2014/4/6	2014/4/12	6	1	90
4510020014_0000332941_2	1	8	3	2014/4/10	2014/4/13	3	2	90
4510020014_0000378074_1	4	8	3	2014/4/7	2014/4/12	5	1	90
4510020014_0000377836_1	4	8	7	2014/4/5	2014/4/12	7	1	90
4510020014_0000377546_1	3	8	3	2014/4/3	2014/4/10	7	1	90
4510020014_0000377628_1	1	8	3	2014/4/3	2014/4/10	7	1	90
4510020014_0000377573_1	2	8	7	2014/4/3	2014/4/12	9	1	90
4510020014_0000378564_1	5	1	2	2014/4/9	2014/4/12	3	1	90
4513020014_161638_3	2	08	07	2014/2/28	2014/3/6	6	3	90
4513020014_221626_1	1	01	03	2014/2/25	2014/3/10	13	1	90
4510020014_0000377851_1	2	8	3	2014/4/5	2014/4/12	7	1	90
4510020014_0000316956_2	3	8	7	2014/4/6	2014/4/11	5	2	90
4510020014_0000285539_2	3	8	3	2014/4/6	2014/4/13	7	2	90
4510020014_0000377447_1	1	8	7	2014/4/1	2014/4/13	12	1	90
4510020014_0000283499_3	2	8	3	2014/4/4	2014/4/12	8	3	90
4510020014_0000377632_1	2	8	3	2014/4/3	2014/4/10	7	1	90
4510020014_0000377400_1	2	8	3	2014/4/1	2014/4/10	9	1	90
4510020014_0000377729_1	2	8	7	2014/4/4	2014/4/11	7	1	90
4510020014_0000377611_1	1	8	3	2014/4/3	2014/4/13	10	1	90
4510020014_0000377886_1	3	1	3	2014/4/6	2014/4/13	7	1	90
4510020014_0000377166_1	2	8	7	2014/3/30	2014/4/9	10	1	90
4510020014_0000376909_1	2	8	7	2014/3/28	2014/4/10	13	1	90
4505020013_225718_1	1	01	07	2014/4/5	2014/4/10	4	1	90
4513020014_222629_1	4	01	03	2014/3/10	2014/3/14	4	1	90
4510020014_0000247616_2	4	1	2	2014/4/7	2014/4/14	7	2	31
4510020014_0000377978_1	5	8	2	2014/4/7	2014/4/14	7	1	31
4510020014_0000377515_1	2	8	7	2014/4/2	2014/4/10	8	1	90
4505020013_225533_1	1	01	07	2014/4/2	2014/4/10	7	1	90
4513020014_223645_1	3	01	07	2014/3/24	2014/3/28	4	1	90
4503040012_430168_1	1	1	3	2014/3/25	2014/4/1	7	1	90
4505020013_225352_1	2	01	07	2014/3/31	2014/4/5	5	1	90
4513020014_222546_1	1	01	03	2014/3/9	2014/3/18	9	1	90
4508210011_307124_1	1	01	03	2014/3/27	2014/3/29	2	1	90
4508210011_307097_1	1	01	03	2014/3/26	2014/3/30	4	1	90
4513020014_223444_1	2	01	03	2014/3/21	2014/3/27	6	1	90
4513020014_222249_1	2	08	07	2014/3/5	2014/3/8	3	1	70
4513020014_223741_1	1	01	03	2014/3/25	2014/3/30	5	1	90
4513020014_222873_1	2	01	07	2014/3/13	2014/3/16	3	1	31
4513020014_223737_1	3	01	07	2014/3/25	2014/3/31	6	1	90
4513020014_222276_1	1	08	03	2014/3/5	2014/3/10	5	1	70
4513020014_222914_1	3	01	07	2014/3/14	2014/3/16	2	1	90
4513020014_222872_1	6	01	03	2014/3/13	2014/3/17	4	1	90
4513020014_222656_1	1	08	07	2014/3/10	2014/3/14	4	1	70
4513020014_222870_1	1	01	07	2014/3/13	2014/3/17	4	1	90
4513020014_223389_1	1	08	03	2014/3/20	2014/3/25	5	1	70
4513020014_222578_1	2	01	03	2014/3/10	2014/3/14	4	1	90
4513020014_222345_1	3	01	07	2014/3/6	2014/3/10	4	1	90
4513020014_223742_1	1	01	03	2014/3/25	2014/3/30	5	1	90
4513020014_223747_1	1	08	03	2014/3/25	2014/3/30	5	1	70
4513020014_223778_1	1	08	03	2014/3/26	2014/3/31	5	1	70
4514020011_116329_3	2	01	99	2014/2/28	2014/3/5	5	3	70
4513020014_223754_1	3	08	03	2014/3/26	2014/3/30	4	1	70
4513020014_204007_2	1	01	03	2014/3/25	2014/3/30	5	2	70
4513020014_222970_1	2	01	03	2014/3/15	2014/3/18	3	1	90
4513020014_223527_1	2	01	03	2014/3/23	2014/3/26	3	1	90
4502250014_181572_1	4	06	03	2014/3/19	2014/3/22	3	1	90
4514020011_153004_1	1	08	99	2014/3/15	2014/3/20	5	1	70
4514020011_153531_1	1	01	99	2014/3/25	2014/3/31	6	1	90
4514020011_152931_1	4	01	99	2014/3/13	2014/3/17	4	1	70
4510020014_0000377498_1	2	8	7	2014/4/2	2014/4/11	9	1	90
4513020014_222977_1	4	01	03	2014/3/15	2014/3/19	4	1	90
4513020014_213081_2	2	08	03	2014/3/19	2014/3/24	5	2	70
4513020014_222982_1	1	01	03	2014/3/15	2014/3/19	4	1	90
4513020014_223500_1	1	01	03	2014/3/22	2014/3/27	5	1	90
4505020013_225982_1	4	01	07	2014/4/8	2014/4/13	4	1	90
4502250014_142862_2	3	01	03	2014/3/23	2014/3/28	5	2	90
4514020011_150388_2	1	08	99	2014/3/28	2014/3/29	1	2	70
4513020014_222980_1	4	01	03	2014/3/15	2014/3/19	4	1	90
4505020013_226060_1	2	01	07	2014/4/9	2014/4/13	3	1	90
4502250014_181487_1	2	12	03	2014/3/13	2014/3/17	4	1	90
4502250014_182073_1	2	12	03	2014/3/27	2014/3/31	4	1	90
4514020011_127160_2	2	01	99	2014/3/10	2014/3/15	5	2	70
4514020011_153521_1	3	01	99	2014/3/25	2014/3/31	6	1	70
4513020014_222785_1	1	01	03	2014/3/12	2014/3/16	4	1	90
4514020011_152779_1	2	08	99	2014/3/11	2014/3/15	4	1	70
4514020011_152887_1	1	01	99	2014/3/13	2014/3/18	5	1	70
4514020011_139344_2	1	01	99	2014/3/21	2014/3/26	5	2	70
4513020014_223230_1	1	01	07	2014/3/18	2014/3/22	4	1	90
4514020011_133072_4	2	08	99	2014/3/8	2014/3/13	5	4	70
4514020011_152574_1	1	08	99	2014/3/6	2014/3/11	5	1	70
4514020011_142655_2	1	08	99	2014/3/11	2014/3/16	5	2	70
4514020011_153519_1	1	08	99	2014/3/25	2014/3/30	5	1	90
4514020011_131503_3	4	01	99	2014/3/19	2014/3/24	5	3	70
4513020014_223792_1	1	01	03	2014/3/26	2014/3/30	4	1	90
4508210011_307189_1	1	01	03	2014/3/27	2014/3/30	3	1	27
4514020011_127694_3	1	08	99	2014/3/23	2014/3/29	6	3	70
4514020011_144153_2	2	01	99	2014/3/19	2014/3/24	5	2	70
4514020011_151729_2	1	08	99	2014/3/31	2014/3/31	1	2	70
4514020011_139817_2	4	08	99	2014/3/27	2014/3/31	4	2	70
4513020014_223788_1	4	01	03	2014/3/26	2014/3/28	2	1	90
4514020011_145268_2	1	08	99	2014/3/21	2014/3/26	5	2	70
4514020011_146374_2	2	08	99	2014/3/15	2014/3/18	3	2	70
4514020011_127258_2	2	01	99	2014/3/9	2014/3/14	5	2	70
4514020011_153355_1	2	01	99	2014/3/22	2014/3/26	4	1	70
4514020011_133811_3	1	08	99	2014/3/11	2014/3/16	5	3	70
4514020011_117286_2	2	08	99	2014/3/18	2014/3/23	5	2	70
4514020011_153530_1	1	08	99	2014/3/25	2014/3/30	5	1	70
4514020011_152866_1	2	08	99	2014/3/12	2014/3/17	5	1	31
4514020011_153385_1	2	01	99	2014/3/23	2014/3/27	4	1	70
4514020011_152862_1	3	01	99	2014/3/12	2014/3/17	5	1	70
4514020011_153150_1	2		99	2014/3/18	2014/3/23	5	1
4514020011_128291_2	2	01	99	2014/3/4	2014/3/7	3	2	70
4514020011_152824_1	1	08	99	2014/3/11	2014/3/16	5	1	70
4514020011_153511_1	1	08	99	2014/3/25	2014/3/29	4	1	70
4514020011_152591_1	4	01	99	2014/3/7	2014/3/12	5	1	70
4514020011_117119_7	2	08	99	2014/3/9	2014/3/14	5	7	70
4514020011_152847_1	3	08	99	2014/3/12	2014/3/17	5	1	70
4514020011_135694_4	3	08	99	2014/3/13	2014/3/18	5	4	70
4514020011_152916_1	2	01	99	2014/3/13	2014/3/18	5	1	70
4514020011_140146_2	1	08	99	2014/3/3	2014/3/8	5	2	70
4514020011_150431_2	4	01	99	2014/2/25	2014/3/3	6	2	70
4514020011_152591_2	4	01	99	2014/3/20	2014/3/24	4	2	70
4514020011_152590_1	1	08	99	2014/3/7	2014/3/11	4	1	70
4514020011_152902_1	2	08	99	2014/3/13	2014/3/18	5	1	70
4514020011_152631_1	1	08	99	2014/3/7	2014/3/13	6	1	70
4514020011_145213_2	2	08	99	2014/3/24	2014/3/27	3	2	70
4514020011_153537_1	1	08	99	2014/3/25	2014/3/30	5	1	90
4505020013_226072_1	1	01	07	2014/4/9	2014/4/13	3	1	90
4508210011_304073_1	1	01	03	2014/3/5	2014/3/9	4	1	90
4514020011_132406_2	4	08	99	2014/3/18	2014/3/23	5	2	31
4514020011_153541_1	2	01	99	2014/3/25	2014/3/31	6	1	70
4514020011_152722_1	3	01	99	2014/3/9	2014/3/14	5	1	70
4501270011_281900_1	1	01	07	2014/2/28	2014/3/4	4	1	90
4501270011_268936_2	1	01	03	2014/2/28	2014/3/4	4	2	90
4514020011_133382_3	3	08	99	2014/3/5	2014/3/9	4	3	70
4514020011_116748_4	2	01	99	2014/3/12	2014/3/17	5	4	70
4514020011_122553_3	3	08	99	2014/3/19	2014/3/24	5	3	70
4514020011_127993_3	2	08	99	2014/3/16	2014/3/21	5	3	31
4514020011_152814_1	2	08	99	2014/3/11	2014/3/16	5	1	70
4514020011_136339_2	2	01	99	2014/3/14	2014/3/19	5	2	70
4514020011_152851_1	2	08	99	2014/3/12	2014/3/17	5	1	70
4514020011_138687_3	1	08	99	2014/3/15	2014/3/20	5	3	70
4501260012_187280_1	3	01	03	2014/3/25	2014/3/30	5	1	70
4501260012_186859_1	1	01	07	2014/3/17	2014/3/22	5	1	70
4501260012_186870_1	2	01	03	2014/3/17	2014/3/22	5	1	70
4501260012_186717_1	3	01	03	2014/3/14	2014/3/19	5	1	70
4514020011_153625_1	1	08	99	2014/3/27	2014/3/31	4	1	70
4514020011_153484_1	2	01	99	2014/3/24	2014/3/28	4	1	70
4514020011_153543_1	3	08	99	2014/3/25	2014/3/29	4	1	70
4514020011_153544_1	1	08	99	2014/3/25	2014/3/29	4	1	70
4514020011_153546_1	3	08	99	2014/3/25	2014/3/29	4	1	70
4514020011_153549_1	3	01	99	2014/3/25	2014/3/29	4	1	70
4514020011_144130_2	1	01	99	2014/3/13	2014/3/18	5	2	70
4514020011_143671_2	2	08	99	2014/3/9	2014/3/14	5	2	70
4514020011_152417_1	3	01	99	2014/3/3	2014/3/8	5	1	90
4501270011_283754_1	3	01	03	2014/3/20	2014/3/24	4	1	90
4501270011_261537_2	1	01	03	2014/3/21	2014/3/24	3	2	90
4501260012_187290_1	1	01	03	2014/3/25	2014/3/30	5	1	70
4514020011_153551_1	4	01	99	2014/3/25	2014/3/28	3	1	70
4514020011_137547_2	1	01	99	2014/3/23	2014/3/28	5	2	70
4505020013_225765_1	3	01	07	2014/4/6	2014/4/12	5	1	90
4501260012_187018_1	1	01	02	2014/3/20	2014/3/25	5	1	70
4501260012_123320_2	4	01	03	2014/3/16	2014/3/21	5	2	70
4514020011_153200_1	1	08	99	2014/3/19	2014/3/24	5	1	70
4514020011_153197_1	1	01	99	2014/3/19	2014/3/24	5	1	70
4501260012_186985_1	4	01	07	2014/3/19	2014/3/24	5	1	70
4514020011_152201_1	1	08	99	2014/2/27	2014/3/2	3	1	70
4514020011_152914_1	2	01	99	2014/3/13	2014/3/18	5	1	70
4514020011_153137_1	5	08	99	2014/3/18	2014/3/23	5	1	31
4514020011_153452_1	1	01	99	2014/3/24	2014/3/29	5	1	70
4514020011_152564_1	3	08	99	2014/3/6	2014/3/11	5	1	31
4514020011_152780_1	1	08	99	2014/3/11	2014/3/15	4	1	70
4501260012_187285_1	2	01	03	2014/3/25	2014/3/30	5	1	70
4508210011_304378_1	1	01	03	2014/3/7	2014/3/10	3	1	90
4508210011_306755_1	3	01	03	2014/3/24	2014/3/28	4	1	90
4514020011_153036_1	2	01	99	2014/3/16	2014/3/21	5	1	70
4508210011_306718_1	1	01	03	2014/3/24	2014/3/29	5	1	70
4501260012_186654_1	3	01	03	2014/3/13	2014/3/19	6	1	70
4501260012_186743_1	1	01	03	2014/3/15	2014/3/20	5	1	70
4510020014_0000378120_1	4	8	7	2014/4/7	2014/4/16	9	1	90
4514020011_120172_3	2	08	99	2014/3/25	2014/3/30	5	3	90
4514020011_144413_2	2	08	99	2014/3/22	2014/3/27	5	2	70
4514020011_152177_1	1	08	99	2014/2/26	2014/3/3	5	1	70
4505020013_225830_1	4	01	07	2014/4/7	2014/4/12	4	1	90
4501260012_187064_1	1	01	07	2014/3/21	2014/3/26	5	1	70
4501260012_187186_1	1	01	03	2014/3/24	2014/3/28	4	1	70
4514020011_144624_2	2	08	99	2014/3/13	2014/3/18	5	2	70
4501260012_186799_1	2	01	03	2014/3/16	2014/3/21	5	1	70
4514020011_152629_1	1	08	99	2014/3/7	2014/3/12	5	1	70
4514020011_152632_1	1	01	99	2014/3/7	2014/3/12	5	1	70
4514020011_152156_1	3	08	99	2014/2/26	2014/3/4	6	1	31
4505020013_226083_1	2	01	07	2014/4/9	2014/4/12	2	1	90
4501260012_148621_2	2	01	07	2014/3/24	2014/3/29	5	2	70
4501270011_283645_1	1	08	03	2014/3/19	2014/3/23	4	1	90
4508210011_307017_1	1	01	03	2014/3/26	2014/3/29	3	1	90
4514020011_153481_1	3	08	99	2014/3/24	2014/3/28	4	1	70
4514020011_153483_1	3	08	99	2014/3/24	2014/3/29	5	1	70
4510020014_0000377930_1	1	1	3	2014/4/6	2014/4/13	7	1	90
4510020014_0000377859_1	1	8	3	2014/4/6	2014/4/13	7	1	90
4510020014_0000293890_3	2	8	7	2014/4/6	2014/4/14	8	3	90
4508210011_307564_1	1	01	03	2014/3/29	2014/3/31	2	1	90
4508210011_307083_1	2	01	03	2014/3/26	2014/3/30	4	1	90
4508210011_303682_1	2	01	03	2014/3/2	2014/3/5	3	1	70
4508210011_305382_1	1	01	03	2014/3/15	2014/3/19	4	1	90
4501260012_187276_1	2	01	03	2014/3/25	2014/3/30	5	1	70
4501260012_187272_1	2	01	03	2014/3/25	2014/3/30	5	1	70
4501260012_187273_1	2	01	03	2014/3/25	2014/3/30	5	1	70
4501260012_187282_1	1	01	03	2014/3/25	2014/3/30	5	1	70
4514020011_152721_1	1	01	99	2014/3/9	2014/3/14	5	1	70
4514240011_0154649_1	4	08	07	2014/3/29	2014/4/3	5	1	90
4508210011_306913_1	2	01	03	2014/3/25	2014/3/30	5	1	90
4508210011_305538_1	2	01	03	2014/3/16	2014/3/21	5	1	90
4508210011_304318_1	1	01	03	2014/3/7	2014/3/12	5	1	90
4501260012_187233_1	2	01	03	2014/3/24	2014/3/29	5	1	70
4501260012_157924_2	3	01	03	2014/3/24	2014/3/30	6	2	70
4514020011_153504_1	4	01	99	2014/3/25	2014/3/30	5	1	31
4514020011_153577_1	1	01	99	2014/3/26	2014/3/31	5	1	90
4514020011_153586_1	4	01	99	2014/3/26	2014/3/31	5	1	70
4514240011_0127894_2	3	08	07	2014/3/30	2014/4/3	4	2	90
4514240011_0154677_1	1	08	07	2014/3/30	2014/4/3	4	1	90
4508210011_304706_1	1	01	03	2014/3/10	2014/3/14	4	1	90
4508210011_306032_1	3	01	03	2014/3/19	2014/3/24	5	1	51
4508210011_306796_1	1	01	03	2014/3/25	2014/3/30	5	1	70
4508210011_304231_1	1	01	03	2014/3/6	2014/3/11	5	1	27
4514020011_153515_1	3	01	99	2014/3/25	2014/3/30	5	1	70
4514020011_153523_1	4	01	99	2014/3/25	2014/3/30	5	1	70
4514020011_153528_1	3	08	99	2014/3/25	2014/3/30	5	1	90
4501260012_187077_1	1	01	03	2014/3/22	2014/3/26	4	1	70
4510020014_0000378755_1	2	8	3	2014/4/11	2014/4/16	5	1	31
4508020012_0000404955_1	1	01	07	2014/3/25	2014/3/30	5	1	90
4514020011_153534_1	1	01	99	2014/3/25	2014/3/30	5	1	70
4510020014_0000378308_1	1	8	7	2014/4/8	2014/4/16	8	1	90
4514020011_140225_2	1	08	99	2014/3/23	2014/3/27	4	2	70
4514020011_152842_1	1	01	99	2014/3/12	2014/3/17	5	1	70
4514020011_152241_1	1	08	99	2014/2/28	2014/3/5	5	1	70
4514020011_143053_2	1	08	99	2014/3/13	2014/3/19	6	2	70
4510020014_0000332059_2	2	8	7	2014/4/13	2014/4/17	4	2	90
4514020011_153091_1	2	01	99	2014/3/17	2014/3/22	5	1	70
4514020011_152743_1	2	01	99	2014/3/10	2014/3/15	5	1	70
4514020011_153449_1	10	01	99	2014/3/24	2014/3/28	4	1	70
4514020011_142980_3	1	08	99	2014/3/14	2014/3/19	5	3	70
4514020011_152871_1	3	08	99	2014/3/12	2014/3/16	4	1	70
4514020011_153346_1	1	01	99	2014/3/22	2014/3/26	4	1	70
4514020011_146335_2	1	01	99	2014/3/18	2014/3/23	5	2	70
4510020014_0000378401_1	1	1	3	2014/4/9	2014/4/15	6	1	90
4510020014_0000335009_2	1	6	2	2014/4/10	2014/4/15	5	2	90
4514020011_153015_1	2	01	99	2014/3/15	2014/3/21	6	1	90
4514020011_138354_2	1	08	99	2014/3/24	2014/3/30	6	2	70
4514020011_152845_1	2	01	99	2014/3/12	2014/3/17	5	1	31
4501270011_283731_1	2	01	03	2014/3/20	2014/3/23	3	1	90
4505020013_226004_1	4	01	07	2014/4/9	2014/4/12	3	1	90
4514020011_152600_1	6	08	99	2014/3/7	2014/3/11	4	1	70
4514020011_144247_2	1	01	99	2014/3/25	2014/3/30	5	2	70
4514020011_152971_1	1	01	99	2014/3/14	2014/3/22	8	1	70
4514020011_132849_2	1	08	99	2014/3/25	2014/3/29	4	2	70
4514020011_152843_1	1	01	99	2014/3/12	2014/3/19	7	1	70
4514020011_152846_1	3	08	99	2014/3/12	2014/3/19	7	1	31
4501270011_283642_1	1	08	07	2014/3/19	2014/3/23	4	1	90
4501270011_283633_1	2	01	03	2014/3/19	2014/3/23	4	1	90
4514020011_152637_1	4	01	99	2014/3/7	2014/3/13	6	1	31
4514020011_150394_2	3	08	99	2014/3/13	2014/3/18	5	2	70
4514020011_137318_4	1	08	99	2014/3/21	2014/3/26	5	4	70
4514020011_153474_1	2	08	99	2014/3/24	2014/3/29	5	1	31
4514020011_153475_1	1	01	99	2014/3/24	2014/3/28	4	1	70
4514020011_153300_1	4	01	99	2014/3/21	2014/3/25	4	1	70
4514020011_152799_1	2	08	99	2014/3/11	2014/3/15	4	1	70
4514020011_152907_1	2	08	99	2014/3/13	2014/3/18	5	1	70
4514020011_145256_3	1	08	99	2014/3/24	2014/3/30	6	3	70
4514020011_144245_2	1	01	99	2014/3/25	2014/3/29	4	2	70
4514020011_147022_2	1	01	99	2014/3/19	2014/3/24	5	2	70
4514020011_153589_1	7	01	99	2014/3/26	2014/3/29	3	1	31
4514020011_142818_2	2	08	99	2014/3/27	2014/3/31	4	2	70
4514020011_134978_4	2	08	99	2014/3/23	2014/3/28	5	4	70
4514020011_152948_1	1	01	99	2014/3/14	2014/3/19	5	1	70
4514020011_152954_1	10	01	99	2014/3/14	2014/3/18	4	1	70
4514020011_152924_1	4	01	99	2014/3/13	2014/3/18	5	1	70
4514020011_152805_1	3	08	99	2014/3/11	2014/3/16	5	1	31
4514020011_152913_1	2	08	99	2014/3/13	2014/3/18	5	1	70
4514020011_143708_2	3	08	99	2014/3/14	2014/3/20	6	2	70
4514020011_146503_2	1	08	99	2014/3/3	2014/3/8	5	2	70
4514020011_145025_2	1	01	99	2014/3/11	2014/3/19	8	2	70
4514020011_152669_1	3	08	99	2014/3/8	2014/3/11	3	1	31
4514020011_153400_1	1	01	99	2014/3/23	2014/3/28	5	1	70
4514020011_153203_1	3	01	99	2014/3/19	2014/3/24	5	1	70
4514020011_143328_3	1	01	99	2014/3/17	2014/3/21	4	3	70
4514020011_152808_1	5	01	99	2014/3/11	2014/3/16	5	1	31
4514020011_153526_1	1	01	99	2014/3/25	2014/3/30	5	1	70
4514020011_152577_1	2	01	99	2014/3/6	2014/3/11	5	1	70
4514020011_138950_4	1	08	99	2014/3/2	2014/3/7	5	4	70
4514020011_143493_2	2	08	99	2014/3/24	2014/3/29	5	2	31
4514020011_149278_2	1	01	99	2014/3/21	2014/3/27	6	2	70
4510020014_0000379013_1	1	8	7	2014/4/12	2014/4/17	5	1	90
4510020014_0000320086_2	1	8	7	2014/4/12	2014/4/15	3	2	90
4510020014_0000378017_1	1	1	3	2014/4/7	2014/4/15	8	1	90
4514020011_152566_1	3	01	99	2014/3/6	2014/3/10	4	1	70
4514020011_153210_1	2	08	99	2014/3/19	2014/3/24	5	1	70
4514020011_153349_1	1	08	99	2014/3/22	2014/3/28	6	1	70
4514020011_153165_1	1	01	99	2014/3/18	2014/3/24	6	1	27
4514020011_153574_1	4	01	99	2014/3/26	2014/3/31	5	1	70
4514020011_148325_2	1	08	99	2014/3/6	2014/3/11	5	2	70
4514020011_153344_1	2	08	99	2014/3/22	2014/3/27	5	1	70
4514020011_152650_1	4	01	99	2014/3/8	2014/3/12	4	1	31
4514020011_142109_4	1	08	99	2014/3/19	2014/3/23	4	4	70
4514020011_137986_3	1	08	99	2014/3/7	2014/3/12	5	3	70
4510020014_0000378041_1	1	8	3	2014/4/7	2014/4/15	8	1	90
4514020011_144457_3	3	08	99	2014/3/9	2014/3/15	6	3	70
4514020011_152553_1	3	01	99	2014/3/6	2014/3/11	5	1	70
4514020011_153535_1	3	08	99	2014/3/25	2014/3/30	5	1	31
4514020011_153124_1	1	01	99	2014/3/18	2014/3/23	5	1	70
4514020011_152806_1	2	08	99	2014/3/11	2014/3/16	5	1	70
4514020011_152575_1	2	01	99	2014/3/6	2014/3/12	6	1	70
4514020011_152738_1	1	08	99	2014/3/10	2014/3/14	4	1	70
4514020011_153077_1	4	08	99	2014/3/17	2014/3/21	4	1	70
4514020011_121705_2	1	08	99	2014/3/16	2014/3/21	5	2	70
4514020011_152610_1	1	01	99	2014/3/7	2014/3/14	7	1	70
4510020014_0000379058_1	3	8	7	2014/4/13	2014/4/16	3	1	31
4510020014_0000379004_1	1	8	7	2014/4/12	2014/4/16	4	1	90
4510020014_0000377935_1	1	8	7	2014/4/6	2014/4/15	9	1	90
4514020011_153442_1	1	08	99	2014/3/24	2014/3/27	3	1	70
4514020011_153443_1	2	01	99	2014/3/24	2014/3/26	2	1	70
4514020011_153191_1	1	01	99	2014/3/19	2014/3/24	5	1	70
4514020011_152543_1	1	08	99	2014/3/6	2014/3/11	5	1	70
4514020011_152544_1	1	01	99	2014/3/6	2014/3/10	4	1	90
4514020011_153460_1	1	01	99	2014/3/24	2014/3/29	5	1	70
4514020011_153463_1	1	01	99	2014/3/24	2014/3/29	5	1	70
4514020011_152563_1	2	08	99	2014/3/6	2014/3/11	5	1	70
4514020011_105771_2	5	01	99	2014/3/12	2014/3/17	5	2	70
4514020011_152810_1	1	08	99	2014/3/11	2014/3/16	5	1	70
4514020011_152817_1	1	08	99	2014/3/11	2014/3/16	5	1	70
4514020011_153509_1	3	01	99	2014/3/25	2014/3/31	6	1	70
4514020011_140853_2	2	08	99	2014/3/16	2014/3/21	5	2	70
4514020011_153506_1	3	01	99	2014/3/25	2014/3/30	5	1	70
4514020011_153512_1	2	08	99	2014/3/25	2014/3/27	2	1	70
4514020011_153513_1	3	01	99	2014/3/25	2014/3/29	4	1	70
4514020011_153199_1	1	01	99	2014/3/19	2014/3/24	5	1	70
4514020011_152303_1	3	08	99	2014/3/1	2014/3/6	5	1	70
4514020011_152961_1	1	08	99	2014/3/14	2014/3/19	5	1	70
4514020011_153508_1	2	01	99	2014/3/25	2014/3/30	5	1	70
4514020011_143860_2	1	08	99	2014/3/17	2014/3/22	5	2	70
4514020011_152127_1	3	08	99	2014/2/25	2014/3/2	5	1	70
4514020011_153157_1	1	08	99	2014/3/18	2014/3/23	5	1	70
4514020011_153540_1	3	01	99	2014/3/25	2014/3/30	5	1	70
4514020011_144007_2	2	08	99	2014/3/27	2014/3/31	4	2	70
4514020011_144017_2	1	01	99	2014/3/14	2014/3/21	7	2	70
4514020011_152712_1	3	01	99	2014/3/9	2014/3/14	5	1	70
4514020011_115199_2	2	08	99	2014/3/17	2014/3/22	5	2	70
4514020011_115229_2	4	01	99	2014/3/14	2014/3/19	5	2	70
4514020011_129394_2	2	01	99	2014/3/17	2014/3/22	5	2	70
4514020011_141299_2	4	08	99	2014/3/20	2014/3/25	5	2	70
4510020014_0000378794_1	1	8	7	2014/4/11	2014/4/14	3	1	90
4514020011_152166_1	1	08	99	2014/2/26	2014/3/3	5	1	70
4514020011_153389_1	2	08	99	2014/3/23	2014/3/28	5	1	70
4514020011_144980_2	2	01	99	2014/3/9	2014/3/14	5	2	70
4514020011_137598_2	3	01	99	2014/3/26	2014/3/31	5	2	70
4510020014_0000378620_1	4	6	7	2014/4/10	2014/4/15	5	1	90
4514020011_123573_2	3	08	99	2014/3/19	2014/3/24	5	2	70
4514020011_153236_1	2		99	2014/3/20	2014/3/23	3	1
4514020011_149399_2	1	01	99	2014/3/15	2014/3/20	5	2	70
4514020011_152307_1	4	08	99	2014/3/2	2014/3/6	4	1	70
4514020011_152970_1	2	01	99	2014/3/14	2014/3/19	5	1	70
4514020011_152732_1	1	08	99	2014/3/10	2014/3/15	5	1	70
4510020014_0000378107_1	1	8	3	2014/4/7	2014/4/14	7	1	90
4510020014_0000377701_1	2	8	3	2014/4/4	2014/4/13	9	1	90
4514020011_152790_1	2	01	99	2014/3/11	2014/3/16	5	1	70
4514020011_152760_1	5	01	99	2014/3/10	2014/3/15	5	1	70
4514020011_152762_1	1	01	99	2014/3/10	2014/3/15	5	1	70
4514020011_144113_2	2	08	99	2014/3/6	2014/3/15	9	2	70
4514020011_153477_1	5	08	99	2014/3/24	2014/3/28	4	1	70
4514020011_152946_1	1	01	99	2014/3/14	2014/3/19	5	1	70
4514020011_152585_1	1	01	99	2014/3/7	2014/3/17	10	1	70
4514020011_144357_2	1	01	99	2014/3/19	2014/3/22	3	2	70
4514020011_144456_2	2	08	99	2014/3/21	2014/3/27	6	2	70
4514020011_153103_1	1	01	99	2014/3/17	2014/3/22	5	1	70
4514020011_152833_1	3	01	99	2014/3/12	2014/3/17	5	1	70
4514020011_152856_1	1	01	99	2014/3/12	2014/3/18	6	1	70
4514020011_152861_1	1	01	99	2014/3/12	2014/3/17	5	1	70
4514020011_152860_1	1	08	99	2014/3/12	2014/3/17	5	1	70
4514020011_152605_1	4	01	99	2014/3/7	2014/3/13	6	1	70
4514020011_106100_3	3	08	99	2014/3/13	2014/3/18	5	3	70
4501260012_172194_3	1	01	03	2014/3/20	2014/3/26	6	3	70
4514020011_152956_1	2	08	99	2014/3/14	2014/3/19	5	1	70
4514020011_152562_1	5	01	99	2014/3/6	2014/3/10	4	1	70
4514020011_136668_2	2	08	99	2014/3/16	2014/3/20	4	2	70
4514020011_152604_1	2	01	99	2014/3/7	2014/3/11	4	1	70
4514240011_0154647_1	4	08	03	2014/3/29	2014/4/2	4	1	90
4501260012_186612_1	4	01	03	2014/3/12	2014/3/18	6	1	70
4501260012_186651_1	2	01	03	2014/3/13	2014/3/18	5	1	70
4514240011_0153145_2	2	08	03	2014/4/5	2014/4/10	5	2	90
4514240011_0145366_2	2	08	03	2014/3/27	2014/4/1	5	2	90
4514240011_0134656_3	2	08	03	2014/3/28	2014/4/1	4	3	90
4514240011_0154908_1	1	08	07	2014/4/6	2014/4/10	4	1	90
4514240011_0154957_1	1	08	07	2014/4/7	2014/4/10	3	1	90
4514020011_153594_1	3	01	99	2014/3/26	2014/3/30	4	1	70
4514020011_153599_1	1	01	99	2014/3/26	2014/3/30	4	1	90
4501260012_186836_1	1	01	03	2014/3/17	2014/3/22	5	1	70
4514240011_0130265_2	2	08	07	2014/4/3	2014/4/6	3	2	27
4514240011_0154725_1	4	08	07	2014/3/31	2014/4/3	3	1	90
4505020013_225775_1	3	01	07	2014/4/6	2014/4/12	5	1	90
4501260012_186874_1	1	01	03	2014/3/17	2014/3/22	5	1	70
4514240011_0154644_1	4	08	07	2014/3/29	2014/4/2	4	1	90
4514240011_0154773_1	1	08	07	2014/4/2	2014/4/6	4	1	90
[truncated: 133,632 more rows]
