# Supplementary material for: A method for hand-foot-mouth disease prediction using GeoDetector and LSTM model in Guangxi, China
Source: Sci Rep. 2019 Nov 29;9:17928. doi: 10.1038/s41598-019-54495-2 (PMC6884467; doi:10.1038/s41598-019-54495-2)
Supplement: Supplementary file 3 — Dataset 2 [file 41598_2019_54495_MOESM3_ESM.xlsx]

## Sheet: 2014meteorological data
station	latitude	longitude	date	precipitation	mean pressure	maximum pressure	minimum pressure	mean relative humidity	minimum relative humidity	mean temperature	maximum temperature	minimum temperature	mean wind speed	maximum wind speed	the direction of maximum wind speed	extreme wind speed	the direction of extreme wind speed
56793	25.43	104.28	2014.1.1	6	8184	8232	8139	71	17	85	198	28	16	62	10	135	11
59673	21.44	112.46	2014.1.1	0	10164	10191	10143	57	31	150	206	113	34	81	3	94	3
56684	26.24	103.15	2014.1.1	0	7800	7838	7767	58	10	60	167	-35	33	122	13	168	13
59626	21.34	107.57	2014.1.1	0	10121	10154	10093	65	31	127	207	74	33	68	16	72	16
56691	26.52	104.17	2014.1.1	0	7749	7792	7713	67	13	56	157	2	31	60	8	108	11
59664	21.33	111	2014.1.1	0	10155	10183	10131	67	30	135	207	78	27	41	7	58	6
56991	23.37	104.2	2014.1.1	0	8450	8480	8417	80	48	86	172	42	26	45	7	63	8
56786	25.35	103.5	2014.1.1	0	8091	8124	8054	66	11	81	196	-3	25	58	11	137	12
57827	26.19	107.32	2014.1.1	0	9070	9113	9026	67	45	69	140	14	25	80	8	116	8
59663	21.5	111.58	2014.1.1	0	10082	10110	10059	53	26	146	211	91	23	57	2	98	2
59758	20.0001	110.15	2014.1.1	0	10112	10140	10086	76	56	155	204	119	23	49	2	75	2
57922	25.5	107.33	2014.1.1	0	9023	9060	8980	66	42	72	146	19	22	59	8	88	9
59082	24.4	113.36	2014.1.1	0	10059	10095	10022	65	16	76	193	6	22	37	8	40	9
59647	21.02	109.06	2014.1.1	0	10123	10153	10097	65	44	154	197	111	21	45	2	49	1
57806	26.15	105.54	2014.1.1	0	8568	8612	8527	73	64	64	94	34	20	49	9	83	9
59037	23.56	108.06	2014.1.1	0	9986	10026	9944	57	28	130	208	72	20	36	8	45	9
59287	23.13	113.29	2014.1.1	0	10110	10139	10086	67	20	103	208	45	20	39	1	55	10
56886	24.32	103.46	2014.1.1	0	8295	8326	8261	86	37	76	181	26	19	65	11	102	10
59488	22.17	113.34	2014.1.1	0	10132	10159	10113	45	24	153	196	110	19	33	7	63	7
59658	21.09	110.18	2014.1.1	0	10125	10153	10101	62	28	128	206	79	19	35	1	49	7
57896	26.2	114.3	2014.1.1	0	10054	10086	10012	52	21	84	184	16	18	36	2	51	3
57902	25.26	105.11	2014.1.1	0	8623	8666	8581	76	58	86	127	59	18	54	10	88	10
56693	26.35	104.52	2014.1.1	0	8167	8213	8128	83	60	51	103	21	17	37	6	68	7
56792	25.47	104.58	2014.1.1	0	8340	8385	8298	83	53	65	138	34	17	44	7	81	7
57718	27.06	106.43	2014.1.1	0	8906	8955	8860	73	50	55	121	2	17	38	7	75	7
57816	26.35	106.44	2014.1.1	0	8785	8827	8743	66	50	68	122	26	17	51	5	102	7
57907	25.05	104.54	2014.1.1	0	8707	8749	8664	84	62	80	133	60	17	55	7	93	8
59265	23.29	111.18	2014.1.1	0	10059	10094	10025	69	34	107	201	39	16	33	3	36	3
59289	22.58	113.44	2014.1.1	0	10127	10158	10104	44	20	142	208	93	16	32	4	53	16
59298	23.04	114.22	2014.1.1	0	10064	10094	10042	44	26	136	204	79	16	28	2	43	3
59453	22.4	110.07	2014.1.1	0	10046	10077	10013	57	29	129	211	59	16	37	1	38	1
59493	22.32	114	2014.1.1	0	10116	10143	10095	44	23	151	221	109	16	29	10	51	11
57758	27.04	110.35	2014.1.1	0	9814	9851	9769	55	13	78	175	9	15	38	13	58	14
57912	26.08	106.38	2014.1.1	0	9042	9084	8995	73	50	72	141	18	15	43	11	75	10
59209	23.25	105.5	2014.1.1	0	9268	9303	9228	72	43	106	182	48	15	32	8	47	7
59754	20.2	110.11	2014.1.1	0	10121	10149	10094	75	37	132	217	72	15	35	5	50	7
56985	23.23	103.23	2014.1.1	0	8714	8749	8675	72	41	94	182	22	14	34	8	60	8
57805	26.41	105.46	2014.1.1	0	8690	8738	8644	75	55	69	119	20	14	45	9	85	9
57889	26.05	113.57	2014.1.1	0	9235	9266	9202	61	9	50	187	-34	14	37	11	66	12
57910	25.46	106.05	2014.1.1	0	8815	8858	8773	74	54	73	127	32	14	62	10	98	11
57996	25.05	114.15	2014.1.1	0	10024	10060	9988	58	18	80	198	1	14	28	1	47	16
59294	23.2	113.5	2014.1.1	0	10159	10189	10133	70	23	106	209	46	14	32	16	51	16
59485	22.3	113.24	2014.1.1	0	10153	10183	10130	59	26	125	203	70	14	27	16	44	16
59644	21.27	109.08	2014.1.1	0	10174	10205	10145	64	36	132	204	77	14	26	3	33	4
57866	26.14	111.37	2014.1.1	0	9996	10033	9950	44	15	96	181	29	13	30	5	38	10
59058	24.12	110.31	2014.1.1	0	9982	10020	9943	68	29	89	194	20	13	27	15	43	5
59065	24.25	111.3	2014.1.1	0	10022	10059	9985	64	28	92	185	21	13	24	12	30	3
59280	23.43	113.05	2014.1.1	0	10102	10134	10074	39	13	135	208	78	13	38	3	46	3
57707	27.18	105.17	2014.1.1	0	8481	8531	8432	70	47	55	124	28	12	24	6	40	5
57894	26.35	114.1	2014.1.1	0	9229	9258	9201	37	9	56	154	2	12	22	7	38	7
59456	22.21	110.56	2014.1.1	0	10022	10051	9993	62	29	128	216	69	12	35	12	52	12
59631	21.47	108.21	2014.1.1	0	10150	10183	10120	70	30	118	217	68	12	29	9	38	10
56586	27.21	103.43	2014.1.1	0	8023	8074	7977	65	15	54	166	-15	11	44	10	75	10
57825	26.36	107.59	2014.1.1	0	9349	9392	9301	72	37	62	156	8	11	30	8	66	8
57839	26.14	109.09	2014.1.1	0	9523	9564	9479	65	30	76	175	2	11	40	10	76	10
57974	25.35	112.22	2014.1.1	0	9947	9981	9906	64	25	76	182	1	11	17	2	28	1
59097	24.03	114.12	2014.1.1	0	9965	9998	9932	69	20	84	209	4	11	26	12	35	7
59228	23.19	107.35	2014.1.1	0	10060	10102	10017	64	26	125	210	69	11	26	5	48	5
59293	23.48	114.44	2014.1.1	0	10113	10146	10085	63	19	102	204	38	11	26	3	35	3
59446	22.25	109.18	2014.1.1	0	10110	10143	10077	77	33	108	217	39	11	20	13	27	13
59478	22.15	112.47	2014.1.1	0	10153	10182	10128	56	22	139	214	82	11	30	16	47	16
57841	26.34	109.4	2014.1.1	0	9814	9855	9763	73	29	65	184	-9	10	36	10	55	10
59007	24.04	105.04	2014.1.1	0	8765	8802	8724	77	33	96	203	33	10	30	11	50	11
59462	22.42	111.36	2014.1.1	0	10125	10162	10089	77	26	104	209	43	10	22	2	36	2
56986	22.59	103.41	2014.1.1	0	8607	8634	8577	90	69	64	119	45	9	22	7	38	4
57729	27.14	107.53	2014.1.1	0	9467	9511	9412	81	45	51	141	-2	9	17	7	30	7
57840	26.54	109.12	2014.1.1	0	9717	9761	9666	72	35	70	172	8	9	37	4	68	4
59046	24.21	109.24	2014.1.1	0	10076	10116	10035	64	28	113	195	61	9	16	6	21	6
59088	24.11	113.25	2014.1.1	0	10114	10149	10080	64	21	106	191	45	9	20	6	29	6
59211	23.54	106.36	2014.1.1	0	9977	10023	9926	76	41	113	194	63	9	20	11	29	11
59218	23.08	106.25	2014.1.1	0	9331	9366	9295	67	37	107	186	50	9	18	8	37	8
59254	23.24	110.05	2014.1.1	0	10144	10180	10108	69	26	117	204	66	9	19	1	27	1
59417	22.2	106.51	2014.1.1	0	10038	10078	9995	76	33	107	215	36	9	16	1	23	1
57853	26.44	110.38	2014.1.1	0	9794	9833	9749	57	13	83	172	14	8	23	11	36	11
57957	25.19	110.18	2014.1.1	0	10001	10041	9959	55	26	93	179	38	8	23	9	32	8
59021	24.33	107.02	2014.1.1	0	9591	9632	9543	77	39	81	184	18	8	34	6	54	6
59023	24.42	108.02	2014.1.1	0	9882	9923	9834	66	33	102	187	42	8	34	4	45	5
59072	24.48	112.22	2014.1.1	0	10045	10086	10003	65	22	78	193	-1	8	20	7	32	9
59092	24.55	114.49	2014.1.1	0	9958	9993	9920	61	17	77	200	-3	8	15	10	22	13
59632	21.57	108.37	2014.1.1	0	10185	10219	10154	64	27	134	221	75	8	20	10	28	1
57845	26.1	109.47	2014.1.1	0	9728	9767	9682	71	26	60	179	-14	7	45	8	69	8
57872	26.54	112.36	2014.1.1	0	10073	10109	10033	54	25	95	167	30	7	14	3	17	3
57874	26.25	112.24	2014.1.1	0	10059	10095	10019	59	24	88	176	23	7	19	9	28	14
57926	25.25	107.53	2014.1.1	0	9684	9730	9632	72	29	81	195	9	7	49	8	74	7
57932	25.58	108.32	2014.1.1	0	9858	9906	9799	76	34	80	190	24	7	16	13	25	5
59271	23.38	112.26	2014.1.1	0	10129	10164	10094	68	21	96	213	29	7	17	14	24	14
57906	25.11	106.05	2014.1.1	0	9511	9553	9458	69	40	117	194	84	6	25	8	47	6
57947	25.13	109.24	2014.1.1	0	10050	10092	10003	70	26	82	194	16	6	23	11	35	12
57972	25.48	113.02	2014.1.1	0	9981	10018	9941	52	16	90	194	22	6	15	3	23	4
59096	24.22	114.29	2014.1.1	0	9943	9975	9910	59	18	92	209	19	6	24	9	44	7
59278	23.02	112.27	2014.1.1	0	10147	10179	10118	59	21	121	198	67	6	21	11	27	12
57857	26.22	110.19	2014.1.1	0	9634	9674	9588	59	23	76	181	5	5	35	1	49	1
59087	23.53	113.31	2014.1.1	0	10083	10117	10053	64	16	94	210	22	5	26	12	48	12
59242	23.45	109.14	2014.1.1	0	10090	10129	10050	62	25	109	202	49	5	17	6	26	6
59431	22.38	108.13	2014.1.1	0	10047	10083	10010	79	30	92	208	25	5	19	9	27	11
57965	25.32	111.36	2014.1.1	0	9974	10012	9931	62	21	86	181	18	4	24	15	33	15
57916	25.26	106.46	2014.1.1	0	9660	9704	9604	74	41	102	194	49	3	14	4	28	6
57803	27.02	106.01	2014.1.1	0	8778	8827	8730	72	50	62	130	5	2	40	9	72	8
57832	26.58	108.4	2014.1.1	0	9457	9500	9407	74	34	56	168	-11	2	28	1	46	1
56684	26.24	103.15	2014.1.2	0	7775	7797	7755	34	16	102	162	53	64	99	13	175	13
59626	21.34	107.57	2014.1.2	0	10081	10103	10058	76	48	135	217	79	40	65	16	75	10
56793	25.43	104.28	2014.1.2	0	8154	8172	8127	47	14	115	210	72	39	76	11	143	10
56986	22.59	103.41	2014.1.2	0	8578	8599	8554	60	25	137	210	55	35	65	13	160	13
56991	23.37	104.2	2014.1.2	0	8422	8446	8397	61	15	103	228	-3	32	89	13	161	12
59664	21.33	111	2014.1.2	0	10123	10143	10105	77	60	149	217	99	30	43	6	60	8
59446	22.25	109.18	2014.1.2	0	10068	10092	10045	74	55	158	224	77	28	52	9	75	10
56786	25.35	103.5	2014.1.2	0	8069	8090	8044	47	14	115	201	55	26	64	12	130	12
59647	21.02	109.06	2014.1.2	0	10086	10107	10068	83	69	173	204	147	26	36	7	49	8
59658	21.09	110.18	2014.1.2	0	10092	10111	10073	81	61	161	212	124	26	44	6	65	6
57718	27.06	106.43	2014.1.2	0	8889	8913	8866	79	64	57	92	40	25	51	16	74	1
57806	26.15	105.54	2014.1.2	0	8542	8560	8526	82	70	55	82	38	25	46	2	62	1
57816	26.35	106.44	2014.1.2	0	8759	8777	8740	72	52	73	123	55	25	52	1	82	1
59280	23.43	113.05	2014.1.2	0	10074	10100	10048	59	27	137	219	68	25	45	3	55	3
56792	25.47	104.58	2014.1.2	0	8310	8329	8288	88	74	57	94	19	24	56	3	89	3
59663	21.5	111.58	2014.1.2	0	10054	10073	10035	76	58	158	226	112	24	44	2	59	2
56691	26.52	104.17	2014.1.2	0	7732	7754	7712	60	17	53	119	-5	23	50	1	95	1
56886	24.32	103.46	2014.1.2	0	8271	8292	8245	67	21	91	206	10	23	81	11	135	11
57907	25.05	104.54	2014.1.2	0	8663	8686	8626	79	36	100	215	45	23	49	9	80	9
59082	24.4	113.36	2014.1.2	0	10030	10059	9998	69	31	92	206	23	23	37	10	56	11
59673	21.44	112.46	2014.1.2	0	10137	10156	10118	80	63	165	212	127	23	48	6	69	6
59209	23.25	105.5	2014.1.2	0	9221	9246	9186	69	43	133	218	70	22	30	11	46	12
59453	22.4	110.07	2014.1.2	0	10009	10033	9985	66	46	160	217	107	22	40	9	55	10
57910	25.46	106.05	2014.1.2	0	8782	8804	8759	78	55	73	136	32	21	50	2	70	2
59287	23.13	113.29	2014.1.2	0	10083	10107	10060	80	45	121	219	53	20	34	9	52	10
59631	21.47	108.21	2014.1.2	0	10110	10131	10086	79	52	139	213	75	20	52	9	66	10
59758	20.0001	110.15	2014.1.2	0	10078	10099	10055	77	54	178	237	145	20	43	4	66	4
56985	23.23	103.23	2014.1.2	0	8687	8712	8658	56	14	143	247	62	19	33	13	87	12
59289	22.58	113.44	2014.1.2	0	10101	10123	10080	61	35	150	204	102	19	34	5	50	5
59632	21.57	108.37	2014.1.2	0	10143	10167	10121	79	57	156	221	101	19	42	10	67	10
56586	27.21	103.43	2014.1.2	0	8009	8038	7985	75	38	12	92	-26	18	43	2	79	2
57896	26.2	114.3	2014.1.2	0	10017	10041	9979	59	32	98	203	28	17	34	2	57	4
57922	25.5	107.33	2014.1.2	0	8988	9011	8968	69	51	80	140	43	17	38	6	60	6
59007	24.04	105.04	2014.1.2	0	8724	8748	8693	58	14	125	250	34	17	68	12	114	12
59294	23.2	113.5	2014.1.2	0	10132	10157	10109	81	42	121	217	50	17	31	9	47	6
57841	26.34	109.4	2014.1.2	0	9774	9796	9741	77	42	85	187	20	16	63	9	110	9
59493	22.32	114	2014.1.2	0	10091	10110	10069	64	41	164	221	119	16	28	4	48	3
57707	27.18	105.17	2014.1.2	0	8474	8498	8447	79	64	28	55	11	15	23	15	35	16
59065	24.25	111.3	2014.1.2	0	9988	10014	9964	75	56	99	155	43	15	23	9	30	7
59456	22.21	110.56	2014.1.2	0	9990	10012	9967	75	48	140	220	75	15	52	10	86	10
57839	26.14	109.09	2014.1.2	0	9488	9510	9459	71	44	85	166	27	14	37	10	69	11
57996	25.05	114.15	2014.1.2	0	9993	10024	9959	69	32	99	213	14	14	46	12	67	12
59037	23.56	108.06	2014.1.2	0	9936	9963	9907	63	39	144	215	84	14	38	8	53	8
59265	23.29	111.18	2014.1.2	0	10024	10051	9997	70	44	130	211	63	14	29	3	32	3
59298	23.04	114.22	2014.1.2	0	10041	10065	10018	64	43	145	206	85	14	26	3	35	3
59488	22.17	113.34	2014.1.2	0	10106	10124	10085	76	59	157	201	121	14	36	6	54	6
59644	21.27	109.08	2014.1.2	0	10137	10158	10117	82	70	157	195	113	14	36	6	48	6
57729	27.14	107.53	2014.1.2	0	9430	9452	9401	71	42	99	169	47	13	32	15	46	16
57827	26.19	107.32	2014.1.2	0	9039	9061	9017	69	51	82	145	31	13	52	1	61	1
57889	26.05	113.57	2014.1.2	0	9212	9231	9182	71	31	57	175	-16	13	42	11	86	10
59087	23.53	113.31	2014.1.2	0	10056	10083	10027	75	34	109	224	25	13	35	11	55	11
59097	24.03	114.12	2014.1.2	0	9939	9968	9906	73	30	108	225	19	13	40	8	55	8
57845	26.1	109.47	2014.1.2	0	9693	9715	9662	78	44	64	170	-1	12	38	7	68	8
57866	26.14	111.37	2014.1.2	0	9959	9985	9929	54	29	111	188	40	12	41	12	57	12
59058	24.12	110.31	2014.1.2	0	9947	9973	9922	76	51	100	161	45	12	29	15	39	15
59228	23.19	107.35	2014.1.2	0	10008	10038	9975	66	39	140	219	81	12	39	5	57	5
59754	20.2	110.11	2014.1.2	0	10088	10108	10064	83	49	159	240	105	12	33	5	51	5
57805	26.41	105.46	2014.1.2	0	8671	8694	8649	78	68	63	100	48	11	28	1	55	16
57857	26.22	110.19	2014.1.2	0	9600	9619	9564	64	33	88	190	16	11	38	10	62	11
59462	22.42	111.36	2014.1.2	0	10090	10120	10058	84	53	128	227	55	11	28	8	38	9
56693	26.35	104.52	2014.1.2	0	8147	8171	8124	89	60	38	109	17	10	34	1	62	1
57803	27.02	106.01	2014.1.2	0	8761	8784	8737	73	63	63	104	42	10	22	4	39	3
57894	26.35	114.1	2014.1.2	0	9201	9216	9176	55	32	80	174	23	10	16	7	27	7
57912	26.08	106.38	2014.1.2	0	9010	9033	8988	77	53	73	136	22	10	33	3	54	2
57972	25.48	113.02	2014.1.2	0	9945	9966	9914	58	26	113	210	45	10	33	9	80	11
59021	24.33	107.02	2014.1.2	0	9541	9568	9507	79	44	94	202	26	10	37	11	47	12
59023	24.42	108.02	2014.1.2	0	9837	9864	9807	73	43	108	187	53	10	23	4	31	4
59072	24.48	112.22	2014.1.2	0	10018	10049	9991	72	40	81	154	13	10	20	1	27	1
59046	24.21	109.24	2014.1.2	0	10036	10063	10008	71	48	124	187	77	9	18	4	24	4
59088	24.11	113.25	2014.1.2	0	10084	10112	10054	69	32	121	207	52	9	17	1	26	2
59092	24.55	114.49	2014.1.2	0	9929	9959	9893	71	30	97	219	19	9	16	6	24	6
59096	24.22	114.29	2014.1.2	0	9919	9947	9884	66	29	112	220	34	9	32	10	61	9
59254	23.24	110.05	2014.1.2	0	10107	10134	10082	71	49	129	168	94	9	15	1	29	4
59278	23.02	112.27	2014.1.2	0	10116	10144	10090	65	47	139	200	80	9	18	10	27	4
59293	23.48	114.44	2014.1.2	0	10088	10116	10061	72	30	120	211	45	9	24	1	37	12
59485	22.3	113.24	2014.1.2	0	10124	10147	10103	80	52	145	212	91	9	23	4	36	3
57825	26.36	107.59	2014.1.2	0	9314	9336	9288	73	43	84	164	30	8	25	14	47	14
57874	26.25	112.24	2014.1.2	0	10021	10044	9991	64	37	111	193	41	8	23	1	33	16
57926	25.25	107.53	2014.1.2	0	9641	9672	9609	77	41	88	189	21	8	21	4	37	4
59417	22.2	106.51	2014.1.2	0	9985	10014	9950	81	46	129	244	54	8	29	11	46	12
57758	27.04	110.35	2014.1.2	0	9779	9802	9747	56	28	90	168	15	7	35	13	52	13
57872	26.54	112.36	2014.1.2	0	10036	10058	10009	58	37	112	175	49	7	17	3	23	3
57957	25.19	110.18	2014.1.2	0	9970	9993	9947	68	51	87	121	48	7	11	14	14	1
57965	25.32	111.36	2014.1.2	0	9941	9967	9913	72	46	94	164	32	7	26	11	41	11
57974	25.35	112.22	2014.1.2	0	9911	9937	9879	66	34	107	212	20	7	43	8	71	9
59431	22.38	108.13	2014.1.2	0	9998	10026	9968	82	50	121	225	43	7	34	9	48	7
59478	22.15	112.47	2014.1.2	0	10124	10146	10101	73	53	157	229	97	7	35	9	56	10
57840	26.54	109.12	2014.1.2	0	9679	9701	9643	72	43	96	181	29	6	33	5	54	5
57902	25.26	105.11	2014.1.2	0	8587	8611	8561	84	57	70	148	10	6	46	4	70	3
57906	25.11	106.05	2014.1.2	0	9466	9497	9429	77	39	108	212	45	6	21	8	48	5
57916	25.26	106.46	2014.1.2	0	9619	9651	9586	77	41	103	196	40	6	14	13	28	13
57947	25.13	109.24	2014.1.2	0	10011	10038	9981	77	49	92	178	29	6	12	16	18	16
59211	23.54	106.36	2014.1.2	0	9921	9953	9884	77	48	120	209	57	6	34	7	51	6
59218	23.08	106.25	2014.1.2	0	9281	9305	9253	73	43	123	218	60	6	16	9	34	7
59242	23.45	109.14	2014.1.2	0	10047	10074	10016	71	46	130	210	68	6	14	16	23	9
59271	23.38	112.26	2014.1.2	0	10097	10128	10065	75	38	116	224	41	6	22	14	38	15
57932	25.58	108.32	2014.1.2	0	9821	9850	9787	86	51	71	150	36	3	16	11	23	10
57832	26.58	108.4	2014.1.2	0	9420	9440	9388	71	40	87	172	12	2	26	1	41	1
57853	26.44	110.38	2014.1.2	0	9760	9783	9726	64	34	95	180	27	2	19	12	31	12
57857	26.22	110.19	2014.1.3	6	9643	9665	9602	62	37	110	149	77	12	45	2	65	3
57827	26.19	107.32	2014.1.3	0	9098	9127	9045	61	41	88	143	64	49	81	16	124	16
57912	26.08	106.38	2014.1.3	0	9078	9108	9022	60	42	84	128	62	40	80	1	128	1
56684	26.24	103.15	2014.1.3	0	7839	7868	7773	69	23	21	127	-7	39	106	3	138	4
59037	23.56	108.06	2014.1.3	0	9975	10005	9926	58	42	176	211	152	36	68	16	79	16
57806	26.15	105.54	2014.1.3	0	8605	8633	8560	64	43	60	105	38	30	53	1	86	1
56986	22.59	103.41	2014.1.3	0	8595	8620	8569	72	45	127	179	99	28	40	16	86	16
56786	25.35	103.5	2014.1.3	0	8120	8154	8066	69	32	49	139	27	27	86	1	138	2
57816	26.35	106.44	2014.1.3	0	8826	8852	8777	65	47	62	105	39	27	70	1	107	1
57866	26.14	111.37	2014.1.3	0	9997	10020	9955	43	24	137	170	111	26	50	2	78	3
59065	24.25	111.3	2014.1.3	0	10000	10025	9978	67	42	147	214	101	25	65	13	79	13
59082	24.4	113.36	2014.1.3	0	10031	10050	10009	62	35	138	216	81	25	37	15	60	16
56691	26.52	104.17	2014.1.3	0	7796	7822	7754	72	43	7	61	-29	24	50	1	90	1
57996	25.05	114.15	2014.1.3	0	9997	10015	9976	61	36	149	224	81	24	48	4	74	4
59626	21.34	107.57	2014.1.3	0	10093	10122	10069	81	52	178	239	144	24	59	16	67	16
59663	21.5	111.58	2014.1.3	0	10051	10076	10031	77	46	191	255	159	24	47	2	66	3
59758	20.0001	110.15	2014.1.3	0	10080	10110	10060	86	59	190	242	154	24	40	4	60	4
59058	24.12	110.31	2014.1.3	0	9965	9987	9935	74	48	138	194	102	23	55	14	78	14
59647	21.02	109.06	2014.1.3	0	10096	10125	10073	90	70	176	233	154	23	53	4	63	4
59664	21.33	111	2014.1.3	0	10123	10148	10107	86	59	176	242	143	22	46	6	66	6
59658	21.09	110.18	2014.1.3	0	10095	10122	10078	82	60	184	229	162	21	40	3	60	3
56985	23.23	103.23	2014.1.3	0	8704	8738	8677	66	32	129	221	80	20	44	10	89	9
59280	23.43	113.05	2014.1.3	0	10071	10093	10050	61	41	177	238	131	20	47	3	58	3
59644	21.27	109.08	2014.1.3	0	10146	10175	10121	89	71	175	223	143	20	32	4	49	5
56991	23.37	104.2	2014.1.3	0	8453	8488	8414	73	30	92	158	55	19	34	2	57	2
57907	25.05	104.54	2014.1.3	0	8734	8767	8669	64	44	93	128	71	19	41	2	71	2
57922	25.5	107.33	2014.1.3	0	9045	9073	8994	66	45	88	131	72	19	41	1	76	1
59072	24.48	112.22	2014.1.3	0	10028	10047	10003	65	33	129	205	77	19	55	3	83	2
59673	21.44	112.46	2014.1.3	0	10132	10156	10114	79	64	183	216	160	19	48	3	56	3
57718	27.06	106.43	2014.1.3	0	8955	8981	8913	70	51	51	95	34	18	40	15	78	15
57896	26.2	114.3	2014.1.3	0	10036	10049	10009	64	35	118	185	69	18	38	3	60	3
59287	23.13	113.29	2014.1.3	0	10078	10099	10056	81	42	161	241	116	18	38	14	57	15
59453	22.4	110.07	2014.1.3	0	10020	10049	9993	71	52	186	232	156	18	57	16	71	16
57729	27.14	107.53	2014.1.3	0	9498	9527	9438	62	44	98	136	83	17	46	14	83	14
57832	26.58	108.4	2014.1.3	0	9479	9507	9423	64	48	103	129	92	17	36	12	58	12
57910	25.46	106.05	2014.1.3	0	8848	8880	8795	60	41	79	123	56	17	55	1	91	2
57965	25.32	111.36	2014.1.3	0	9965	9986	9931	57	35	139	186	111	17	43	2	67	2
59293	23.48	114.44	2014.1.3	0	10078	10099	10050	65	33	174	246	116	17	29	3	43	4
59294	23.2	113.5	2014.1.3	0	10124	10146	10099	79	48	168	247	114	17	28	16	36	16
59298	23.04	114.22	2014.1.3	0	10032	10053	10010	64	40	188	250	142	17	29	13	45	12
56693	26.35	104.52	2014.1.3	0	8211	8239	8172	67	44	34	82	11	16	29	14	66	2
57707	27.18	105.17	2014.1.3	0	8534	8559	8498	58	39	46	110	15	16	34	15	57	16
57906	25.11	106.05	2014.1.3	0	9535	9575	9467	50	33	140	189	114	16	38	16	76	1
57926	25.25	107.53	2014.1.3	0	9695	9725	9640	61	41	124	164	99	16	36	4	67	4
59092	24.55	114.49	2014.1.3	0	9932	9950	9908	64	34	137	220	67	16	38	15	69	15
56586	27.21	103.43	2014.1.3	0	8082	8108	8038	69	46	17	62	-8	15	47	2	88	2
57825	26.36	107.59	2014.1.3	0	9380	9411	9317	61	44	93	132	76	15	29	15	56	15
59021	24.33	107.02	2014.1.3	0	9596	9631	9539	65	39	130	187	93	15	37	2	62	3
59265	23.29	111.18	2014.1.3	0	10034	10059	10008	67	52	170	222	128	15	39	3	41	4
59488	22.17	113.34	2014.1.3	0	10099	10119	10079	70	53	187	229	165	15	37	4	52	4
56792	25.47	104.58	2014.1.3	0	8377	8405	8326	69	47	55	100	33	14	40	3	64	4
57803	27.02	106.01	2014.1.3	0	8825	8850	8784	66	41	63	121	30	14	35	16	77	1
57805	26.41	105.46	2014.1.3	0	8733	8760	8694	58	33	76	135	36	14	33	15	60	2
59209	23.25	105.5	2014.1.3	0	9268	9302	9210	70	43	127	186	81	14	30	2	43	3
59289	22.58	113.44	2014.1.3	0	10094	10117	10074	65	44	188	240	144	14	33	15	55	16
56793	25.43	104.28	2014.1.3	0	8221	8250	8164	71	50	54	94	30	13	51	3	95	2
56886	24.32	103.46	2014.1.3	0	8304	8338	8264	85	42	59	127	19	13	55	16	78	16
57957	25.19	110.18	2014.1.3	0	9993	10017	9965	62	40	134	196	92	13	28	2	44	16
59097	24.03	114.12	2014.1.3	0	9933	9954	9906	73	36	156	239	93	13	42	14	60	14
59431	22.38	108.13	2014.1.3	0	10025	10058	9981	85	54	152	218	112	13	27	15	43	15
59446	22.25	109.18	2014.1.3	0	10085	10117	10054	77	52	175	230	153	13	34	16	47	1
59456	22.21	110.56	2014.1.3	0	9994	10018	9974	74	51	185	242	153	13	28	16	40	15
59485	22.3	113.24	2014.1.3	0	10121	10142	10100	79	45	175	237	134	13	25	15	39	14
59493	22.32	114	2014.1.3	0	10083	10103	10061	62	48	195	243	157	13	29	10	54	10
59631	21.47	108.21	2014.1.3	0	10124	10155	10096	80	58	182	227	158	13	52	2	69	2
59754	20.2	110.11	2014.1.3	0	10089	10120	10072	86	63	182	235	142	13	35	3	50	3
57902	25.26	105.11	2014.1.3	0	8655	8687	8600	63	42	80	121	59	12	32	2	70	2
59087	23.53	113.31	2014.1.3	0	10053	10075	10029	72	36	157	240	100	12	51	15	72	15
59096	24.22	114.29	2014.1.3	0	9915	9932	9887	70	34	148	236	92	12	21	3	47	3
59462	22.42	111.36	2014.1.3	0	10094	10119	10069	85	52	169	241	132	12	25	16	41	1
59478	22.15	112.47	2014.1.3	0	10121	10143	10099	73	43	193	249	156	12	31	13	43	13
59632	21.57	108.37	2014.1.3	0	10159	10191	10126	74	54	192	239	163	12	30	16	55	15
57874	26.25	112.24	2014.1.3	0	10063	10084	10016	49	31	132	163	111	11	41	1	62	16
57894	26.35	114.1	2014.1.3	0	9223	9236	9203	62	45	95	157	66	11	22	15	41	16
57974	25.35	112.22	2014.1.3	0	9941	9961	9904	58	32	135	178	113	11	32	3	59	3
59007	24.04	105.04	2014.1.3	0	8781	8815	8713	73	24	104	174	77	11	28	3	47	3
57758	27.04	110.35	2014.1.3	0	9820	9845	9778	54	32	118	153	87	10	20	6	27	6
57839	26.14	109.09	2014.1.3	0	9538	9562	9489	75	52	94	138	67	10	34	2	60	2
57889	26.05	113.57	2014.1.3	0	9229	9241	9208	71	41	82	160	46	10	47	14	81	14
57916	25.26	106.46	2014.1.3	0	9683	9722	9618	52	34	141	191	115	10	17	13	50	2
59242	23.45	109.14	2014.1.3	0	10073	10102	10033	58	43	170	216	144	10	28	1	56	15
57840	26.54	109.12	2014.1.3	0	9734	9759	9680	73	50	111	146	95	9	27	14	45	14
57845	26.1	109.47	2014.1.3	0	9735	9760	9692	67	36	106	162	77	9	45	2	73	2
59023	24.42	108.02	2014.1.3	0	9879	9912	9833	66	40	145	203	104	9	34	13	46	13
59046	24.21	109.24	2014.1.3	0	10062	10089	10025	59	37	165	217	130	9	28	2	45	1
59417	22.2	106.51	2014.1.3	0	10015	10052	9960	79	47	163	230	125	9	25	7	36	2
57947	25.13	109.24	2014.1.3	0	10043	10071	10004	66	38	137	206	86	8	23	16	42	1
57972	25.48	113.02	2014.1.3	0	9977	9996	9936	53	30	135	180	110	8	22	16	49	16
59088	24.11	113.25	2014.1.3	0	10084	10105	10063	73	39	156	224	105	8	35	16	57	1
59228	23.19	107.35	2014.1.3	0	10045	10078	9991	66	37	170	226	131	8	30	13	54	13
59254	23.24	110.05	2014.1.3	0	10119	10144	10093	75	50	169	231	130	8	15	7	22	9
59271	23.38	112.26	2014.1.3	0	10098	10124	10073	77	41	160	242	109	8	26	14	46	14
57841	26.34	109.4	2014.1.3	0	9826	9851	9774	77	48	101	141	75	7	33	2	48	2
59211	23.54	106.36	2014.1.3	0	9972	10011	9907	72	38	149	219	112	7	29	12	45	12
59218	23.08	106.25	2014.1.3	0	9324	9357	9271	71	41	137	198	96	7	25	1	38	16
57872	26.54	112.36	2014.1.3	0	10075	10097	10030	45	32	133	166	112	6	17	3	24	2
59278	23.02	112.27	2014.1.3	0	10114	10137	10093	63	41	186	242	142	5	23	14	39	14
57853	26.44	110.38	2014.1.3	0	9803	9827	9759	63	36	118	152	85	3	21	12	34	12
57932	25.58	108.32	2014.1.3	0	9868	9898	9816	78	47	110	169	70	3	21	3	36	3
56684	26.24	103.15	2014.1.4	0	7838	7870	7805	65	48	37	99	1	50	89	13	136	14
59280	23.43	113.05	2014.1.4	0	10100	10129	10071	42	29	161	194	137	46	89	1	114	1
59673	21.44	112.46	2014.1.4	0	10152	10177	10132	61	38	174	206	155	45	100	2	156	2
59647	21.02	109.06	2014.1.4	0	10119	10148	10097	71	52	174	209	156	40	64	1	81	2
59631	21.47	108.21	2014.1.4	0	10151	10184	10126	59	43	173	215	153	38	66	1	85	1
59287	23.13	113.29	2014.1.4	0	10102	10128	10078	56	32	157	204	118	37	82	1	119	16
59293	23.48	114.44	2014.1.4	0	10109	10136	10079	39	23	158	198	113	37	68	1	88	1
59663	21.5	111.58	2014.1.4	0	10072	10100	10049	64	36	176	219	147	34	68	3	94	3
59478	22.15	112.47	2014.1.4	0	10144	10171	10119	51	32	175	207	152	33	55	1	91	1
59294	23.2	113.5	2014.1.4	0	10149	10173	10123	64	34	153	214	122	32	46	16	83	2
59644	21.27	109.08	2014.1.4	0	10170	10200	10147	62	47	179	218	152	32	46	1	62	1
59626	21.34	107.57	2014.1.4	0	10118	10152	10096	66	37	173	239	131	30	56	1	69	1
57996	25.05	114.15	2014.1.4	0	10034	10063	10005	52	28	123	178	78	29	54	3	81	4
59658	21.09	110.18	2014.1.4	0	10115	10140	10094	63	38	180	236	148	28	64	1	92	1
59058	24.12	110.31	2014.1.4	0	9996	10027	9966	60	31	125	186	85	27	51	14	64	15
56985	23.23	103.23	2014.1.4	0	8730	8763	8701	70	47	126	175	98	26	55	10	94	9
56786	25.35	103.5	2014.1.4	0	8128	8160	8098	64	44	72	129	43	25	50	9	84	9
57816	26.35	106.44	2014.1.4	0	8826	8861	8792	49	25	82	136	44	25	49	4	84	4
56991	23.37	104.2	2014.1.4	0	8472	8504	8449	74	53	97	151	76	23	47	8	61	7
59082	24.4	113.36	2014.1.4	0	10065	10097	10038	64	26	107	180	64	23	45	1	62	1
59087	23.53	113.31	2014.1.4	0	10082	10109	10052	55	26	143	198	110	23	61	5	105	5
59488	22.17	113.34	2014.1.4	0	10119	10143	10097	48	33	187	216	164	23	43	16	75	15
56691	26.52	104.17	2014.1.4	0	7795	7823	7762	64	42	29	89	-12	22	46	9	87	1
59037	23.56	108.06	2014.1.4	0	10003	10039	9974	57	37	160	206	127	22	52	15	60	15
59065	24.25	111.3	2014.1.4	0	10035	10070	10004	45	25	129	191	83	22	37	14	46	14
59097	24.03	114.12	2014.1.4	0	9963	9989	9935	64	26	123	190	67	21	50	5	69	5
59453	22.4	110.07	2014.1.4	0	10047	10078	10021	60	35	162	207	128	21	61	16	74	1
59493	22.32	114	2014.1.4	0	10103	10127	10082	43	29	185	216	156	21	51	1	79	3
59632	21.57	108.37	2014.1.4	0	10187	10221	10161	52	34	180	221	149	21	37	16	71	16
59758	20.0001	110.15	2014.1.4	0	10103	10128	10082	82	50	176	219	144	21	51	3	82	3
57957	25.19	110.18	2014.1.4	0	10025	10060	9997	32	18	138	186	106	20	44	2	61	2
59298	23.04	114.22	2014.1.4	0	10055	10081	10029	44	32	171	204	146	20	46	2	90	2
56986	22.59	103.41	2014.1.4	0	8619	8646	8599	88	79	103	124	93	19	40	7	66	6
59289	22.58	113.44	2014.1.4	0	10118	10143	10094	47	28	174	208	146	19	65	1	96	1
56793	25.43	104.28	2014.1.4	0	8229	8260	8198	66	49	63	113	39	18	37	9	59	9
57896	26.2	114.3	2014.1.4	0	10074	10106	10050	62	27	90	154	47	18	39	3	80	4
57910	25.46	106.05	2014.1.4	0	8855	8891	8823	49	30	92	140	68	18	38	3	76	3
59088	24.11	113.25	2014.1.4	0	10115	10145	10085	52	29	147	190	107	18	53	2	88	3
59664	21.33	111	2014.1.4	0	10143	10170	10122	76	46	176	236	144	18	36	1	60	1
56886	24.32	103.46	2014.1.4	0	8321	8354	8297	76	44	68	148	11	17	56	11	80	11
57806	26.15	105.54	2014.1.4	0	8609	8643	8577	53	33	73	125	37	17	42	3	59	2
57907	25.05	104.54	2014.1.4	0	8745	8782	8714	59	41	98	140	72	17	43	2	67	7
56792	25.47	104.58	2014.1.4	0	8383	8414	8351	63	47	73	119	42	16	43	9	68	9
57857	26.22	110.19	2014.1.4	0	9668	9701	9637	51	18	101	163	61	16	39	3	59	3
57922	25.5	107.33	2014.1.4	0	9057	9090	9029	61	38	90	149	55	16	33	8	49	8
59265	23.29	111.18	2014.1.4	0	10063	10096	10033	61	31	150	198	117	16	35	3	50	4
59456	22.21	110.56	2014.1.4	0	10017	10046	9994	56	34	177	227	146	16	43	1	77	2
57874	26.25	112.24	2014.1.4	0	10094	10128	10072	49	14	112	167	84	15	40	2	62	2
59072	24.48	112.22	2014.1.4	0	10062	10097	10034	54	14	101	185	42	15	53	3	83	2
59092	24.55	114.49	2014.1.4	0	9965	9994	9937	57	26	107	167	69	15	37	16	74	15
59431	22.38	108.13	2014.1.4	0	10056	10091	10027	76	40	140	209	91	15	31	16	47	16
59485	22.3	113.24	2014.1.4	0	10143	10169	10120	66	31	156	209	121	15	38	16	62	1
59754	20.2	110.11	2014.1.4	0	10112	10135	10091	73	40	179	235	152	15	42	3	63	3
57718	27.06	106.43	2014.1.4	0	8949	8985	8910	63	23	63	145	13	14	36	1	49	16
57805	26.41	105.46	2014.1.4	0	8730	8765	8693	54	24	86	157	40	14	31	10	60	8
59446	22.25	109.18	2014.1.4	0	10116	10148	10090	72	37	142	203	106	14	41	1	57	1
57825	26.36	107.59	2014.1.4	0	9387	9420	9352	73	35	77	160	33	13	18	12	38	13
57841	26.34	109.4	2014.1.4	0	9845	9881	9816	73	26	88	176	39	13	33	2	49	2
57889	26.05	113.57	2014.1.4	0	9252	9272	9232	65	15	61	150	19	13	41	4	64	14
56693	26.35	104.52	2014.1.4	0	8211	8240	8178	62	39	55	121	22	12	38	8	73	1
57707	27.18	105.17	2014.1.4	0	8524	8557	8481	43	22	66	138	6	12	29	15	46	15
57827	26.19	107.32	2014.1.4	0	9109	9141	9078	61	37	85	156	46	12	47	1	60	1
57902	25.26	105.11	2014.1.4	0	8663	8699	8632	61	43	89	139	58	12	38	9	63	12
57974	25.35	112.22	2014.1.4	0	9978	10012	9950	60	22	91	165	44	12	32	5	52	4
59007	24.04	105.04	2014.1.4	0	8797	8833	8770	59	41	108	162	90	12	25	3	44	2
59046	24.21	109.24	2014.1.4	0	10095	10130	10063	48	24	146	196	125	12	27	2	44	3
59278	23.02	112.27	2014.1.4	0	10142	10171	10112	47	29	170	205	149	12	35	16	52	15
57839	26.14	109.09	2014.1.4	0	9556	9590	9529	70	33	84	159	37	11	21	1	40	16
57845	26.1	109.47	2014.1.4	0	9756	9790	9728	66	20	86	180	28	11	22	4	37	3
57912	26.08	106.38	2014.1.4	0	9083	9119	9046	57	25	88	153	47	11	44	3	60	4
57965	25.32	111.36	2014.1.4	0	10002	10038	9973	53	22	105	173	62	11	28	6	48	7
59096	24.22	114.29	2014.1.4	0	9946	9973	9920	53	24	124	190	83	11	31	3	78	3
59242	23.45	109.14	2014.1.4	0	10105	10140	10073	47	25	147	197	116	11	33	1	60	2
59271	23.38	112.26	2014.1.4	0	10129	10159	10097	65	23	141	209	103	11	30	16	46	16
59462	22.42	111.36	2014.1.4	0	10123	10154	10092	82	39	146	209	114	11	38	1	50	3
57758	27.04	110.35	2014.1.4	0	9850	9883	9823	51	19	108	170	79	10	18	4	28	4
57866	26.14	111.37	2014.1.4	0	10031	10067	10003	40	15	116	168	81	10	50	4	72	4
57872	26.54	112.36	2014.1.4	0	10107	10142	10086	39	19	118	166	79	10	18	3	28	4
57947	25.13	109.24	2014.1.4	0	10072	10109	10043	61	22	117	203	69	10	18	1	33	2
57729	27.14	107.53	2014.1.4	0	9504	9539	9464	73	37	77	163	27	9	17	10	26	3
59254	23.24	110.05	2014.1.4	0	10150	10183	10119	71	33	151	206	121	9	17	3	23	4
57803	27.02	106.01	2014.1.4	0	8821	8855	8780	58	27	71	138	20	8	27	6	48	6
57894	26.35	114.1	2014.1.4	0	9247	9269	9235	62	32	52	124	21	8	14	7	25	8
59211	23.54	106.36	2014.1.4	0	9996	10037	9966	70	35	147	216	107	8	23	9	33	10
59228	23.19	107.35	2014.1.4	0	10074	10113	10044	68	33	151	220	106	8	17	9	29	10
56586	27.21	103.43	2014.1.4	0	8073	8108	8027	60	37	46	124	4	7	31	2	59	2
57840	26.54	109.12	2014.1.4	0	9753	9787	9722	68	29	94	169	46	7	29	4	52	4
57906	25.11	106.05	2014.1.4	0	9548	9589	9512	60	27	129	196	99	7	19	10	36	8
57926	25.25	107.53	2014.1.4	0	9712	9751	9677	72	34	110	193	64	7	23	4	40	2
57972	25.48	113.02	2014.1.4	0	10012	10046	9987	48	15	102	169	65	7	24	3	47	15
59023	24.42	108.02	2014.1.4	0	9904	9939	9876	62	32	142	200	114	7	26	8	40	8
57853	26.44	110.38	2014.1.4	0	9831	9864	9802	55	21	112	166	82	6	23	4	37	4
59021	24.33	107.02	2014.1.4	0	9617	9651	9584	72	34	116	195	87	6	25	6	41	5
59218	23.08	106.25	2014.1.4	0	9349	9384	9324	58	34	140	193	108	6	18	1	29	15
57832	26.58	108.4	2014.1.4	0	9491	9524	9461	72	40	84	158	42	5	14	3	31	3
57916	25.26	106.46	2014.1.4	0	9697	9737	9660	64	28	126	193	95	5	20	14	33	13
57932	25.58	108.32	2014.1.4	0	9888	9929	9850	77	37	103	185	63	5	16	11	24	3
59209	23.25	105.5	2014.1.4	0	9289	9325	9264	65	40	132	188	110	5	18	2	29	2
59417	22.2	106.51	2014.1.4	0	10046	10084	10015	77	35	142	226	102	4	20	6	30	6
57922	25.5	107.33	2014.1.5	0	8995	9034	8948	59	46	95	145	59	46	67	7	105	7
59647	21.02	109.06	2014.1.5	0	10099	10129	10071	75	57	169	209	136	44	61	5	80	5
59673	21.44	112.46	2014.1.5	0	10155	10181	10135	66	47	160	191	137	44	76	4	115	5
56886	24.32	103.46	2014.1.5	0	8266	8299	8227	73	42	102	186	24	42	90	11	132	11
56684	26.24	103.15	2014.1.5	0	7766	7805	7736	48	20	81	154	10	39	95	13	142	13
56991	23.37	104.2	2014.1.5	0	8427	8458	8391	82	55	103	166	69	39	87	8	116	9
57907	25.05	104.54	2014.1.5	0	8669	8717	8620	69	43	113	190	73	37	67	7	107	8
59626	21.34	107.57	2014.1.5	0	10099	10127	10071	73	44	147	205	101	37	60	16	67	1
56985	23.23	103.23	2014.1.5	0	8690	8719	8654	71	52	132	182	111	36	56	8	91	8
59658	21.09	110.18	2014.1.5	0	10108	10132	10082	63	38	164	197	122	36	59	5	97	6
56786	25.35	103.5	2014.1.5	0	8063	8099	8025	60	20	101	181	49	34	69	10	131	10
59664	21.33	111	2014.1.5	0	10138	10165	10116	69	39	156	214	112	33	69	6	99	6
56793	25.43	104.28	2014.1.5	0	8153	8202	8112	56	18	107	189	40	31	74	10	147	11
59663	21.5	111.58	2014.1.5	0	10072	10098	10050	55	30	157	211	120	30	69	2	96	2
56691	26.52	104.17	2014.1.5	0	7718	7762	7686	57	19	74	157	16	28	65	10	111	10
57827	26.19	107.32	2014.1.5	0	9040	9081	8997	64	47	93	145	34	28	68	9	116	8
56792	25.47	104.58	2014.1.5	0	8302	8354	8259	69	25	99	197	31	25	65	11	130	11
57806	26.15	105.54	2014.1.5	0	8532	8580	8489	70	49	82	135	56	25	59	9	110	9
59082	24.4	113.36	2014.1.5	0	10055	10087	10020	65	22	84	183	16	25	36	8	39	8
59265	23.29	111.18	2014.1.5	0	10047	10079	10012	69	33	119	194	57	25	37	2	45	4
59287	23.13	113.29	2014.1.5	0	10103	10132	10081	58	26	124	203	68	25	44	1	61	1
59644	21.27	109.08	2014.1.5	0	10152	10181	10124	70	45	155	215	106	25	53	5	74	6
59758	20.0001	110.15	2014.1.5	0	10090	10114	10067	80	59	182	230	143	25	48	4	82	3
56693	26.35	104.52	2014.1.5	0	8131	8180	8089	75	53	68	139	27	23	43	6	80	6
57902	25.26	105.11	2014.1.5	0	8586	8635	8536	70	40	105	192	42	23	79	11	152	11
59493	22.32	114	2014.1.5	0	10110	10135	10093	39	26	160	199	132	23	40	3	67	4
57910	25.46	106.05	2014.1.5	0	8778	8827	8731	68	47	102	156	51	22	62	9	114	10
59209	23.25	105.5	2014.1.5	0	9243	9274	9208	70	57	132	170	90	22	37	9	62	9
57896	26.2	114.3	2014.1.5	0	10054	10083	10017	54	20	85	180	26	21	33	3	49	3
57912	26.08	106.38	2014.1.5	0	9005	9053	8958	69	52	94	144	41	21	39	8	77	9
59037	23.56	108.06	2014.1.5	0	9962	9992	9918	64	42	144	204	96	21	58	8	74	8
59280	23.43	113.05	2014.1.5	0	10096	10125	10070	38	20	140	203	95	21	48	3	58	4
59754	20.2	110.11	2014.1.5	0	10101	10125	10076	80	56	167	221	124	21	54	4	93	5
59289	22.58	113.44	2014.1.5	0	10120	10148	10099	41	23	148	202	108	20	35	3	55	6
59298	23.04	114.22	2014.1.5	0	10061	10087	10038	46	30	140	196	105	20	45	3	79	3
59065	24.25	111.3	2014.1.5	0	10010	10046	9970	56	29	107	190	31	19	44	6	52	6
59456	22.21	110.56	2014.1.5	0	10005	10032	9977	58	33	149	221	96	19	43	10	69	10
57839	26.14	109.09	2014.1.5	0	9502	9537	9457	59	33	89	154	22	18	56	11	91	11
57889	26.05	113.57	2014.1.5	0	9234	9260	9204	59	7	47	178	-36	18	38	12	61	12
59058	24.12	110.31	2014.1.5	0	9969	10003	9929	67	28	100	190	33	18	34	15	43	5
59453	22.4	110.07	2014.1.5	0	10027	10057	9996	61	36	148	217	88	18	39	9	49	8
59488	22.17	113.34	2014.1.5	0	10125	10150	10108	52	33	160	197	135	18	33	7	52	3
59294	23.2	113.5	2014.1.5	0	10152	10179	10127	62	30	122	207	69	17	41	2	73	2
57729	27.14	107.53	2014.1.5	0	9430	9473	9386	69	41	89	150	35	16	38	9	64	9
57816	26.35	106.44	2014.1.5	0	8749	8795	8712	64	41	92	120	52	16	50	10	100	9
59023	24.42	108.02	2014.1.5	0	9855	9890	9804	65	37	125	180	67	16	39	4	57	7
59087	23.53	113.31	2014.1.5	0	10076	10109	10048	52	20	118	203	51	16	40	6	60	7
59485	22.3	113.24	2014.1.5	0	10144	10173	10124	60	29	142	207	97	16	46	5	66	6
56586	27.21	103.43	2014.1.5	0	7988	8028	7951	58	13	41	171	-28	15	52	10	98	11
56986	22.59	103.41	2014.1.5	0	8585	8612	8553	92	74	98	141	77	15	33	7	49	6
57996	25.05	114.15	2014.1.5	0	10022	10054	9987	56	17	88	184	9	15	40	5	55	6
59096	24.22	114.29	2014.1.5	0	9940	9969	9908	58	20	98	203	32	15	30	8	49	8
59293	23.48	114.44	2014.1.5	0	10109	10140	10082	59	26	111	201	49	15	48	16	68	3
59446	22.25	109.18	2014.1.5	0	10089	10117	10055	72	39	138	220	69	15	44	6	52	9
57805	26.41	105.46	2014.1.5	0	8650	8697	8612	69	57	91	124	46	14	33	11	62	11
57832	26.58	108.4	2014.1.5	0	9432	9470	9392	70	46	69	124	16	14	41	1	67	1
59007	24.04	105.04	2014.1.5	0	8737	8774	8692	77	49	99	184	32	14	53	10	98	9
59211	23.54	106.36	2014.1.5	0	9945	9983	9891	71	40	138	213	81	14	27	8	44	10
59631	21.47	108.21	2014.1.5	0	10129	10158	10099	72	39	140	210	90	14	37	8	55	8
57707	27.18	105.17	2014.1.5	0	8449	8484	8418	64	42	43	84	9	13	18	1	32	1
57845	26.1	109.47	2014.1.5	0	9707	9740	9661	69	28	73	171	-2	13	40	8	65	9
59088	24.11	113.25	2014.1.5	0	10107	10139	10076	61	23	117	193	62	13	22	7	34	6
57803	27.02	106.01	2014.1.5	0	8740	8784	8703	73	52	61	117	16	12	39	7	71	3
57857	26.22	110.19	2014.1.5	0	9622	9654	9580	55	28	73	139	17	12	37	2	55	2
57957	25.19	110.18	2014.1.5	0	9988	10022	9946	46	28	109	164	56	12	21	1	29	2
59097	24.03	114.12	2014.1.5	0	9959	9990	9928	69	22	92	204	18	12	49	3	69	4
59228	23.19	107.35	2014.1.5	0	10034	10068	9990	66	35	146	212	94	12	27	7	49	6
57841	26.34	109.4	2014.1.5	0	9792	9825	9746	71	38	79	157	11	11	26	2	35	2
59021	24.33	107.02	2014.1.5	0	9559	9596	9509	71	41	121	195	49	11	46	6	71	8
59092	24.55	114.49	2014.1.5	0	9956	9987	9921	64	18	81	193	4	11	17	11	25	10
59462	22.42	111.36	2014.1.5	0	10113	10147	10078	75	34	125	207	64	11	25	5	39	5
59478	22.15	112.47	2014.1.5	0	10144	10173	10122	54	30	156	212	120	11	32	1	57	10
57894	26.35	114.1	2014.1.5	0	9228	9254	9203	49	14	49	140	-2	10	22	7	37	7
59046	24.21	109.24	2014.1.5	0	10056	10088	10011	64	32	126	199	80	10	26	8	40	6
59072	24.48	112.22	2014.1.5	0	10039	10076	9997	65	22	77	187	3	10	24	1	36	2
59254	23.24	110.05	2014.1.5	0	10128	10161	10093	68	32	129	195	84	10	19	2	31	1
59431	22.38	108.13	2014.1.5	0	10023	10054	9983	77	43	123	214	52	10	45	9	66	9
59632	21.57	108.37	2014.1.5	0	10163	10193	10131	65	41	158	221	105	10	27	6	48	8
57718	27.06	106.43	2014.1.5	0	8869	8912	8833	67	53	79	119	50	9	47	8	81	7
57872	26.54	112.36	2014.1.5	0	10066	10098	10026	51	26	101	169	40	9	16	3	22	3
59218	23.08	106.25	2014.1.5	0	9308	9338	9271	70	51	128	192	73	9	20	8	44	8
59271	23.38	112.26	2014.1.5	0	10121	10154	10089	66	25	105	203	44	9	24	7	37	7
57825	26.36	107.59	2014.1.5	0	9316	9360	9273	66	41	97	158	36	8	29	7	61	9
57840	26.54	109.12	2014.1.5	0	9697	9733	9656	73	51	71	126	25	8	22	4	42	4
57853	26.44	110.38	2014.1.5	0	9786	9815	9749	59	36	78	123	27	8	20	15	33	2
57866	26.14	111.37	2014.1.5	0	9988	10019	9945	42	21	96	167	34	8	34	5	46	4
57874	26.25	112.24	2014.1.5	0	10051	10083	10009	56	29	94	175	28	8	28	2	41	3
57916	25.26	106.46	2014.1.5	0	9621	9666	9559	66	39	133	214	71	7	22	7	52	8
57926	25.25	107.53	2014.1.5	0	9655	9690	9601	70	33	108	194	47	7	46	7	88	7
57965	25.32	111.36	2014.1.5	0	9964	9998	9921	57	24	92	183	23	7	23	5	31	6
57974	25.35	112.22	2014.1.5	0	9938	9971	9898	61	25	79	184	1	7	23	10	35	7
57906	25.11	106.05	2014.1.5	0	9472	9518	9416	70	43	130	213	77	6	37	9	84	8
57947	25.13	109.24	2014.1.5	0	10030	10064	9982	72	35	95	182	30	6	14	16	17	15
59278	23.02	112.27	2014.1.5	0	10137	10168	10112	53	22	139	190	96	6	23	9	31	8
57758	27.04	110.35	2014.1.5	0	9804	9834	9767	58	32	73	127	14	5	28	14	43	14
57932	25.58	108.32	2014.1.5	0	9830	9865	9772	79	52	94	157	51	5	15	2	21	2
59242	23.45	109.14	2014.1.5	0	10070	10102	10028	63	34	130	207	68	4	20	6	30	6
57972	25.48	113.02	2014.1.5	0	9973	10006	9930	49	14	97	205	26	3	17	14	27	14
59417	22.2	106.51	2014.1.5	0	10009	10044	9966	79	47	134	221	63	2	13	1	20	16
59037	23.56	108.06	2014.1.6	64	9929	9957	9909	86	55	165	178	151	19	38	8	48	9
59626	21.34	107.57	2014.1.6	50	10077	10099	10059	92	70	176	189	162	24	46	2	62	1
57947	25.13	109.24	2014.1.6	28	9994	10023	9972	85	64	128	137	120	5	12	16	17	1
57718	27.06	106.43	2014.1.6	22	8859	8885	8828	93	70	38	80	31	29	43	1	64	1
57729	27.14	107.53	2014.1.6	20	9412	9440	9387	82	47	73	122	60	21	46	3	69	3
57840	26.54	109.12	2014.1.6	16	9670	9692	9647	79	60	79	102	63	1	11	14	21	4
59218	23.08	106.25	2014.1.6	14	9281	9307	9263	84	62	150	162	133	12	21	8	40	5
57845	26.1	109.47	2014.1.6	2	9667	9692	9645	70	47	124	147	104	30	49	8	82	8
59631	21.47	108.21	2014.1.6	2	10106	10128	10086	88	74	180	204	143	17	41	8	57	8
56684	26.24	103.15	2014.1.6	0	7747	7769	7722	35	21	112	159	71	56	100	13	184	13
56886	24.32	103.46	2014.1.6	0	8248	8272	8226	63	30	130	198	85	54	104	12	167	10
57922	25.5	107.33	2014.1.6	0	8960	8991	8936	80	59	120	143	101	49	66	7	105	7
59647	21.02	109.06	2014.1.6	0	10079	10100	10063	90	71	185	227	168	49	71	6	94	6
59664	21.33	111	2014.1.6	0	10122	10145	10104	85	66	173	216	134	46	88	6	120	6
59663	21.5	111.58	2014.1.6	0	10057	10081	10034	79	58	167	219	140	45	85	3	124	3
59673	21.44	112.46	2014.1.6	0	10142	10171	10118	80	66	173	190	158	45	76	3	138	6
59658	21.09	110.18	2014.1.6	0	10091	10115	10075	83	72	176	191	163	44	75	6	123	6
56793	25.43	104.28	2014.1.6	0	8133	8161	8108	48	20	131	195	86	40	102	10	189	11
56991	23.37	104.2	2014.1.6	0	8406	8432	8387	80	47	119	194	77	40	89	10	133	10
59758	20.0001	110.15	2014.1.6	0	10073	10096	10052	83	59	202	248	172	38	62	5	97	5
59644	21.27	109.08	2014.1.6	0	10132	10155	10113	87	72	186	220	164	37	60	7	81	5
59446	22.25	109.18	2014.1.6	0	10065	10086	10043	76	58	190	231	165	35	55	8	74	8
56786	25.35	103.5	2014.1.6	0	8047	8072	8023	54	21	116	187	58	34	83	11	148	10
57907	25.05	104.54	2014.1.6	0	8643	8676	8612	76	48	130	199	75	34	77	8	120	9
57827	26.19	107.32	2014.1.6	0	9009	9037	8985	80	55	87	117	62	33	63	2	86	8
56691	26.52	104.17	2014.1.6	0	7704	7727	7674	59	18	58	163	-35	32	90	11	176	11
57910	25.46	106.05	2014.1.6	0	8751	8783	8718	76	54	130	184	102	32	63	10	111	11
57974	25.35	112.22	2014.1.6	0	9905	9926	9882	45	39	159	187	83	32	54	10	86	9
56792	25.47	104.58	2014.1.6	0	8281	8311	8251	68	20	116	208	51	31	90	12	165	12
56985	23.23	103.23	2014.1.6	0	8667	8692	8648	66	41	152	212	119	29	62	8	88	9
59065	24.25	111.3	2014.1.6	0	9984	10011	9962	59	45	147	175	110	29	48	5	59	5
59289	22.58	113.44	2014.1.6	0	10110	10134	10084	58	39	162	214	115	29	47	5	74	5
59754	20.2	110.11	2014.1.6	0	10083	10107	10065	85	65	191	230	171	28	58	4	100	5
59493	22.32	114	2014.1.6	0	10100	10126	10079	60	42	163	209	130	27	44	4	82	4
59021	24.33	107.02	2014.1.6	0	9522	9555	9500	72	56	159	176	147	26	47	12	74	12
59453	22.4	110.07	2014.1.6	0	10009	10030	9985	71	55	179	221	148	26	59	9	75	9
57806	26.15	105.54	2014.1.6	0	8509	8539	8475	80	60	102	157	64	24	51	9	101	8
57816	26.35	106.44	2014.1.6	0	8728	8757	8694	86	64	63	106	44	24	44	1	75	4
59023	24.42	108.02	2014.1.6	0	9818	9850	9800	78	49	152	170	138	24	41	5	51	5
56693	26.35	104.52	2014.1.6	0	8112	8139	8074	67	27	108	167	65	23	43	6	69	6
59632	21.57	108.37	2014.1.6	0	10139	10161	10117	80	63	195	231	159	23	46	8	72	8
57832	26.58	108.4	2014.1.6	0	9409	9432	9384	74	53	62	92	50	22	36	2	60	2
59082	24.4	113.36	2014.1.6	0	10032	10060	10008	65	36	105	177	51	22	39	8	45	8
59287	23.13	113.29	2014.1.6	0	10093	10115	10066	79	46	130	208	78	22	38	5	59	5
59431	22.38	108.13	2014.1.6	0	9997	10020	9975	86	66	173	197	140	22	48	8	71	8
59456	22.21	110.56	2014.1.6	0	9989	10010	9965	71	51	166	237	108	22	56	10	83	11
57902	25.26	105.11	2014.1.6	0	8562	8594	8530	79	45	114	193	53	21	92	10	136	10
57912	26.08	106.38	2014.1.6	0	8974	9010	8940	71	58	124	177	89	21	52	3	86	8
57841	26.34	109.4	2014.1.6	0	9757	9783	9734	68	53	97	124	88	20	34	1	56	1
59209	23.25	105.5	2014.1.6	0	9215	9243	9195	79	68	146	165	134	20	48	10	64	11
59007	24.04	105.04	2014.1.6	0	8712	8741	8686	77	48	120	200	61	18	60	10	105	10
59280	23.43	113.05	2014.1.6	0	10082	10108	10056	58	38	143	197	101	18	42	3	48	4
59485	22.3	113.24	2014.1.6	0	10135	10159	10109	71	50	157	216	115	18	40	6	69	6
57825	26.36	107.59	2014.1.6	0	9292	9321	9268	75	48	74	139	62	17	32	1	55	1
57965	25.32	111.36	2014.1.6	0	9931	9956	9909	64	43	126	160	101	17	28	10	52	10
59087	23.53	113.31	2014.1.6	0	10062	10087	10035	72	36	125	213	61	17	40	11	58	10
59265	23.29	111.18	2014.1.6	0	10026	10051	9999	68	55	144	202	96	17	42	3	46	3
59488	22.17	113.34	2014.1.6	0	10115	10143	10094	77	55	162	198	144	17	56	6	79	4
56586	27.21	103.43	2014.1.6	0	7978	8008	7940	65	21	31	167	-37	16	61	10	118	10
57857	26.22	110.19	2014.1.6	0	9586	9610	9561	49	42	96	108	88	16	42	2	61	2
57996	25.05	114.15	2014.1.6	0	10001	10024	9973	67	35	108	194	43	16	27	12	35	12
59211	23.54	106.36	2014.1.6	0	9909	9942	9882	78	60	161	209	118	16	39	9	50	8
59294	23.2	113.5	2014.1.6	0	10142	10165	10114	78	43	129	212	73	16	31	10	47	10
59298	23.04	114.22	2014.1.6	0	10051	10078	10027	68	44	145	204	92	16	35	7	47	3
59462	22.42	111.36	2014.1.6	0	10092	10118	10060	77	51	159	239	94	16	48	7	70	7
57803	27.02	106.01	2014.1.6	0	8731	8757	8699	85	69	43	77	36	15	28	4	56	3
59072	24.48	112.22	2014.1.6	0	10016	10043	9988	69	42	111	172	62	15	22	1	31	16
57839	26.14	109.09	2014.1.6	0	9465	9493	9444	70	42	98	136	83	14	31	3	54	2
57889	26.05	113.57	2014.1.6	0	9216	9233	9195	58	35	87	151	17	14	44	9	87	8
57972	25.48	113.02	2014.1.6	0	9939	9957	9916	36	30	157	183	108	14	48	10	101	10
59097	24.03	114.12	2014.1.6	0	9948	9974	9920	75	33	111	213	45	14	35	8	48	8
57805	26.41	105.46	2014.1.6	0	8640	8665	8600	81	72	59	101	47	13	29	1	50	16
57872	26.54	112.36	2014.1.6	0	10032	10053	10008	42	31	128	142	115	13	20	3	29	3
59293	23.48	114.44	2014.1.6	0	10098	10126	10071	71	34	123	213	67	13	30	3	41	2
59478	22.15	112.47	2014.1.6	0	10132	10157	10105	74	52	165	231	125	13	37	9	57	8
57896	26.2	114.3	2014.1.6	0	10024	10050	9995	56	37	113	185	61	12	37	3	59	3
59088	24.11	113.25	2014.1.6	0	10089	10115	10062	69	38	134	208	85	11	20	6	28	6
57707	27.18	105.17	2014.1.6	0	8437	8460	8396	61	47	46	95	24	10	23	2	37	2
59254	23.24	110.05	2014.1.6	0	10107	10132	10085	63	52	157	168	120	10	18	1	27	16
59271	23.38	112.26	2014.1.6	0	10103	10128	10074	67	40	141	211	81	10	32	7	48	7
56986	22.59	103.41	2014.1.6	0	8564	8588	8549	96	69	104	165	91	9	25	7	45	5
59096	24.22	114.29	2014.1.6	0	9927	9952	9898	68	31	114	212	52	9	21	10	42	7
57874	26.25	112.24	2014.1.6	0	10016	10038	9993	58	43	119	146	99	8	21	14	30	14
57926	25.25	107.53	2014.1.6	0	9613	9644	9589	75	51	145	160	125	8	22	7	41	10
59058	24.12	110.31	2014.1.6	0	9943	9970	9921	77	62	128	169	92	8	25	6	36	6
57758	27.04	110.35	2014.1.6	0	9772	9796	9750	67	40	94	108	88	7	20	14	28	14
57866	26.14	111.37	2014.1.6	0	9953	9975	9930	54	31	114	132	99	7	19	14	28	14
57894	26.35	114.1	2014.1.6	0	9203	9221	9186	54	37	85	133	32	7	15	7	22	7
57916	25.26	106.46	2014.1.6	0	9581	9619	9543	74	52	155	228	106	7	30	7	61	7
57957	25.19	110.18	2014.1.6	0	9956	9983	9935	60	40	123	138	118	7	18	2	27	3
57906	25.11	106.05	2014.1.6	0	9436	9474	9400	77	48	148	232	100	6	35	7	76	8
59046	24.21	109.24	2014.1.6	0	10022	10048	10003	68	60	160	175	136	6	25	9	37	9
57853	26.44	110.38	2014.1.6	0	9753	9778	9730	62	48	97	105	88	5	16	2	25	2
59242	23.45	109.14	2014.1.6	0	10038	10063	10017	71	54	163	175	151	5	11	16	18	9
59092	24.55	114.49	2014.1.6	0	9937	9964	9906	70	35	107	207	40	4	20	6	39	5
59228	23.19	107.35	2014.1.6	0	10004	10031	9984	85	61	162	174	140	4	12	5	18	5
57932	25.58	108.32	2014.1.6	0	9780	9810	9750	80	70	124	142	113	3	22	2	34	2
59278	23.02	112.27	2014.1.6	0	10124	10148	10096	60	42	158	204	122	3	19	5	37	4
59417	22.2	106.51	2014.1.6	0	9982	10006	9963	89	72	156	175	144	2	9	9	16	12
57866	26.14	111.37	2014.1.7	304	9978	10024	9940	93	54	82	118	67	30	55	3	85	2
57874	26.25	112.24	2014.1.7	188	10043	10089	10001	83	55	84	134	63	18	33	16	60	16
57872	26.54	112.36	2014.1.7	162	10056	10101	10018	81	47	80	132	64	17	26	2	43	2
57857	26.22	110.19	2014.1.7	112	9613	9656	9572	86	47	66	97	53	16	34	2	54	2
57845	26.1	109.47	2014.1.7	96	9706	9748	9650	86	77	79	139	60	28	46	7	78	7
57758	27.04	110.35	2014.1.7	84	9798	9846	9762	86	70	74	95	56	11	24	8	34	9
57853	26.44	110.38	2014.1.7	78	9779	9825	9742	87	61	75	100	59	10	28	1	44	1
57965	25.32	111.36	2014.1.7	72	9934	9979	9911	79	59	118	148	84	26	68	1	98	1
59632	21.57	108.37	2014.1.7	70	10133	10148	10114	89	80	201	222	187	15	29	7	53	7
57957	25.19	110.18	2014.1.7	66	9956	9991	9938	81	71	115	131	96	22	50	2	71	2
57947	25.13	109.24	2014.1.7	60	10008	10049	9976	86	74	122	154	93	14	25	10	38	11
57840	26.54	109.12	2014.1.7	60	9711	9755	9662	92	85	61	71	55	10	33	5	52	5
57841	26.34	109.4	2014.1.7	42	9804	9846	9749	92	73	61	88	55	26	40	3	60	3
59631	21.47	108.21	2014.1.7	18	10101	10115	10082	96	87	189	200	180	12	39	8	58	8
59626	21.34	107.57	2014.1.7	16	10072	10088	10054	97	89	183	189	179	15	30	5	39	9
59082	24.4	113.36	2014.1.7	16	10021	10035	10003	80	67	129	145	114	11	32	7	48	7
57718	27.06	106.43	2014.1.7	16	8904	8937	8855	91	80	41	52	31	10	45	1	64	1
59072	24.48	112.22	2014.1.7	12	10002	10018	9984	88	67	126	144	109	14	23	11	34	15
57729	27.14	107.53	2014.1.7	10	9456	9491	9405	88	82	69	77	61	20	28	16	42	16
57894	26.35	114.1	2014.1.7	10	9193	9207	9177	80	60	109	147	94	5	15	7	24	6
57974	25.35	112.22	2014.1.7	8	9911	9959	9884	72	49	137	180	72	26	49	9	82	3
57972	25.48	113.02	2014.1.7	8	9950	9996	9920	66	42	130	186	69	19	35	10	81	10
59058	24.12	110.31	2014.1.7	8	9933	9955	9915	89	76	155	183	140	12	19	8	24	7
57825	26.36	107.59	2014.1.7	6	9339	9373	9283	88	73	63	78	53	17	34	4	55	1
59287	23.13	113.29	2014.1.7	6	10079	10095	10059	78	59	169	210	113	16	39	5	61	5
57832	26.58	108.4	2014.1.7	6	9450	9490	9401	90	84	47	50	44	14	32	2	65	3
59280	23.43	113.05	2014.1.7	4	10071	10087	10051	72	53	161	181	143	19	40	4	54	5
57996	25.05	114.15	2014.1.7	4	9984	10001	9964	77	57	140	186	107	13	30	11	41	11
59417	22.2	106.51	2014.1.7	4	9973	9994	9947	86	56	188	257	144	7	33	11	46	11
59663	21.5	111.58	2014.1.7	2	10047	10061	10031	90	83	179	199	165	39	73	3	96	3
57839	26.14	109.09	2014.1.7	2	9508	9547	9454	89	74	58	83	51	24	43	2	84	3
57889	26.05	113.57	2014.1.7	2	9203	9218	9186	77	60	125	142	98	19	55	11	95	11
59294	23.2	113.5	2014.1.7	2	10127	10142	10103	82	60	168	225	113	13	31	7	46	2
57803	27.02	106.01	2014.1.7	2	8775	8807	8729	79	63	48	65	35	11	24	2	48	3
59087	23.53	113.31	2014.1.7	2	10050	10066	10030	81	64	154	186	125	9	21	5	31	11
59097	24.03	114.12	2014.1.7	2	9936	9956	9916	85	65	141	177	110	7	24	12	30	12
57912	26.08	106.38	2014.1.7	0	9026	9056	8955	73	62	71	158	62	56	73	3	109	2
56684	26.24	103.15	2014.1.7	0	7773	7802	7738	44	12	70	139	-24	49	112	13	205	13
56886	24.32	103.46	2014.1.7	0	8264	8284	8244	60	27	123	192	80	46	92	12	142	12
59647	21.02	109.06	2014.1.7	0	10073	10093	10058	90	74	200	241	180	44	75	6	88	5
57910	25.46	106.05	2014.1.7	0	8790	8822	8733	73	60	75	156	57	43	65	5	108	10
59673	21.44	112.46	2014.1.7	0	10132	10147	10114	90	84	183	194	173	43	74	5	105	5
57827	26.19	107.32	2014.1.7	0	9054	9086	8996	88	76	58	69	50	42	76	2	106	1
56786	25.35	103.5	2014.1.7	0	8065	8083	8041	46	17	113	174	66	41	74	11	158	11
57907	25.05	104.54	2014.1.7	0	8664	8690	8631	65	21	136	227	98	41	77	10	120	10
59658	21.09	110.18	2014.1.7	0	10082	10097	10064	87	80	188	204	176	41	55	6	85	6
56793	25.43	104.28	2014.1.7	0	8157	8185	8127	54	13	108	187	52	40	85	11	163	10
57806	26.15	105.54	2014.1.7	0	8553	8583	8494	78	65	44	138	33	38	61	3	81	3
59065	24.25	111.3	2014.1.7	0	9973	9989	9954	74	60	176	194	149	37	52	5	62	6
56991	23.37	104.2	2014.1.7	0	8418	8440	8398	71	27	129	213	74	36	86	12	126	12
59664	21.33	111	2014.1.7	0	10113	10128	10096	89	80	193	220	175	32	64	6	101	6
57816	26.35	106.44	2014.1.7	0	8775	8805	8716	84	72	44	57	36	30	50	2	85	16
59431	22.38	108.13	2014.1.7	0	9989	10007	9968	86	77	196	221	180	29	41	8	56	7
59644	21.27	109.08	2014.1.7	0	10125	10141	10107	90	78	199	228	187	28	44	5	62	5
56691	26.52	104.17	2014.1.7	0	7740	7767	7697	86	35	2	110	-21	27	56	1	92	1
56985	23.23	103.23	2014.1.7	0	8679	8699	8658	53	24	163	227	110	27	56	12	89	13
57896	26.2	114.3	2014.1.7	0	10006	10036	9975	66	52	134	212	101	27	65	3	114	3
59037	23.56	108.06	2014.1.7	0	9924	9946	9904	83	74	195	217	178	27	44	9	61	9
57922	25.5	107.33	2014.1.7	0	8995	9025	8946	84	79	85	144	60	25	56	7	89	7
59488	22.17	113.34	2014.1.7	0	10103	10116	10085	86	69	177	200	163	25	58	7	89	7
59265	23.29	111.18	2014.1.7	0	10016	10033	9993	79	65	171	222	138	24	34	3	47	2
59493	22.32	114	2014.1.7	0	10087	10101	10069	75	59	181	213	160	24	46	4	84	3
59758	20.0001	110.15	2014.1.7	0	10063	10080	10041	86	56	212	270	180	24	48	6	76	6
59298	23.04	114.22	2014.1.7	0	10037	10054	10016	72	58	176	222	143	23	43	8	79	9
57926	25.25	107.53	2014.1.7	0	9641	9681	9597	72	56	128	164	108	22	48	4	83	4
59456	22.21	110.56	2014.1.7	0	9981	9996	9961	82	68	189	228	157	22	49	10	74	9
56792	25.47	104.58	2014.1.7	0	8314	8346	8271	80	36	75	159	51	21	60	9	100	9
59023	24.42	108.02	2014.1.7	0	9822	9856	9800	82	67	165	217	140	21	60	3	73	3
59289	22.58	113.44	2014.1.7	0	10096	10111	10074	70	48	184	230	152	21	38	6	55	6
59021	24.33	107.02	2014.1.7	0	9528	9557	9501	72	56	183	232	158	20	52	1	65	1
59046	24.21	109.24	2014.1.7	0	10021	10047	9996	73	64	181	230	139	20	34	9	55	1
59209	23.25	105.5	2014.1.7	0	9216	9237	9195	73	49	179	225	150	20	39	11	62	9
59754	20.2	110.11	2014.1.7	0	10073	10089	10054	86	61	208	257	181	20	50	5	74	3
57902	25.26	105.11	2014.1.7	0	8590	8622	8551	80	59	93	144	72	19	43	3	71	4
59007	24.04	105.04	2014.1.7	0	8724	8747	8699	68	31	140	230	77	19	58	11	96	10
59446	22.25	109.18	2014.1.7	0	10058	10076	10038	79	70	209	232	189	19	48	9	68	9
56586	27.21	103.43	2014.1.7	0	8025	8052	7965	75	53	9	61	-9	18	55	2	101	2
57916	25.26	106.46	2014.1.7	0	9620	9660	9560	69	57	138	183	120	18	46	13	80	13
59485	22.3	113.24	2014.1.7	0	10121	10136	10103	78	61	179	213	156	16	32	6	53	5
56693	26.35	104.52	2014.1.7	0	8156	8186	8099	83	28	28	153	12	15	24	16	63	7
57805	26.41	105.46	2014.1.7	0	8684	8714	8638	74	61	53	69	41	15	29	2	63	1
56986	22.59	103.41	2014.1.7	0	8572	8592	8555	76	43	126	205	79	14	51	14	113	14
59293	23.48	114.44	2014.1.7	0	10082	10104	10059	75	48	160	211	115	14	28	3	39	3
57932	25.58	108.32	2014.1.7	0	9823	9873	9759	77	71	116	155	100	13	43	3	79	3
59462	22.42	111.36	2014.1.7	0	10081	10096	10057	88	67	184	234	159	13	44	7	59	8
59228	23.19	107.35	2014.1.7	0	9996	10020	9969	86	68	193	234	171	11	29	6	45	7
59478	22.15	112.47	2014.1.7	0	10120	10136	10102	80	71	182	207	163	11	28	1	51	7
57707	27.18	105.17	2014.1.7	0	8484	8514	8438	78	63	27	44	17	10	25	15	38	1
59211	23.54	106.36	2014.1.7	0	9902	9928	9871	85	56	185	256	144	10	39	7	55	7
59254	23.24	110.05	2014.1.7	0	10095	10116	10075	83	76	165	186	150	10	13	2	23	1
59271	23.38	112.26	2014.1.7	0	10092	10108	10074	81	67	163	181	145	10	21	12	30	12
59453	22.4	110.07	2014.1.7	0	10002	10019	9981	83	72	195	224	172	10	38	9	50	9
59218	23.08	106.25	2014.1.7	0	9279	9299	9258	71	46	191	240	159	9	20	10	37	14
57906	25.11	106.05	2014.1.7	0	9464	9500	9420	80	49	130	183	101	8	21	13	48	13
59092	24.55	114.49	2014.1.7	0	9918	9940	9893	74	54	146	201	100	8	18	13	26	12
59096	24.22	114.29	2014.1.7	0	9913	9933	9891	77	59	145	202	110	7	24	7	40	7
59242	23.45	109.14	2014.1.7	0	10032	10050	10009	80	67	187	228	163	7	16	8	34	6
59088	24.11	113.25	2014.1.7	0	10078	10093	10059	79	63	154	177	135	6	34	9	47	10
59278	23.02	112.27	2014.1.7	0	10113	10128	10094	69	61	171	181	163	6	20	8	36	5
57996	25.05	114.15	2014.1.8	188	10050	10082	9983	88	74	104	151	80	33	62	3	93	4
59072	24.48	112.22	2014.1.8	178	10092	10114	10008	83	70	77	138	69	36	87	3	119	3
59254	23.24	110.05	2014.1.8	122	10155	10185	10099	85	76	134	170	113	12	22	3	36	3
57894	26.35	114.1	2014.1.8	100	9262	9285	9207	89	79	42	94	29	13	36	13	64	12
57853	26.44	110.38	2014.1.8	98	9874	9905	9825	84	73	58	69	50	17	34	2	59	2
57874	26.25	112.24	2014.1.8	70	10140	10169	10088	88	82	63	69	54	22	34	1	56	1
59446	22.25	109.18	2014.1.8	68	10119	10149	10063	83	72	139	214	111	32	51	3	77	2
57896	26.2	114.3	2014.1.8	68	10100	10128	10036	88	71	82	115	76	25	53	3	85	4
57872	26.54	112.36	2014.1.8	58	10154	10181	10100	81	74	65	71	57	10	26	1	44	1
57972	25.48	113.02	2014.1.8	54	10051	10080	9996	84	80	61	69	55	14	28	3	72	2
57974	25.35	112.22	2014.1.8	52	10016	10045	9959	87	83	61	72	56	26	40	3	78	3
59037	23.56	108.06	2014.1.8	48	10015	10049	9934	68	58	135	194	121	39	92	15	110	16
59092	24.55	114.49	2014.1.8	44	9977	10011	9916	84	78	107	161	79	19	40	15	74	13
57889	26.05	113.57	2014.1.8	42	9265	9284	9210	81	73	53	128	40	29	55	1	84	1
57965	25.32	111.36	2014.1.8	42	10041	10069	9979	84	77	70	86	63	29	47	5	75	5
57758	27.04	110.35	2014.1.8	40	9893	9923	9845	79	66	58	77	48	17	28	5	53	2
57857	26.22	110.19	2014.1.8	38	9700	9731	9656	80	68	52	67	44	34	51	1	97	1
57840	26.54	109.12	2014.1.8	38	9797	9825	9756	84	74	55	62	50	14	27	5	51	5
57866	26.14	111.37	2014.1.8	34	10075	10106	10021	88	79	66	73	57	35	56	3	90	2
59096	24.22	114.29	2014.1.8	34	9955	9987	9912	78	67	128	162	100	17	39	1	84	2
57841	26.34	109.4	2014.1.8	26	9889	9918	9846	89	82	56	65	49	33	47	2	69	3
57845	26.1	109.47	2014.1.8	26	9788	9816	9748	76	59	64	94	49	32	37	2	81	1
59453	22.4	110.07	2014.1.8	24	10050	10073	10006	86	81	141	205	111	25	66	1	76	16
57805	26.41	105.46	2014.1.8	24	8747	8774	8714	90	72	36	55	28	15	29	2	53	2
59058	24.12	110.31	2014.1.8	20	10009	10039	9937	83	74	95	167	84	40	81	14	104	14
59082	24.4	113.36	2014.1.8	20	10089	10113	10024	75	63	93	133	71	33	58	2	98	16
57839	26.14	109.09	2014.1.8	18	9590	9620	9547	89	84	42	51	38	28	45	2	81	3
59431	22.38	108.13	2014.1.8	18	10055	10086	9993	81	67	151	198	132	20	40	16	67	3
59228	23.19	107.35	2014.1.8	18	10073	10113	10000	69	54	164	210	147	11	26	4	49	5
59626	21.34	107.57	2014.1.8	16	10108	10128	10076	87	70	180	194	160	15	53	2	73	2
59289	22.58	113.44	2014.1.8	14	10121	10145	10100	82	69	167	198	146	26	62	1	104	1
59046	24.21	109.24	2014.1.8	12	10116	10148	10047	66	60	110	139	94	21	39	1	68	1
56792	25.47	104.58	2014.1.8	12	8385	8414	8346	94	83	22	52	16	20	37	3	59	4
57718	27.06	106.43	2014.1.8	12	8969	8994	8937	94	86	34	47	23	14	37	15	53	15
57707	27.18	105.17	2014.1.8	12	8543	8568	8515	84	72	15	30	5	6	17	2	31	2
59088	24.11	113.25	2014.1.8	10	10132	10161	10081	80	67	118	163	96	40	59	16	100	3
59631	21.47	108.21	2014.1.8	10	10145	10173	10106	85	67	169	193	139	40	81	1	107	2
57816	26.35	106.44	2014.1.8	10	8840	8866	8806	88	80	31	47	20	31	45	4	82	5
59280	23.43	113.05	2014.1.8	8	10109	10136	10072	78	64	132	168	105	44	97	3	136	3
59287	23.13	113.29	2014.1.8	8	10107	10133	10079	83	70	151	173	124	43	91	1	146	1
59632	21.57	108.37	2014.1.8	6	10186	10214	10139	79	62	162	202	137	25	48	1	84	1
56691	26.52	104.17	2014.1.8	6	7792	7815	7768	93	88	-18	-2	-23	22	42	1	83	1
56793	25.43	104.28	2014.1.8	6	8225	8254	8186	93	82	28	53	22	17	42	1	71	1
57827	26.19	107.32	2014.1.8	4	9130	9159	9087	86	69	35	59	22	32	58	16	90	1
59294	23.2	113.5	2014.1.8	4	10153	10180	10127	84	70	160	187	137	28	67	3	118	3
57729	27.14	107.53	2014.1.8	4	9539	9568	9491	77	60	57	78	43	19	34	3	50	3
56693	26.35	104.52	2014.1.8	4	8215	8241	8185	90	83	9	22	3	14	24	1	52	1
57803	27.02	106.01	2014.1.8	4	8840	8866	8807	89	73	36	54	25	12	28	4	49	4
57957	25.19	110.18	2014.1.8	2	10053	10084	9991	74	66	81	96	74	40	56	2	88	1
59242	23.45	109.14	2014.1.8	2	10122	10153	10042	66	57	119	193	104	27	45	16	85	1
59271	23.38	112.26	2014.1.8	2	10136	10162	10092	78	64	137	166	114	21	37	14	58	14
59218	23.08	106.25	2014.1.8	2	9340	9375	9287	74	59	138	190	118	11	19	1	36	3
59647	21.02	109.06	2014.1.8	0	10109	10132	10079	90	78	163	196	140	60	95	1	111	2
56684	26.24	103.15	2014.1.8	0	7830	7855	7793	80	28	16	80	-1	52	73	3	103	3
59673	21.44	112.46	2014.1.8	0	10151	10170	10133	87	71	180	210	152	50	121	2	148	2
57912	26.08	106.38	2014.1.8	0	9095	9122	9057	72	66	64	71	58	39	70	2	101	2
59663	21.5	111.58	2014.1.8	0	10070	10090	10048	88	64	181	239	149	38	84	3	126	2
59065	24.25	111.3	2014.1.8	0	10053	10080	9977	75	70	91	180	80	37	82	14	108	14
59644	21.27	109.08	2014.1.8	0	10165	10189	10129	85	72	168	200	134	37	65	1	94	2
57806	26.15	105.54	2014.1.8	0	8618	8646	8584	87	75	30	46	18	36	57	2	86	2
59265	23.29	111.18	2014.1.8	0	10070	10100	10021	82	72	120	174	98	35	49	3	77	5
59658	21.09	110.18	2014.1.8	0	10108	10127	10087	85	67	183	224	154	34	69	1	112	1
59087	23.53	113.31	2014.1.8	0	10093	10121	10049	80	68	130	171	111	32	69	15	113	16
59478	22.15	112.47	2014.1.8	0	10147	10173	10124	83	66	165	201	135	30	66	1	104	1
59023	24.42	108.02	2014.1.8	0	9920	9953	9856	59	49	121	143	107	29	50	3	63	3
59293	23.48	114.44	2014.1.8	0	10115	10149	10076	81	61	144	178	114	29	90	1	133	1
57832	26.58	108.4	2014.1.8	0	9533	9561	9490	80	76	42	47	37	28	36	2	72	2
57910	25.46	106.05	2014.1.8	0	8863	8893	8822	75	68	55	69	49	27	64	3	109	3
59097	24.03	114.12	2014.1.8	0	9968	9998	9934	84	63	135	159	113	27	65	3	106	3
59758	20.0001	110.15	2014.1.8	0	10090	10107	10069	91	69	207	250	191	27	61	3	89	3
57825	26.36	107.59	2014.1.8	0	9419	9447	9373	76	67	46	65	41	26	45	4	74	4
57922	25.5	107.33	2014.1.8	0	9070	9099	9026	75	66	51	69	40	26	41	1	81	16
59462	22.42	111.36	2014.1.8	0	10126	10158	10084	96	87	142	184	111	26	52	1	74	16
56986	22.59	103.41	2014.1.8	0	8603	8628	8580	88	64	125	167	96	24	39	7	58	8
56991	23.37	104.2	2014.1.8	0	8459	8485	8429	86	62	90	143	69	24	58	2	89	3
57902	25.26	105.11	2014.1.8	0	8669	8699	8623	76	65	53	80	43	24	37	3	63	3
59278	23.02	112.27	2014.1.8	0	10147	10175	10115	72	61	155	176	127	24	45	15	70	15
59754	20.2	110.11	2014.1.8	0	10099	10117	10078	86	65	207	251	190	24	58	3	87	3
56985	23.23	103.23	2014.1.8	0	8709	8737	8687	63	40	155	208	118	23	45	8	86	9
57932	25.58	108.32	2014.1.8	0	9922	9953	9873	69	60	87	100	81	23	30	3	56	3
59298	23.04	114.22	2014.1.8	0	10058	10085	10039	79	67	163	212	137	23	57	2	119	2
57907	25.05	104.54	2014.1.8	0	8747	8779	8690	70	61	71	107	59	22	58	2	87	2
57926	25.25	107.53	2014.1.8	0	9736	9766	9681	62	52	95	108	90	22	39	1	86	2
59007	24.04	105.04	2014.1.8	0	8792	8824	8735	79	58	86	167	74	22	35	3	55	2
59211	23.54	106.36	2014.1.8	0	9997	10039	9910	58	47	161	199	146	22	77	2	102	2
56886	24.32	103.46	2014.1.8	0	8308	8337	8281	81	53	72	138	31	21	49	10	68	10
56786	25.35	103.5	2014.1.8	0	8113	8144	8083	75	34	56	121	20	19	69	1	103	10
56586	27.21	103.43	2014.1.8	0	8079	8103	8051	79	75	-6	6	-18	18	46	2	78	1
59021	24.33	107.02	2014.1.8	0	9624	9657	9557	59	49	120	158	112	18	35	15	64	16
59493	22.32	114	2014.1.8	0	10105	10126	10088	79	70	188	221	165	18	54	1	85	2
59664	21.33	111	2014.1.8	0	10139	10156	10119	85	63	181	247	153	18	55	16	77	16
59417	22.2	106.51	2014.1.8	0	10031	10067	9975	79	56	177	200	157	17	39	5	53	5
59485	22.3	113.24	2014.1.8	0	10147	10170	10124	84	65	166	194	144	16	42	14	72	14
59488	22.17	113.34	2014.1.8	0	10122	10143	10106	82	70	181	208	154	16	76	16	128	16
59209	23.25	105.5	2014.1.8	0	9283	9318	9224	76	69	118	177	98	15	30	2	55	3
59456	22.21	110.56	2014.1.8	0	10017	10036	9986	87	72	155	203	122	15	64	1	120	16
57947	25.13	109.24	2014.1.8	0	10102	10135	10049	68	60	96	108	84	14	32	16	52	2
57906	25.11	106.05	2014.1.8	0	9561	9592	9501	63	53	114	138	106	8	31	1	77	16
57916	25.26	106.46	2014.1.8	0	9715	9752	9660	63	48	114	133	102	8	25	4	56	3
56693	26.35	104.52	2014.1.9	42	8206	8231	8176	96	93	0	8	-5	17	29	7	52	7
56792	25.47	104.58	2014.1.9	36	8382	8406	8351	99	95	9	18	1	21	40	5	64	4
56691	26.52	104.17	2014.1.9	28	7780	7806	7748	97	84	-11	54	-37	24	45	8	69	8
57805	26.41	105.46	2014.1.9	26	8743	8769	8710	91	80	27	39	18	12	20	2	40	1
57806	26.15	105.54	2014.1.9	24	8616	8641	8587	92	81	14	29	2	18	41	7	62	4
56793	25.43	104.28	2014.1.9	22	8222	8247	8190	95	85	24	52	6	21	30	9	47	9
57803	27.02	106.01	2014.1.9	18	8834	8862	8802	91	82	21	31	12	15	25	4	41	4
57907	25.05	104.54	2014.1.9	16	8750	8778	8722	95	67	41	70	36	18	35	3	51	7
57902	25.26	105.11	2014.1.9	12	8668	8695	8638	93	73	32	55	23	20	37	6	58	5
57972	25.48	113.02	2014.1.9	12	10065	10086	10049	84	79	58	66	49	6	20	1	42	16
57707	27.18	105.17	2014.1.9	8	8529	8563	8495	90	79	9	23	-3	11	20	6	33	5
59456	22.21	110.56	2014.1.9	6	10056	10080	10036	68	60	122	144	108	28	46	1	106	1
59058	24.12	110.31	2014.1.9	4	10040	10066	10023	74	64	86	102	77	26	43	15	61	15
57718	27.06	106.43	2014.1.9	4	8966	8994	8935	87	79	20	30	10	13	30	4	45	3
57996	25.05	114.15	2014.1.9	2	10093	10114	10072	72	58	85	111	66	39	62	5	107	4
59431	22.38	108.13	2014.1.9	2	10095	10123	10075	66	60	118	134	110	9	29	1	38	4
57894	26.35	114.1	2014.1.9	2	9292	9309	9276	89	70	21	36	10	8	16	6	26	6
59280	23.43	113.05	2014.1.9	0	10152	10174	10134	61	51	114	138	96	79	124	3	172	3
59673	21.44	112.46	2014.1.9	0	10197	10217	10169	68	62	136	152	123	75	138	1	185	1
56684	26.24	103.15	2014.1.9	0	7821	7846	7791	68	33	44	125	-16	61	112	13	144	13
59647	21.02	109.06	2014.1.9	0	10150	10180	10127	72	62	138	158	125	57	91	1	107	1
59663	21.5	111.58	2014.1.9	0	10116	10139	10089	66	55	133	162	119	54	98	2	142	2
59631	21.47	108.21	2014.1.9	0	10189	10213	10165	64	60	123	141	118	53	76	1	108	1
59293	23.48	114.44	2014.1.9	0	10168	10188	10148	63	51	108	133	96	49	76	2	124	16
59087	23.53	113.31	2014.1.9	0	10133	10157	10116	57	45	115	138	97	48	69	5	118	4
59758	20.0001	110.15	2014.1.9	0	10131	10159	10104	84	77	168	196	163	47	70	3	110	3
59754	20.2	110.11	2014.1.9	0	10141	10170	10114	79	71	159	192	148	46	63	3	94	3
59097	24.03	114.12	2014.1.9	0	10015	10036	9992	61	48	103	130	88	44	69	5	92	5
59287	23.13	113.29	2014.1.9	0	10154	10179	10132	63	50	123	153	101	44	71	1	114	2
57957	25.19	110.18	2014.1.9	0	10073	10099	10055	62	57	80	96	71	39	53	2	89	2
59037	23.56	108.06	2014.1.9	0	10045	10073	10027	61	55	110	130	105	39	61	1	78	1
59082	24.4	113.36	2014.1.9	0	10121	10143	10100	64	48	94	122	72	38	52	1	82	2
59088	24.11	113.25	2014.1.9	0	10171	10194	10151	67	51	108	135	88	38	58	16	103	2
59294	23.2	113.5	2014.1.9	0	10203	10228	10180	61	50	132	163	108	38	65	3	110	2
59478	22.15	112.47	2014.1.9	0	10195	10217	10173	64	55	127	145	112	38	70	1	117	2
59644	21.27	109.08	2014.1.9	0	10208	10235	10183	70	62	126	140	119	38	57	2	80	1
59289	22.58	113.44	2014.1.9	0	10170	10193	10145	59	48	135	154	116	36	52	1	85	4
59488	22.17	113.34	2014.1.9	0	10169	10191	10143	66	58	141	155	127	35	58	16	100	16
59298	23.04	114.22	2014.1.9	0	10109	10130	10085	64	55	121	147	102	34	66	2	130	1
59265	23.29	111.18	2014.1.9	0	10113	10140	10096	70	64	100	118	87	31	55	3	81	4
59626	21.34	107.57	2014.1.9	0	10148	10176	10123	69	63	140	160	129	31	47	2	60	2
59446	22.25	109.18	2014.1.9	0	10158	10183	10139	69	63	111	119	103	30	52	3	74	2
56786	25.35	103.5	2014.1.9	0	8111	8139	8076	78	50	76	150	34	29	60	9	114	9
59658	21.09	110.18	2014.1.9	0	10151	10178	10122	66	55	146	177	125	29	79	1	117	2
57889	26.05	113.57	2014.1.9	0	9290	9308	9276	83	71	31	43	22	28	57	5	92	4
59462	22.42	111.36	2014.1.9	0	10174	10200	10153	74	61	118	139	102	28	34	1	47	14
59632	21.57	108.37	2014.1.9	0	10228	10254	10206	62	58	127	141	119	28	39	1	82	1
57827	26.19	107.32	2014.1.9	0	9132	9157	9107	80	69	28	46	16	27	54	16	78	16
57857	26.22	110.19	2014.1.9	0	9709	9733	9694	70	62	47	55	39	27	47	1	75	1
59278	23.02	112.27	2014.1.9	0	10194	10220	10175	56	47	127	145	112	26	56	2	83	2
56985	23.23	103.23	2014.1.9	0	8721	8748	8695	77	57	123	174	85	25	55	9	88	7
56991	23.37	104.2	2014.1.9	0	8469	8497	8444	94	85	64	93	45	25	47	8	72	8
57866	26.14	111.37	2014.1.9	0	10088	10112	10072	81	74	60	66	55	25	42	2	65	2
57965	25.32	111.36	2014.1.9	0	10055	10077	10038	75	70	67	77	61	25	44	1	65	2
59065	24.25	111.3	2014.1.9	0	10083	10109	10066	73	63	82	104	72	25	43	14	54	13
57816	26.35	106.44	2014.1.9	0	8838	8863	8808	82	69	21	42	7	24	45	4	87	4
59493	22.32	114	2014.1.9	0	10155	10176	10127	60	54	139	166	123	24	58	3	94	3
59664	21.33	111	2014.1.9	0	10182	10207	10156	71	59	152	179	139	24	62	2	99	3
59023	24.42	108.02	2014.1.9	0	9944	9973	9922	61	53	98	116	88	23	44	4	61	3
56986	22.59	103.41	2014.1.9	0	8614	8639	8598	98	88	98	135	81	22	41	7	63	7
59021	24.33	107.02	2014.1.9	0	9643	9676	9620	62	51	92	117	79	22	32	2	47	2
59211	23.54	106.36	2014.1.9	0	10029	10060	10007	56	50	130	152	123	22	33	7	44	7
57912	26.08	106.38	2014.1.9	0	9098	9125	9067	72	60	48	78	34	21	46	2	70	1
59092	24.55	114.49	2014.1.9	0	10025	10044	10007	74	65	77	88	69	21	37	1	75	16
57839	26.14	109.09	2014.1.9	0	9596	9621	9576	79	70	43	54	34	20	38	2	63	3
57910	25.46	106.05	2014.1.9	0	8866	8893	8839	83	76	33	49	23	20	43	2	71	2
57922	25.5	107.33	2014.1.9	0	9077	9102	9053	80	73	33	46	19	20	34	16	65	1
59072	24.48	112.22	2014.1.9	0	10114	10139	10095	73	65	81	96	70	20	47	3	76	3
59271	23.38	112.26	2014.1.9	0	10179	10205	10162	63	55	116	137	100	19	32	1	58	1
57825	26.36	107.59	2014.1.9	0	9420	9444	9395	77	66	38	50	32	18	42	4	80	3
57845	26.1	109.47	2014.1.9	0	9800	9825	9780	67	58	62	78	51	18	33	2	72	1
57926	25.25	107.53	2014.1.9	0	9747	9777	9723	60	52	84	98	70	18	39	2	82	3
59007	24.04	105.04	2014.1.9	0	8802	8829	8778	88	73	58	74	48	18	31	3	46	3
59417	22.2	106.51	2014.1.9	0	10077	10108	10057	60	53	139	157	133	18	34	6	53	7
59485	22.3	113.24	2014.1.9	0	10195	10217	10171	62	52	134	150	118	18	40	2	81	1
56886	24.32	103.46	2014.1.9	0	8314	8344	8280	88	56	65	154	37	16	59	10	77	10
57729	27.14	107.53	2014.1.9	0	9540	9565	9510	65	53	55	72	40	16	51	4	85	4
57832	26.58	108.4	2014.1.9	0	9534	9559	9509	75	66	40	52	30	16	33	2	59	2
57896	26.2	114.3	2014.1.9	0	10139	10160	10124	78	63	71	85	63	16	34	2	70	3
57974	25.35	112.22	2014.1.9	0	10029	10052	10013	81	78	63	69	55	16	31	2	50	3
59096	24.22	114.29	2014.1.9	0	10002	10024	9983	64	48	97	127	81	16	39	3	79	3
59228	23.19	107.35	2014.1.9	0	10112	10142	10090	55	50	132	150	125	16	32	5	48	4
59453	22.4	110.07	2014.1.9	0	10089	10114	10073	73	62	109	124	96	16	69	1	77	16
57840	26.54	109.12	2014.1.9	0	9801	9827	9777	72	60	57	74	45	15	30	5	52	4
57841	26.34	109.4	2014.1.9	0	9894	9921	9872	77	63	60	76	48	15	45	2	62	1
57874	26.25	112.24	2014.1.9	0	10153	10175	10138	78	73	61	67	57	14	26	16	49	16
59242	23.45	109.14	2014.1.9	0	10153	10179	10135	60	53	106	115	100	14	31	16	55	16
59254	23.24	110.05	2014.1.9	0	10199	10226	10182	71	61	111	123	101	14	18	3	29	3
56586	27.21	103.43	2014.1.9	0	8062	8097	8021	82	58	-1	73	-31	13	38	2	73	2
57947	25.13	109.24	2014.1.9	0	10119	10146	10099	62	55	94	109	83	13	21	16	35	2
59046	24.21	109.24	2014.1.9	0	10141	10169	10123	60	54	104	113	96	13	30	3	40	1
59209	23.25	105.5	2014.1.9	0	9305	9332	9284	73	66	90	100	84	13	21	2	35	2
57906	25.11	106.05	2014.1.9	0	9571	9603	9546	60	53	97	110	88	12	24	8	47	8
59218	23.08	106.25	2014.1.9	0	9366	9394	9347	65	61	101	120	94	12	14	1	26	1
57853	26.44	110.38	2014.1.9	0	9882	9907	9863	73	56	56	69	47	11	27	2	42	3
57932	25.58	108.32	2014.1.9	0	9930	9958	9906	63	55	82	97	73	11	36	3	64	4
57872	26.54	112.36	2014.1.9	0	10167	10189	10152	76	70	63	70	57	10	19	3	29	3
57758	27.04	110.35	2014.1.9	0	9901	9927	9882	58	39	58	74	46	9	24	5	38	10
57916	25.26	106.46	2014.1.9	0	9728	9761	9702	61	54	93	114	81	7	20	5	49	5
57816	26.35	106.44	2014.1.10	120	8803	8824	8773	99	82	20	30	5	20	45	3	77	4
57718	27.06	106.43	2014.1.10	100	8932	8949	8909	99	81	10	29	5	19	31	16	45	16
57827	26.19	107.32	2014.1.10	82	9097	9123	9067	97	79	20	33	6	16	55	16	85	16
57912	26.08	106.38	2014.1.10	82	9061	9088	9026	96	77	44	62	34	15	58	2	88	2
57758	27.04	110.35	2014.1.10	76	9872	9897	9846	81	55	46	64	40	16	24	1	41	2
57841	26.34	109.4	2014.1.10	72	9864	9886	9839	90	66	45	66	34	20	37	2	51	2
57805	26.41	105.46	2014.1.10	56	8704	8724	8680	95	90	35	51	18	12	24	2	45	9
57729	27.14	107.53	2014.1.10	50	9507	9527	9482	90	62	33	60	27	18	30	2	51	3
57932	25.58	108.32	2014.1.10	46	9898	9923	9868	87	59	66	87	57	7	29	3	42	3
57806	26.15	105.54	2014.1.10	44	8580	8603	8549	99	88	23	39	10	28	53	3	94	10
57825	26.36	107.59	2014.1.10	44	9387	9408	9359	94	72	23	42	16	16	29	2	49	1
57840	26.54	109.12	2014.1.10	44	9771	9792	9746	91	68	36	63	29	13	28	5	48	5
57803	27.02	106.01	2014.1.10	40	8798	8816	8777	96	92	19	31	9	16	31	4	53	4
57947	25.13	109.24	2014.1.10	40	10095	10119	10067	79	62	83	99	76	12	17	16	28	2
57845	26.1	109.47	2014.1.10	40	9772	9794	9745	81	62	51	66	43	6	22	3	35	2
59023	24.42	108.02	2014.1.10	34	9920	9951	9889	83	60	81	101	72	16	37	4	48	7
57839	26.14	109.09	2014.1.10	32	9566	9588	9539	91	75	35	48	27	17	32	1	54	1
59072	24.48	112.22	2014.1.10	30	10097	10126	10061	83	65	92	126	67	9	33	3	47	3
57832	26.58	108.4	2014.1.10	26	9501	9521	9477	88	68	23	48	13	15	36	2	63	2
57857	26.22	110.19	2014.1.10	24	9682	9707	9655	84	63	39	50	35	14	27	2	41	2
57910	25.46	106.05	2014.1.10	22	8826	8857	8789	97	86	47	77	27	17	46	5	73	11
57922	25.5	107.33	2014.1.10	20	9042	9069	9010	96	76	36	50	21	29	62	8	82	8
57853	26.44	110.38	2014.1.10	18	9852	9877	9826	86	66	47	59	43	19	26	1	42	1
56693	26.35	104.52	2014.1.10	16	8173	8192	8148	99	98	14	31	3	15	29	7	51	7
57926	25.25	107.53	2014.1.10	16	9715	9741	9682	86	58	76	91	65	14	22	4	42	4
57707	27.18	105.17	2014.1.10	12	8499	8517	8481	93	81	10	20	3	9	18	7	29	7
59037	23.56	108.06	2014.1.10	8	10024	10055	9994	83	57	99	111	91	12	26	2	31	5
57902	25.26	105.11	2014.1.10	6	8629	8659	8590	92	70	62	124	30	26	54	10	85	10
57907	25.05	104.54	2014.1.10	6	8712	8743	8673	94	73	63	122	38	25	55	9	85	8
56792	25.47	104.58	2014.1.10	6	8343	8370	8303	92	63	53	134	12	24	57	3	105	9
59218	23.08	106.25	2014.1.10	6	9352	9379	9326	90	69	93	116	74	9	15	8	31	6
56986	22.59	103.41	2014.1.10	4	8618	8643	8597	100	95	77	97	69	19	40	6	57	6
59021	24.33	107.02	2014.1.10	4	9613	9641	9579	84	61	88	99	74	15	37	12	50	12
59228	23.19	107.35	2014.1.10	2	10098	10130	10069	77	56	111	125	100	13	26	4	35	4
57872	26.54	112.36	2014.1.10	2	10140	10163	10112	80	74	62	73	52	12	17	3	30	2
59058	24.12	110.31	2014.1.10	2	10023	10052	9989	81	60	104	143	77	9	21	16	27	15
59673	21.44	112.46	2014.1.10	0	10207	10235	10184	71	63	154	170	142	59	86	3	131	5
59758	20.0001	110.15	2014.1.10	0	10134	10159	10106	81	66	191	225	164	57	76	4	122	4
59754	20.2	110.11	2014.1.10	0	10144	10168	10120	79	68	179	211	155	50	76	5	130	4
56684	26.24	103.15	2014.1.10	0	7795	7811	7772	42	18	100	160	43	49	126	13	239	13
59663	21.5	111.58	2014.1.10	0	10123	10149	10092	65	52	149	194	125	45	93	2	128	2
59647	21.02	109.06	2014.1.10	0	10148	10175	10117	80	67	161	199	133	42	60	2	83	5
56886	24.32	103.46	2014.1.10	0	8296	8320	8266	72	27	113	202	52	41	98	12	162	11
59658	21.09	110.18	2014.1.10	0	10156	10178	10128	70	54	161	201	129	41	81	6	133	6
56991	23.37	104.2	2014.1.10	0	8457	8482	8428	84	55	101	172	80	38	78	8	103	9
56793	25.43	104.28	2014.1.10	0	8182	8212	8147	60	19	111	195	25	36	90	11	173	12
59664	21.33	111	2014.1.10	0	10189	10214	10156	72	51	161	213	133	36	70	7	99	7
56985	23.23	103.23	2014.1.10	0	8720	8744	8692	71	47	131	200	92	30	48	9	90	7
59280	23.43	113.05	2014.1.10	0	10155	10185	10126	63	54	119	149	102	30	62	3	81	3
59644	21.27	109.08	2014.1.10	0	10204	10231	10174	74	63	153	203	120	27	54	4	73	4
59265	23.29	111.18	2014.1.10	0	10099	10132	10061	69	53	129	188	99	26	44	5	58	5
56786	25.35	103.5	2014.1.10	0	8092	8113	8064	61	20	108	192	54	25	74	12	148	11
59087	23.53	113.31	2014.1.10	0	10135	10165	10107	65	51	112	148	98	25	59	5	96	4
59289	22.58	113.44	2014.1.10	0	10179	10207	10147	62	51	138	175	116	25	42	3	66	4
59294	23.2	113.5	2014.1.10	0	10212	10242	10180	69	56	128	178	109	23	44	3	72	3
59488	22.17	113.34	2014.1.10	0	10182	10205	10154	73	60	147	164	136	23	56	4	83	4
59493	22.32	114	2014.1.10	0	10167	10192	10140	67	54	144	172	128	23	46	4	71	5
59626	21.34	107.57	2014.1.10	0	10151	10180	10125	83	68	140	160	122	23	43	2	51	1
56691	26.52	104.17	2014.1.10	0	7750	7767	7723	90	58	29	104	-10	22	47	8	85	1
57996	25.05	114.15	2014.1.10	0	10085	10112	10059	75	63	89	115	70	22	40	5	63	4
59462	22.42	111.36	2014.1.10	0	10163	10197	10119	69	47	148	219	118	22	46	5	65	5
59456	22.21	110.56	2014.1.10	0	10052	10083	10017	63	44	161	228	120	21	46	10	74	11
59097	24.03	114.12	2014.1.10	0	10018	10044	9992	71	57	102	140	88	20	53	4	81	5
59211	23.54	106.36	2014.1.10	0	10007	10038	9972	72	58	117	128	104	19	38	5	60	7
59209	23.25	105.5	2014.1.10	0	9286	9311	9259	89	75	90	105	74	18	34	12	57	13
59287	23.13	113.29	2014.1.10	0	10162	10192	10131	71	52	126	184	108	18	35	2	60	4
59478	22.15	112.47	2014.1.10	0	10200	10225	10169	65	55	145	185	127	18	43	1	64	2
59485	22.3	113.24	2014.1.10	0	10203	10229	10173	68	56	139	175	126	18	34	4	53	4
59278	23.02	112.27	2014.1.10	0	10194	10225	10164	54	47	136	166	122	16	39	2	63	3
59293	23.48	114.44	2014.1.10	0	10172	10199	10142	67	53	116	161	95	16	40	1	56	1
59298	23.04	114.22	2014.1.10	0	10119	10146	10091	68	59	127	162	103	16	35	3	72	2
59632	21.57	108.37	2014.1.10	0	10219	10245	10189	69	61	140	173	115	16	34	16	58	1
57866	26.14	111.37	2014.1.10	0	10060	10086	10030	89	80	59	66	56	15	33	1	55	16
57957	25.19	110.18	2014.1.10	0	10052	10078	10019	74	62	73	84	57	15	33	3	49	4
59088	24.11	113.25	2014.1.10	0	10167	10196	10141	66	56	110	137	99	15	40	2	67	2
59096	24.22	114.29	2014.1.10	0	9999	10026	9971	71	57	103	143	84	15	23	1	44	1
57874	26.25	112.24	2014.1.10	0	10125	10149	10096	82	74	65	77	56	14	27	16	40	15
59007	24.04	105.04	2014.1.10	0	8771	8798	8738	79	53	103	176	55	14	40	10	74	9
59046	24.21	109.24	2014.1.10	0	10120	10146	10090	74	57	96	106	90	14	26	3	36	3
59065	24.25	111.3	2014.1.10	0	10066	10097	10030	74	57	103	149	72	14	38	14	47	14
59446	22.25	109.18	2014.1.10	0	10144	10170	10109	67	55	146	206	108	14	32	4	48	4
59453	22.4	110.07	2014.1.10	0	10079	10111	10044	69	52	150	209	106	14	30	6	43	5
56586	27.21	103.43	2014.1.10	0	8030	8050	8001	83	54	-5	69	-38	13	49	2	85	2
57974	25.35	112.22	2014.1.10	0	10001	10027	9967	78	69	79	108	59	13	30	3	48	3
59092	24.55	114.49	2014.1.10	0	10016	10043	9989	75	65	89	118	67	13	23	15	47	1
59254	23.24	110.05	2014.1.10	0	10184	10214	10148	69	54	136	175	105	13	20	3	34	3
59271	23.38	112.26	2014.1.10	0	10176	10206	10145	71	52	124	175	109	13	35	7	51	6
59631	21.47	108.21	2014.1.10	0	10183	10209	10153	73	63	132	164	107	13	52	2	68	2
59082	24.4	113.36	2014.1.10	0	10114	10143	10089	62	56	97	116	82	12	34	1	48	2
59417	22.2	106.51	2014.1.10	0	10073	10103	10044	73	61	119	133	109	12	26	6	36	6
57896	26.2	114.3	2014.1.10	0	10119	10146	10083	78	58	76	115	40	11	36	2	57	1
57965	25.32	111.36	2014.1.10	0	10028	10055	9996	80	74	74	93	62	10	35	1	45	1
59242	23.45	109.14	2014.1.10	0	10132	10159	10100	68	59	108	126	98	9	19	2	39	16
59431	22.38	108.13	2014.1.10	0	10083	10112	10054	74	64	113	128	104	8	18	5	30	6
57889	26.05	113.57	2014.1.10	0	9276	9297	9250	77	57	60	95	27	7	40	5	57	5
57894	26.35	114.1	2014.1.10	0	9275	9294	9248	89	73	33	71	5	7	15	7	23	7
57972	25.48	113.02	2014.1.10	0	10037	10065	10002	74	57	83	135	58	7	20	5	47	1
57906	25.11	106.05	2014.1.10	0	9529	9565	9482	72	59	108	151	81	5	17	9	34	10
57916	25.26	106.46	2014.1.10	0	9685	9719	9644	79	63	93	113	75	4	12	5	31	6
57947	25.13	109.24	2014.1.11	166	10119	10148	10081	87	80	72	79	65	12	18	5	36	4
59037	23.56	108.06	2014.1.11	142	10037	10063	10004	95	90	99	107	95	42	61	16	72	15
57841	26.34	109.4	2014.1.11	142	9901	9927	9859	97	94	37	42	34	18	35	2	55	3
59023	24.42	108.02	2014.1.11	142	9941	9970	9901	96	88	80	84	74	13	32	4	41	4
57845	26.1	109.47	2014.1.11	136	9805	9829	9764	91	90	39	47	36	15	26	2	47	2
57872	26.54	112.36	2014.1.11	126	10165	10186	10133	93	80	52	65	44	8	22	2	34	2
57866	26.14	111.37	2014.1.11	116	10083	10105	10052	98	95	51	57	47	35	46	3	75	3
57758	27.04	110.35	2014.1.11	108	9900	9921	9868	89	83	44	51	41	10	24	5	36	6
57839	26.14	109.09	2014.1.11	98	9601	9625	9561	95	92	27	36	23	25	36	3	61	2
57874	26.25	112.24	2014.1.11	90	10150	10171	10118	95	83	52	66	45	22	31	16	55	16
57965	25.32	111.36	2014.1.11	78	10047	10072	10013	88	79	66	89	59	26	51	1	78	2
57857	26.22	110.19	2014.1.11	78	9709	9733	9676	91	87	40	47	36	19	28	1	48	1
57853	26.44	110.38	2014.1.11	76	9881	9902	9849	96	91	43	50	40	11	22	16	33	2
59228	23.19	107.35	2014.1.11	74	10102	10125	10078	91	87	118	127	110	11	22	5	34	5
57840	26.54	109.12	2014.1.11	70	9808	9830	9767	92	83	38	44	30	9	26	1	38	1
57922	25.5	107.33	2014.1.11	66	9081	9106	9034	91	82	24	47	11	22	31	1	56	1
59021	24.33	107.02	2014.1.11	62	9640	9673	9589	87	73	87	101	76	13	35	1	62	13
57957	25.19	110.18	2014.1.11	56	10066	10092	10035	84	76	68	79	62	25	39	2	57	3
59211	23.54	106.36	2014.1.11	50	10020	10043	9982	89	82	118	126	113	12	41	2	52	7
57907	25.05	104.54	2014.1.11	48	8754	8784	8698	96	84	52	81	38	25	55	2	77	2
57926	25.25	107.53	2014.1.11	48	9751	9781	9701	83	76	65	77	56	19	30	4	52	5
57816	26.35	106.44	2014.1.11	44	8849	8873	8809	98	92	11	24	2	22	37	4	68	3
59046	24.21	109.24	2014.1.11	42	10135	10160	10104	86	78	90	101	80	21	32	16	56	16
59218	23.08	106.25	2014.1.11	42	9358	9382	9335	92	87	123	136	111	7	14	9	26	4
57932	25.58	108.32	2014.1.11	42	9937	9965	9889	93	79	60	72	52	6	25	3	42	1
57805	26.41	105.46	2014.1.11	40	8756	8778	8717	93	82	24	39	15	11	19	2	35	1
56792	25.47	104.58	2014.1.11	34	8391	8417	8345	99	98	13	45	2	22	38	3	65	3
57718	27.06	106.43	2014.1.11	30	8980	9003	8941	100	98	11	21	1	13	40	16	66	1
57827	26.19	107.32	2014.1.11	26	9140	9161	9098	95	88	17	31	5	34	59	16	86	1
57825	26.36	107.59	2014.1.11	26	9429	9451	9387	91	80	26	35	15	15	26	2	51	5
57729	27.14	107.53	2014.1.11	24	9549	9571	9510	89	77	38	50	27	9	28	3	38	3
57832	26.58	108.4	2014.1.11	18	9540	9563	9501	90	86	24	29	17	16	26	3	52	2
57906	25.11	106.05	2014.1.11	18	9575	9610	9504	82	72	92	132	78	8	26	16	45	15
57707	27.18	105.17	2014.1.11	16	8549	8569	8511	87	72	9	25	-1	8	14	2	28	1
57916	25.26	106.46	2014.1.11	14	9731	9764	9666	81	66	87	106	73	7	15	13	28	4
57912	26.08	106.38	2014.1.11	12	9108	9133	9061	83	71	38	54	24	41	54	1	81	2
57902	25.26	105.11	2014.1.11	12	8676	8704	8622	91	80	35	80	22	26	40	4	64	3
57806	26.15	105.54	2014.1.11	12	8627	8650	8584	93	85	12	26	3	22	41	3	62	3
57803	27.02	106.01	2014.1.11	12	8849	8870	8811	93	82	21	37	9	6	21	4	38	3
56793	25.43	104.28	2014.1.11	10	8231	8255	8174	96	30	24	150	10	15	45	10	70	1
59254	23.24	110.05	2014.1.11	10	10180	10206	10161	76	64	153	183	139	15	19	9	28	2
57894	26.35	114.1	2014.1.11	8	9278	9295	9266	98	90	40	50	30	5	10	1	19	16
59417	22.2	106.51	2014.1.11	6	10067	10092	10054	91	76	128	142	117	8	16	6	27	6
56691	26.52	104.17	2014.1.11	4	7798	7817	7760	96	94	-26	-10	-36	21	36	1	63	1
59446	22.25	109.18	2014.1.11	4	10145	10167	10126	79	66	148	176	132	17	39	16	53	15
59209	23.25	105.5	2014.1.11	4	9296	9322	9270	90	85	111	134	98	16	30	12	46	13
59242	23.45	109.14	2014.1.11	4	10144	10167	10114	84	73	98	113	88	14	28	1	58	1
59632	21.57	108.37	2014.1.11	4	10215	10236	10198	80	71	165	205	147	13	29	16	45	16
57910	25.46	106.05	2014.1.11	2	8875	8900	8823	86	78	29	59	19	32	46	3	83	4
57972	25.48	113.02	2014.1.11	2	10060	10082	10027	85	67	61	93	48	14	23	2	48	16
59431	22.38	108.13	2014.1.11	2	10082	10104	10065	87	78	127	144	117	14	23	1	34	1
56986	22.59	103.41	2014.1.11	2	8626	8646	8608	95	77	87	137	60	12	24	15	49	15
56693	26.35	104.52	2014.1.11	2	8223	8243	8181	92	85	-4	12	-10	2	15	1	37	1
59647	21.02	109.06	2014.1.11	0	10146	10170	10129	88	77	179	204	167	48	58	5	78	4
59658	21.09	110.18	2014.1.11	0	10153	10177	10137	78	70	170	189	160	48	68	5	113	5
56684	26.24	103.15	2014.1.11	0	7834	7860	7792	70	21	20	137	-28	47	96	11	147	11
59664	21.33	111	2014.1.11	0	10183	10208	10164	78	64	177	213	153	43	67	6	103	5
59673	21.44	112.46	2014.1.11	0	10201	10224	10177	77	63	170	196	155	43	83	4	116	5
59663	21.5	111.58	2014.1.11	0	10117	10142	10092	78	58	161	214	141	41	82	3	125	3
59758	20.0001	110.15	2014.1.11	0	10132	10154	10113	85	69	203	239	188	41	67	4	104	4
59065	24.25	111.3	2014.1.11	0	10072	10094	10044	78	70	98	119	82	39	70	15	89	15
56886	24.32	103.46	2014.1.11	0	8314	8339	8289	72	23	102	201	41	37	83	12	122	12
59058	24.12	110.31	2014.1.11	0	10029	10050	10001	83	75	96	124	80	37	62	14	75	14
59754	20.2	110.11	2014.1.11	0	10143	10165	10124	84	67	193	228	180	36	68	4	100	4
56991	23.37	104.2	2014.1.11	0	8472	8499	8452	87	62	98	158	64	33	64	7	92	7
59644	21.27	109.08	2014.1.11	0	10200	10225	10182	82	67	183	220	163	31	68	5	86	5
59488	22.17	113.34	2014.1.11	0	10174	10198	10147	78	57	161	198	134	29	46	4	70	4
59072	24.48	112.22	2014.1.11	0	10097	10116	10079	80	64	105	134	93	28	60	2	88	3
56985	23.23	103.23	2014.1.11	0	8727	8752	8701	58	16	156	238	113	27	49	8	91	8
56786	25.35	103.5	2014.1.11	0	8115	8138	8090	58	18	97	191	48	26	64	12	130	12
57996	25.05	114.15	2014.1.11	0	10070	10093	10039	79	53	111	192	74	26	51	5	81	5
59626	21.34	107.57	2014.1.11	0	10147	10170	10133	91	82	164	183	149	25	50	2	67	2
59493	22.32	114	2014.1.11	0	10158	10182	10128	70	47	165	224	128	24	38	4	70	4
57974	25.35	112.22	2014.1.11	0	10021	10046	9986	88	75	64	94	53	23	30	3	50	2
56586	27.21	103.43	2014.1.11	0	8087	8106	8039	80	71	-13	4	-24	21	41	2	76	1
59280	23.43	113.05	2014.1.11	0	10144	10169	10113	65	45	148	212	110	20	41	4	52	4
57896	26.2	114.3	2014.1.11	0	10123	10143	10105	84	73	76	93	68	19	33	3	55	3
59082	24.4	113.36	2014.1.11	0	10104	10127	10072	70	46	114	186	69	18	47	15	63	15
59265	23.29	111.18	2014.1.11	0	10096	10122	10073	73	59	152	200	126	18	49	4	55	3
59462	22.42	111.36	2014.1.11	0	10159	10186	10130	74	59	163	212	135	18	33	4	44	4
59294	23.2	113.5	2014.1.11	0	10199	10226	10166	78	51	149	228	105	17	34	16	54	16
59298	23.04	114.22	2014.1.11	0	10107	10135	10073	72	52	156	221	109	17	33	4	48	4
59478	22.15	112.47	2014.1.11	0	10191	10217	10162	75	54	164	218	129	17	31	16	52	1
59289	22.58	113.44	2014.1.11	0	10169	10195	10137	69	46	161	217	125	16	40	4	62	4
59453	22.4	110.07	2014.1.11	0	10077	10102	10057	73	59	168	210	151	16	44	16	53	1
59485	22.3	113.24	2014.1.11	0	10192	10219	10162	80	49	157	225	112	16	40	3	59	3
59631	21.47	108.21	2014.1.11	0	10180	10203	10162	87	79	158	190	146	16	53	2	74	2
57889	26.05	113.57	2014.1.11	0	9274	9294	9258	81	69	90	132	73	14	33	4	43	4
59092	24.55	114.49	2014.1.11	0	10002	10021	9970	77	51	114	195	68	13	28	15	52	16
59087	23.53	113.31	2014.1.11	0	10124	10150	10091	74	44	136	220	78	12	40	15	56	15
59096	24.22	114.29	2014.1.11	0	9985	10011	9947	76	43	129	225	70	12	23	9	39	11
59007	24.04	105.04	2014.1.11	0	8796	8826	8757	91	74	83	118	60	11	33	4	52	2
59088	24.11	113.25	2014.1.11	0	10156	10181	10125	77	50	130	191	93	11	24	16	47	7
59287	23.13	113.29	2014.1.11	0	10151	10177	10119	77	49	146	221	99	11	29	16	46	16
59293	23.48	114.44	2014.1.11	0	10154	10185	10116	75	47	141	222	84	11	30	12	49	12
59097	24.03	114.12	2014.1.11	0	10005	10033	9965	81	42	128	229	65	10	25	13	35	14
59278	23.02	112.27	2014.1.11	0	10187	10214	10155	65	48	156	203	124	8	25	2	44	2
59456	22.21	110.56	2014.1.11	0	10051	10077	10030	74	58	176	217	145	8	43	9	70	10
59271	23.38	112.26	2014.1.11	0	10168	10195	10137	78	50	139	212	96	5	18	6	25	6
57874	26.25	112.24	2014.1.12	224	10184	10209	10166	89	73	51	67	40	15	31	16	57	16
57907	25.05	104.54	2014.1.12	138	8794	8820	8770	92	72	34	56	20	15	35	2	57	2
57896	26.2	114.3	2014.1.12	102	10156	10174	10135	92	83	64	71	60	23	42	3	80	4
56886	24.32	103.46	2014.1.12	90	8350	8375	8319	95	71	37	93	21	18	47	6	76	16
57866	26.14	111.37	2014.1.12	88	10118	10145	10096	89	77	51	65	40	22	48	3	73	3
57845	26.1	109.47	2014.1.12	88	9833	9862	9816	81	65	46	65	33	20	39	2	74	2
57894	26.35	114.1	2014.1.12	84	9305	9323	9288	98	87	26	51	19	5	14	7	26	1
56684	26.24	103.15	2014.1.12	82	7868	7893	7846	91	71	-17	19	-26	57	91	4	114	4
56792	25.47	104.58	2014.1.12	82	8424	8450	8404	97	87	5	12	-1	14	31	4	51	4
56693	26.35	104.52	2014.1.12	78	8252	8276	8232	90	83	-8	0	-12	2	11	1	18	2
57972	25.48	113.02	2014.1.12	74	10097	10121	10074	86	81	46	52	41	8	20	16	43	16
57857	26.22	110.19	2014.1.12	70	9743	9767	9724	77	51	41	60	29	19	50	2	74	1
57902	25.26	105.11	2014.1.12	66	8711	8739	8689	91	76	27	44	18	13	29	3	57	2
57718	27.06	106.43	2014.1.12	66	9011	9033	8991	99	94	21	31	16	12	24	15	34	15
57853	26.44	110.38	2014.1.12	64	9915	9940	9897	82	62	44	66	32	11	19	1	36	1
57974	25.35	112.22	2014.1.12	60	10061	10085	10038	89	78	47	58	39	14	30	1	50	3
56786	25.35	103.5	2014.1.12	56	8155	8183	8124	89	69	25	61	11	24	50	1	91	1
57889	26.05	113.57	2014.1.12	52	9303	9320	9278	85	72	45	73	31	30	56	4	70	5
56793	25.43	104.28	2014.1.12	50	8265	8289	8246	93	85	6	11	-2	11	28	1	53	4
57965	25.32	111.36	2014.1.12	44	10086	10110	10064	86	73	56	67	46	23	38	4	66	3
57872	26.54	112.36	2014.1.12	44	10197	10220	10181	83	66	57	76	43	6	12	16	25	16
57841	26.34	109.4	2014.1.12	36	9932	9958	9914	82	63	48	73	34	22	46	2	65	2
57805	26.41	105.46	2014.1.12	30	8787	8811	8768	89	72	27	43	19	13	20	3	44	1
57957	25.19	110.18	2014.1.12	28	10104	10129	10080	74	67	66	76	51	38	51	2	75	16
56691	26.52	104.17	2014.1.12	28	7826	7850	7805	91	84	-34	-20	-42	21	42	1	77	1
57758	27.04	110.35	2014.1.12	28	9933	9958	9916	80	59	48	73	34	11	21	8	26	4
59072	24.48	112.22	2014.1.12	22	10138	10162	10110	74	63	76	93	63	29	61	3	86	2
57839	26.14	109.09	2014.1.12	20	9631	9657	9611	80	55	38	61	22	24	58	1	97	1
57803	27.02	106.01	2014.1.12	20	8880	8903	8860	91	79	26	38	19	8	16	4	31	3
57932	25.58	108.32	2014.1.12	20	9969	10000	9945	79	57	71	98	55	6	22	3	39	3
59446	22.25	109.18	2014.1.12	16	10185	10214	10157	75	62	106	132	95	29	49	1	70	16
59209	23.25	105.5	2014.1.12	16	9342	9375	9308	82	72	74	98	66	15	25	14	43	15
59218	23.08	106.25	2014.1.12	16	9399	9429	9369	80	66	89	114	77	10	24	15	39	16
57816	26.35	106.44	2014.1.12	14	8880	8906	8863	93	86	22	39	13	23	38	3	66	3
57806	26.15	105.54	2014.1.12	12	8658	8684	8639	89	79	17	28	9	22	45	3	70	3
59021	24.33	107.02	2014.1.12	12	9681	9709	9656	70	57	87	106	71	11	25	3	37	16
59228	23.19	107.35	2014.1.12	10	10147	10178	10116	75	57	119	140	104	14	23	15	44	13
57825	26.36	107.59	2014.1.12	10	9460	9486	9439	83	63	38	56	26	13	35	3	66	2
57707	27.18	105.17	2014.1.12	10	8580	8603	8558	83	69	12	29	1	10	20	15	29	15
56991	23.37	104.2	2014.1.12	8	8503	8531	8480	94	86	50	100	28	34	50	2	81	2
59431	22.38	108.13	2014.1.12	8	10123	10154	10095	82	69	108	123	95	25	37	16	53	1
56986	22.59	103.41	2014.1.12	6	8639	8665	8617	98	93	96	108	84	28	45	7	71	6
57910	25.46	106.05	2014.1.12	6	8907	8934	8887	85	77	34	46	28	25	46	4	71	2
59046	24.21	109.24	2014.1.12	6	10173	10200	10150	70	60	88	105	75	19	32	1	52	1
57832	26.58	108.4	2014.1.12	6	9572	9594	9553	82	62	37	55	22	14	35	1	62	2
57947	25.13	109.24	2014.1.12	6	10153	10181	10135	72	61	77	96	63	13	21	4	39	4
59631	21.47	108.21	2014.1.12	4	10210	10240	10186	79	63	125	149	109	54	83	2	116	2
59037	23.56	108.06	2014.1.12	4	10079	10109	10053	75	59	99	110	87	44	62	16	74	15
56586	27.21	103.43	2014.1.12	4	8117	8139	8094	80	69	-14	0	-20	19	36	2	69	2
59023	24.42	108.02	2014.1.12	4	9978	10007	9957	72	54	88	108	74	13	23	4	30	3
57906	25.11	106.05	2014.1.12	4	9614	9645	9587	82	50	88	118	74	7	17	9	30	9
59007	24.04	105.04	2014.1.12	2	8841	8872	8809	87	73	49	68	39	19	34	3	59	3
57840	26.54	109.12	2014.1.12	2	9838	9863	9819	81	55	49	74	36	12	33	4	62	5
59647	21.02	109.06	2014.1.12	0	10171	10196	10152	80	65	143	178	129	70	105	1	132	1
59673	21.44	112.46	2014.1.12	0	10202	10221	10176	77	58	170	198	153	69	120	1	143	1
59280	23.43	113.05	2014.1.12	0	10162	10179	10133	64	52	133	166	112	56	96	2	142	3
59658	21.09	110.18	2014.1.12	0	10162	10184	10144	74	50	164	217	137	55	86	1	121	16
59644	21.27	109.08	2014.1.12	0	10228	10256	10204	74	61	133	193	114	52	79	1	105	1
59663	21.5	111.58	2014.1.12	0	10122	10141	10100	83	59	159	214	141	47	69	2	98	3
59058	24.12	110.31	2014.1.12	0	10066	10089	10042	83	75	75	85	67	44	58	14	75	15
59065	24.25	111.3	2014.1.12	0	10107	10130	10083	77	66	76	95	66	42	55	14	71	14
57996	25.05	114.15	2014.1.12	0	10108	10128	10065	75	69	90	121	82	41	66	3	99	3
59087	23.53	113.31	2014.1.12	0	10144	10164	10113	69	57	126	149	110	41	67	3	118	4
59082	24.4	113.36	2014.1.12	0	10137	10160	10096	68	62	90	128	78	40	65	16	91	16
59088	24.11	113.25	2014.1.12	0	10185	10206	10144	69	65	113	156	100	39	63	1	117	2
59287	23.13	113.29	2014.1.12	0	10159	10178	10139	75	52	137	187	115	39	84	1	120	1
59097	24.03	114.12	2014.1.12	0	10021	10037	9993	76	56	115	147	101	37	65	4	98	4
59293	23.48	114.44	2014.1.12	0	10172	10188	10139	74	56	120	161	105	35	74	16	104	1
59453	22.4	110.07	2014.1.12	0	10110	10137	10082	83	76	109	153	98	35	75	16	89	1
57827	26.19	107.32	2014.1.12	0	9169	9195	9153	89	77	28	48	16	34	48	1	85	16
59632	21.57	108.37	2014.1.12	0	10252	10285	10223	72	59	129	156	110	34	53	16	84	15
57912	26.08	106.38	2014.1.12	0	9140	9167	9118	78	65	47	67	36	33	54	2	80	2
59664	21.33	111	2014.1.12	0	10193	10215	10168	81	57	165	228	132	32	62	16	91	16
59478	22.15	112.47	2014.1.12	0	10197	10215	10177	70	52	159	196	143	31	65	1	98	1
56985	23.23	103.23	2014.1.12	0	8746	8777	8720	73	57	124	171	103	30	52	8	81	9
59488	22.17	113.34	2014.1.12	0	10173	10192	10152	73	56	169	206	137	29	58	16	110	16
59092	24.55	114.49	2014.1.12	0	10036	10055	9996	76	71	85	128	78	28	39	15	73	16
59758	20.0001	110.15	2014.1.12	0	10146	10168	10129	84	71	187	208	176	28	73	3	102	3
59493	22.32	114	2014.1.12	0	10158	10177	10134	73	53	165	209	138	27	54	1	88	16
57922	25.5	107.33	2014.1.12	0	9112	9138	9094	80	66	35	60	21	24	39	1	83	1
59456	22.21	110.56	2014.1.12	0	10072	10092	10052	79	61	146	188	125	23	51	1	123	2
59754	20.2	110.11	2014.1.12	0	10155	10179	10135	79	54	185	234	160	23	54	3	73	2
59278	23.02	112.27	2014.1.12	0	10198	10218	10177	68	49	152	182	139	22	53	2	92	2
59289	22.58	113.44	2014.1.12	0	10174	10193	10152	76	50	154	203	131	22	52	15	81	16
59294	23.2	113.5	2014.1.12	0	10207	10225	10185	79	53	144	204	108	22	48	3	83	2
59462	22.42	111.36	2014.1.12	0	10181	10204	10154	81	69	140	177	130	22	41	1	56	1
59242	23.45	109.14	2014.1.12	0	10182	10209	10160	68	58	96	115	83	21	38	1	73	16
59298	23.04	114.22	2014.1.12	0	10112	10131	10091	76	53	145	198	119	21	56	2	115	2
59265	23.29	111.18	2014.1.12	0	10129	10153	10094	72	63	111	161	100	20	35	1	54	4
59626	21.34	107.57	2014.1.12	0	10168	10195	10149	78	57	151	189	128	20	69	1	85	16
59485	22.3	113.24	2014.1.12	0	10198	10217	10178	79	51	149	194	119	19	41	1	78	16
59096	24.22	114.29	2014.1.12	0	10012	10030	9973	69	61	110	147	96	18	34	1	71	2
59417	22.2	106.51	2014.1.12	0	10108	10143	10074	76	59	132	150	120	18	28	6	38	5
57926	25.25	107.53	2014.1.12	0	9784	9814	9763	68	55	77	98	62	16	31	2	61	4
59271	23.38	112.26	2014.1.12	0	10189	10211	10157	69	54	132	154	122	13	37	2	62	2
59254	23.24	110.05	2014.1.12	0	10218	10244	10184	79	71	114	142	106	10	23	9	33	11
57729	27.14	107.53	2014.1.12	0	9578	9602	9557	82	64	53	74	40	8	30	4	45	4
59211	23.54	106.36	2014.1.12	0	10069	10103	10041	80	60	113	137	99	7	25	12	40	14
57916	25.26	106.46	2014.1.12	0	9767	9797	9740	73	50	94	126	72	4	15	5	30	5
56985	23.23	103.23	2014.1.13	282	8773	8807	8735	80	59	64	103	53	13	41	1	97	16
56986	22.59	103.41	2014.1.13	250	8649	8678	8627	97	72	53	93	37	19	65	7	95	7
57907	25.05	104.54	2014.1.13	232	8793	8819	8762	90	69	25	57	3	13	34	8	46	8
57965	25.32	111.36	2014.1.13	192	10078	10105	10055	90	76	40	60	22	21	44	1	67	2
57932	25.58	108.32	2014.1.13	188	9967	9998	9928	80	45	53	111	26	11	27	1	54	16
59023	24.42	108.02	2014.1.13	178	9982	10020	9952	78	58	71	101	41	20	42	3	61	16
59007	24.04	105.04	2014.1.13	174	8843	8878	8820	85	63	39	73	12	7	28	3	56	2
57972	25.48	113.02	2014.1.13	170	10084	10111	10064	86	82	44	53	33	11	22	14	43	14
57957	25.19	110.18	2014.1.13	168	10102	10133	10077	75	60	55	83	32	23	44	2	65	16
57845	26.1	109.47	2014.1.13	164	9830	9857	9798	85	45	34	87	14	9	39	2	70	3
57974	25.35	112.22	2014.1.13	150	10050	10078	10028	92	81	36	53	19	13	39	16	65	16
59021	24.33	107.02	2014.1.13	142	9685	9722	9657	78	55	65	98	39	14	34	16	58	2
56991	23.37	104.2	2014.1.13	138	8509	8542	8487	85	65	27	64	6	22	45	2	78	15
57857	26.22	110.19	2014.1.13	136	9734	9763	9705	79	44	34	79	7	20	42	1	75	16
57866	26.14	111.37	2014.1.13	136	10107	10135	10080	92	77	46	71	26	12	48	2	74	2
57947	25.13	109.24	2014.1.13	134	10154	10188	10131	81	62	59	89	36	8	23	1	34	6
57718	27.06	106.43	2014.1.13	134	9001	9026	8970	93	74	9	34	-4	7	23	16	38	7
57922	25.5	107.33	2014.1.13	128	9110	9136	9082	83	53	20	70	0	10	35	16	70	16
57874	26.25	112.24	2014.1.13	120	10170	10198	10144	91	79	50	67	35	15	39	15	69	15
57906	25.11	106.05	2014.1.13	118	9620	9649	9587	85	63	65	96	54	7	19	9	33	16
56792	25.47	104.58	2014.1.13	110	8421	8442	8392	89	69	5	33	-9	17	26	12	41	11
57841	26.34	109.4	2014.1.13	102	9922	9953	9890	82	46	45	94	24	20	41	3	56	3
57839	26.14	109.09	2014.1.13	86	9623	9655	9595	86	56	27	71	5	18	39	1	66	1
57926	25.25	107.53	2014.1.13	84	9787	9817	9751	76	46	56	108	37	11	44	2	80	1
57896	26.2	114.3	2014.1.13	84	10149	10173	10130	89	75	54	63	45	8	25	2	47	3
57902	25.26	105.11	2014.1.13	84	8708	8731	8679	86	67	24	49	5	7	19	6	31	3
57910	25.46	106.05	2014.1.13	82	8903	8927	8874	82	65	26	51	13	30	45	3	72	3
56886	24.32	103.46	2014.1.13	82	8355	8392	8330	86	60	26	79	5	20	56	9	84	9
57916	25.26	106.46	2014.1.13	82	9773	9802	9736	81	58	67	104	46	9	23	13	39	7
59209	23.25	105.5	2014.1.13	80	9344	9380	9325	76	59	63	93	41	21	33	15	48	15
57816	26.35	106.44	2014.1.13	78	8874	8899	8846	91	73	3	28	-11	19	45	4	79	4
57806	26.15	105.54	2014.1.13	78	8651	8676	8623	87	67	14	40	-1	18	39	2	59	2
57912	26.08	106.38	2014.1.13	78	9139	9164	9108	83	63	23	53	12	14	40	2	64	2
56684	26.24	103.15	2014.1.13	70	7871	7898	7844	93	71	-23	14	-45	44	96	13	138	13
57825	26.36	107.59	2014.1.13	66	9453	9481	9420	79	38	29	82	5	15	31	3	68	4
57832	26.58	108.4	2014.1.13	66	9561	9590	9527	79	30	28	85	5	7	31	3	54	3
57729	27.14	107.53	2014.1.13	62	9573	9600	9542	82	53	38	80	11	11	43	5	71	6
57827	26.19	107.32	2014.1.13	60	9165	9192	9137	82	49	19	73	-3	30	57	16	88	2
57805	26.41	105.46	2014.1.13	60	8775	8803	8742	85	64	27	66	8	13	21	2	44	2
57894	26.35	114.1	2014.1.13	60	9299	9322	9280	93	84	11	20	5	5	13	1	30	1
57889	26.05	113.57	2014.1.13	58	9299	9319	9279	87	82	19	31	9	17	42	5	69	4
57853	26.44	110.38	2014.1.13	54	9902	9930	9869	74	39	46	87	20	10	32	2	65	1
57840	26.54	109.12	2014.1.13	52	9827	9858	9791	74	41	48	103	16	14	41	1	87	4
57803	27.02	106.01	2014.1.13	50	8868	8894	8835	85	58	24	65	4	12	30	5	50	5
59218	23.08	106.25	2014.1.13	50	9402	9437	9385	71	62	74	91	55	11	22	16	49	3
59046	24.21	109.24	2014.1.13	46	10177	10213	10158	77	59	68	93	49	21	43	16	78	1
57872	26.54	112.36	2014.1.13	44	10181	10207	10157	81	60	61	88	46	6	13	16	19	13
59211	23.54	106.36	2014.1.13	44	10076	10121	10049	79	55	96	134	74	5	24	16	39	16
56786	25.35	103.5	2014.1.13	42	8163	8188	8135	79	54	21	79	-7	17	38	2	72	1
56586	27.21	103.43	2014.1.13	42	8110	8136	8074	83	53	-6	69	-35	11	44	2	87	2
56793	25.43	104.28	2014.1.13	42	8263	8282	8233	88	61	9	62	-10	9	29	2	45	3
56691	26.52	104.17	2014.1.13	40	7821	7842	7794	79	39	-9	77	-49	16	42	2	80	2
57707	27.18	105.17	2014.1.13	36	8564	8596	8527	75	45	24	91	-14	7	25	10	44	9
59037	23.56	108.06	2014.1.13	22	10083	10123	10065	79	61	73	105	60	43	77	16	104	16
59065	24.25	111.3	2014.1.13	10	10105	10129	10084	78	68	59	74	46	36	64	14	77	14
56693	26.35	104.52	2014.1.13	10	8244	8267	8213	81	57	9	73	-16	8	25	10	45	13
59058	24.12	110.31	2014.1.13	8	10066	10093	10048	76	64	61	79	51	39	58	15	70	1
59072	24.48	112.22	2014.1.13	6	10131	10153	10108	71	61	70	84	63	28	45	16	69	1
59092	24.55	114.49	2014.1.13	4	10034	10057	10014	76	71	66	78	60	24	40	1	96	15
59673	21.44	112.46	2014.1.13	0	10210	10236	10184	69	59	125	162	108	119	148	1	182	1
59647	21.02	109.06	2014.1.13	0	10175	10199	10161	69	57	118	137	110	90	114	1	146	1
59280	23.43	113.05	2014.1.13	0	10168	10197	10144	64	53	101	121	87	67	108	2	154	3
59631	21.47	108.21	2014.1.13	0	10218	10244	10196	64	54	108	136	102	57	96	1	123	1
59087	23.53	113.31	2014.1.13	0	10148	10175	10124	57	48	101	126	83	51	69	3	110	3
59287	23.13	113.29	2014.1.13	0	10168	10197	10147	65	50	102	135	77	50	74	1	104	16
59644	21.27	109.08	2014.1.13	0	10235	10259	10216	65	53	108	129	97	49	76	1	109	1
59663	21.5	111.58	2014.1.13	0	10130	10152	10103	69	51	124	170	106	49	103	15	153	16
59088	24.11	113.25	2014.1.13	0	10185	10211	10161	67	52	96	123	83	47	72	16	117	16
59453	22.4	110.07	2014.1.13	0	10116	10138	10096	71	55	91	114	74	46	110	16	140	1
59293	23.48	114.44	2014.1.13	0	10179	10206	10157	65	55	92	114	85	44	79	1	118	16
59082	24.4	113.36	2014.1.13	0	10135	10159	10111	66	48	83	112	72	42	57	16	87	16
59658	21.09	110.18	2014.1.13	0	10172	10188	10153	62	46	130	165	112	41	88	1	137	16
57996	25.05	114.15	2014.1.13	0	10105	10129	10081	72	60	74	97	66	40	65	3	106	4
59478	22.15	112.47	2014.1.13	0	10211	10236	10188	66	54	112	147	95	39	69	1	121	16
59626	21.34	107.57	2014.1.13	0	10176	10203	10158	67	49	116	155	102	38	79	1	103	1
59758	20.0001	110.15	2014.1.13	0	10153	10172	10136	75	62	155	188	145	38	72	3	112	3
59446	22.25	109.18	2014.1.13	0	10189	10216	10170	65	56	92	114	71	37	59	2	85	1
59456	22.21	110.56	2014.1.13	0	10079	10097	10056	65	52	111	138	99	35	63	1	145	1
59632	21.57	108.37	2014.1.13	0	10258	10287	10237	62	48	109	144	101	35	52	16	94	16
59097	24.03	114.12	2014.1.13	0	10027	10050	10003	66	52	84	109	74	34	61	5	98	5
59664	21.33	111	2014.1.13	0	10198	10219	10179	66	53	145	178	127	34	81	16	114	16
59493	22.32	114	2014.1.13	0	10168	10195	10146	66	57	115	164	93	32	57	1	97	2
59754	20.2	110.11	2014.1.13	0	10163	10181	10146	73	56	143	184	122	32	53	1	79	2
59485	22.3	113.24	2014.1.13	0	10210	10237	10188	63	48	114	149	96	31	45	16	89	3
59278	23.02	112.27	2014.1.13	0	10211	10236	10186	57	49	115	141	103	29	61	2	123	2
59488	22.17	113.34	2014.1.13	0	10183	10209	10161	66	55	121	160	99	28	57	16	118	4
59298	23.04	114.22	2014.1.13	0	10123	10149	10101	69	60	100	125	81	26	54	2	117	3
59462	22.42	111.36	2014.1.13	0	10192	10213	10165	71	59	108	133	98	26	49	1	71	1
59289	22.58	113.44	2014.1.13	0	10185	10213	10163	62	47	112	146	92	25	65	1	100	1
59431	22.38	108.13	2014.1.13	0	10128	10160	10111	70	59	95	113	81	23	44	15	63	1
59294	23.2	113.5	2014.1.13	0	10218	10245	10196	68	52	105	138	79	22	49	3	88	3
59271	23.38	112.26	2014.1.13	0	10196	10222	10170	63	52	103	126	85	21	32	2	51	1
59096	24.22	114.29	2014.1.13	0	10013	10037	9993	67	55	84	106	72	20	39	2	81	2
59265	23.29	111.18	2014.1.13	0	10134	10157	10111	68	59	87	106	78	18	40	3	58	4
57758	27.04	110.35	2014.1.13	0	9918	9946	9884	69	35	54	104	29	17	35	5	65	5
59242	23.45	109.14	2014.1.13	0	10186	10221	10169	69	54	78	102	67	17	40	1	74	16
59417	22.2	106.51	2014.1.13	0	10118	10147	10099	64	51	114	135	102	16	31	2	50	16
59228	23.19	107.35	2014.1.13	0	10151	10191	10135	69	58	101	122	84	11	29	16	53	14
59254	23.24	110.05	2014.1.13	0	10225	10251	10204	74	61	95	113	83	11	23	4	33	5
57996	25.05	114.15	2014.1.14	2	10095	10116	10073	67	36	69	128	26	32	68	3	104	4
59037	23.56	108.06	2014.1.14	2	10061	10086	10037	74	36	81	156	36	18	50	16	60	1
59007	24.04	105.04	2014.1.14	2	8821	8840	8798	81	43	55	135	13	9	21	2	43	2
59673	21.44	112.46	2014.1.14	0	10207	10223	10189	63	50	125	156	96	82	146	1	177	1
59663	21.5	111.58	2014.1.14	0	10125	10148	10106	60	42	117	162	77	51	93	3	118	3
59647	21.02	109.06	2014.1.14	0	10177	10197	10157	69	53	107	153	76	49	92	1	117	1
59631	21.47	108.21	2014.1.14	0	10210	10236	10183	58	40	105	164	65	44	70	1	102	1
59280	23.43	113.05	2014.1.14	0	10159	10175	10134	50	27	104	156	66	43	94	2	137	2
56684	26.24	103.15	2014.1.14	0	7836	7863	7805	72	52	19	85	-28	41	99	13	158	14
59644	21.27	109.08	2014.1.14	0	10230	10252	10204	64	46	104	163	65	41	70	1	96	1
59478	22.15	112.47	2014.1.14	0	10202	10220	10183	58	43	116	156	83	36	59	1	88	1
59293	23.48	114.44	2014.1.14	0	10171	10190	10154	60	43	97	135	73	35	72	1	118	1
59087	23.53	113.31	2014.1.14	0	10139	10155	10116	53	29	99	154	55	33	88	5	143	5
59097	24.03	114.12	2014.1.14	0	10017	10034	9994	57	35	90	142	59	33	75	5	109	5
59298	23.04	114.22	2014.1.14	0	10116	10133	10102	67	52	98	136	71	32	57	2	115	3
56786	25.35	103.5	2014.1.14	0	8135	8156	8109	75	36	40	134	-34	31	58	8	95	8
59088	24.11	113.25	2014.1.14	0	10174	10193	10150	58	34	98	148	58	30	66	1	119	1
59287	23.13	113.29	2014.1.14	0	10162	10179	10142	68	41	99	165	60	30	60	1	93	1
59072	24.48	112.22	2014.1.14	0	10116	10132	10085	60	31	84	146	49	27	62	3	93	2
59294	23.2	113.5	2014.1.14	0	10211	10230	10191	66	41	106	164	63	27	63	3	107	5
59446	22.25	109.18	2014.1.14	0	10175	10198	10150	67	42	89	150	37	26	47	16	80	1
59453	22.4	110.07	2014.1.14	0	10103	10126	10077	68	42	90	163	40	26	65	16	78	16
59485	22.3	113.24	2014.1.14	0	10202	10219	10184	59	46	114	153	82	26	41	3	79	2
59658	21.09	110.18	2014.1.14	0	10169	10193	10151	70	48	104	173	66	26	73	1	120	1
59758	20.0001	110.15	2014.1.14	0	10157	10173	10141	77	62	126	150	106	26	43	2	70	1
59632	21.57	108.37	2014.1.14	0	10248	10274	10222	59	36	108	169	65	25	45	16	79	15
56793	25.43	104.28	2014.1.14	0	8234	8253	8209	74	29	32	120	-29	24	71	9	115	9
59092	24.55	114.49	2014.1.14	0	10024	10043	10003	65	42	77	130	51	24	35	16	76	2
59456	22.21	110.56	2014.1.14	0	10067	10089	10041	59	31	113	189	63	24	52	1	106	16
59493	22.32	114	2014.1.14	0	10164	10178	10144	62	49	115	154	84	24	61	2	99	2
59278	23.02	112.27	2014.1.14	0	10200	10219	10177	50	26	114	160	72	23	48	2	83	2
59289	22.58	113.44	2014.1.14	0	10178	10194	10162	58	43	113	152	80	23	55	5	85	1
59754	20.2	110.11	2014.1.14	0	10166	10184	10149	75	60	117	155	89	23	56	1	86	1
57965	25.32	111.36	2014.1.14	0	10062	10077	10035	80	48	48	121	4	22	47	2	78	2
59065	24.25	111.3	2014.1.14	0	10090	10113	10064	73	42	62	131	11	22	72	14	91	14
59082	24.4	113.36	2014.1.14	0	10125	10145	10100	66	29	70	141	12	22	55	1	87	1
59626	21.34	107.57	2014.1.14	0	10176	10203	10149	69	33	100	190	45	22	65	9	75	10
59058	24.12	110.31	2014.1.14	0	10047	10072	10023	74	36	59	130	10	21	64	14	85	14
59488	22.17	113.34	2014.1.14	0	10178	10195	10161	63	50	120	156	90	21	53	4	109	4
56991	23.37	104.2	2014.1.14	0	8491	8509	8474	80	43	41	129	-17	20	57	7	86	7
59096	24.22	114.29	2014.1.14	0	10004	10025	9983	58	33	90	144	61	20	35	1	74	3
59664	21.33	111	2014.1.14	0	10198	10220	10177	64	42	129	184	89	20	61	16	92	16
56691	26.52	104.17	2014.1.14	0	7793	7813	7764	74	42	25	97	-8	19	55	9	87	8
57805	26.41	105.46	2014.1.14	0	8743	8762	8726	78	40	32	93	-9	19	43	9	83	11
57896	26.2	114.3	2014.1.14	0	10146	10164	10130	84	49	44	95	11	19	44	3	97	3
57816	26.35	106.44	2014.1.14	0	8846	8864	8826	85	57	17	82	-23	18	34	10	57	10
57889	26.05	113.57	2014.1.14	0	9294	9308	9274	77	41	17	101	-41	18	54	5	84	5
59265	23.29	111.18	2014.1.14	0	10118	10142	10093	70	37	88	165	34	18	35	3	45	3
59462	22.42	111.36	2014.1.14	0	10179	10205	10154	73	33	97	171	46	17	46	16	76	16
56693	26.35	104.52	2014.1.14	0	8214	8231	8199	85	59	11	67	-28	16	44	6	69	6
56886	24.32	103.46	2014.1.14	0	8336	8355	8315	85	40	39	137	-14	16	60	9	92	8
57758	27.04	110.35	2014.1.14	0	9899	9917	9883	62	23	48	128	-17	16	42	14	56	13
57957	25.19	110.18	2014.1.14	0	10077	10100	10058	63	25	64	144	8	16	30	2	45	1
57902	25.26	105.11	2014.1.14	0	8680	8696	8663	81	36	42	108	-2	15	50	7	83	7
57907	25.05	104.54	2014.1.14	0	8765	8782	8746	83	53	48	100	28	15	59	7	78	7
56792	25.47	104.58	2014.1.14	0	8392	8408	8371	88	40	13	93	-21	14	47	5	96	8
57825	26.36	107.59	2014.1.14	0	9421	9448	9398	80	42	26	117	-23	14	30	14	45	13
57827	26.19	107.32	2014.1.14	0	9135	9155	9116	72	38	35	131	-34	14	52	6	75	6
57853	26.44	110.38	2014.1.14	0	9881	9898	9865	68	36	45	116	-14	14	23	2	47	1
57866	26.14	111.37	2014.1.14	0	10092	10106	10075	86	48	34	91	2	14	43	4	59	2
59023	24.42	108.02	2014.1.14	0	9959	9983	9933	70	26	77	148	42	14	31	11	34	11
59242	23.45	109.14	2014.1.14	0	10163	10188	10143	65	29	73	151	16	14	30	4	50	5
56985	23.23	103.23	2014.1.14	0	8759	8785	8732	77	52	61	134	21	13	33	11	61	10
57806	26.15	105.54	2014.1.14	0	8625	8641	8612	86	57	18	65	-14	13	39	9	77	10
57832	26.58	108.4	2014.1.14	0	9533	9555	9510	70	35	34	123	-30	13	28	5	50	7
57845	26.1	109.47	2014.1.14	0	9808	9829	9790	83	35	28	123	-15	13	22	3	35	3
57857	26.22	110.19	2014.1.14	0	9714	9729	9693	73	33	34	117	-25	13	37	1	58	1
57922	25.5	107.33	2014.1.14	0	9083	9102	9066	74	38	30	118	-33	13	44	6	70	7
59021	24.33	107.02	2014.1.14	0	9661	9687	9632	78	29	55	162	7	13	26	1	32	5
59228	23.19	107.35	2014.1.14	0	10134	10165	10110	73	36	81	155	33	13	37	13	64	13
56586	27.21	103.43	2014.1.14	0	8071	8091	8034	84	45	-2	118	-58	12	51	2	102	2
57718	27.06	106.43	2014.1.14	0	8971	8987	8952	92	81	8	42	-27	12	29	1	42	14
57912	26.08	106.38	2014.1.14	0	9109	9132	9085	79	50	24	107	-35	12	38	10	60	10
59046	24.21	109.24	2014.1.14	0	10154	10183	10133	74	35	69	142	23	12	25	2	37	2
59209	23.25	105.5	2014.1.14	0	9328	9352	9302	80	39	51	151	0	12	23	2	34	1
56986	22.59	103.41	2014.1.14	0	8644	8664	8629	93	68	38	81	18	11	33	4	45	4
57803	27.02	106.01	2014.1.14	0	8836	8853	8814	84	49	31	96	-9	11	45	6	72	6
57839	26.14	109.09	2014.1.14	0	9600	9618	9584	79	35	23	117	-28	11	29	2	44	2
57974	25.35	112.22	2014.1.14	0	10035	10048	10013	79	51	56	107	32	11	45	4	69	3
59211	23.54	106.36	2014.1.14	0	10057	10090	10029	78	36	79	162	37	11	25	11	33	5
59431	22.38	108.13	2014.1.14	0	10114	10141	10091	80	37	66	154	13	11	32	15	53	15
57841	26.34	109.4	2014.1.14	0	9898	9921	9880	85	40	29	127	-13	10	25	16	39	15
59218	23.08	106.25	2014.1.14	0	9387	9410	9368	71	31	66	150	17	10	16	15	26	16
59271	23.38	112.26	2014.1.14	0	10184	10204	10154	65	26	92	185	38	10	29	15	49	16
57729	27.14	107.53	2014.1.14	0	9539	9567	9513	87	40	26	123	-8	9	43	9	63	9
57840	26.54	109.12	2014.1.14	0	9800	9819	9781	73	35	38	125	-23	9	32	4	54	5
57874	26.25	112.24	2014.1.14	0	10159	10171	10146	91	65	37	89	-5	9	21	2	37	1
57894	26.35	114.1	2014.1.14	0	9295	9311	9281	85	49	3	78	-34	9	16	16	29	15
57932	25.58	108.32	2014.1.14	0	9940	9969	9911	84	38	45	138	13	9	24	3	37	3
57947	25.13	109.24	2014.1.14	0	10130	10160	10107	82	38	52	151	8	9	17	5	26	4
57972	25.48	113.02	2014.1.14	0	10071	10084	10055	75	50	61	99	43	9	27	4	54	2
57872	26.54	112.36	2014.1.14	0	10173	10186	10161	94	73	39	79	12	8	13	12	18	11
57910	25.46	106.05	2014.1.14	0	8878	8894	8863	87	63	22	76	-14	8	35	11	51	11
59254	23.24	110.05	2014.1.14	0	10210	10234	10185	71	33	90	167	42	8	20	4	31	4
57707	27.18	105.17	2014.1.14	0	8534	8549	8510	88	60	6	72	-13	7	20	6	29	1
57906	25.11	106.05	2014.1.14	0	9593	9617	9566	83	47	53	133	14	7	17	7	44	15
57916	25.26	106.46	2014.1.14	0	9744	9774	9713	84	46	52	140	12	7	18	13	30	13
57926	25.25	107.53	2014.1.14	0	9757	9790	9727	78	35	50	152	-9	6	23	2	42	2
59417	22.2	106.51	2014.1.14	0	10104	10136	10075	74	31	77	180	15	6	20	6	29	10
59673	21.44	112.46	2014.1.15	0	10219	10237	10204	59	44	134	164	109	64	105	2	171	1
59663	21.5	111.58	2014.1.15	0	10137	10155	10116	54	38	126	177	93	40	81	3	113	2
59658	21.09	110.18	2014.1.15	0	10177	10199	10160	64	34	125	176	80	35	50	7	76	7
56786	25.35	103.5	2014.1.15	0	8114	8138	8082	68	45	80	152	45	32	60	9	107	9
59280	23.43	113.05	2014.1.15	0	10168	10193	10146	42	23	104	164	58	32	73	3	98	3
59664	21.33	111	2014.1.15	0	10207	10226	10186	64	41	128	185	80	32	57	1	83	1
59626	21.34	107.57	2014.1.15	0	10174	10203	10151	68	41	108	181	65	29	54	2	66	2
59758	20.0001	110.15	2014.1.15	0	10157	10179	10142	76	65	145	168	122	29	72	3	119	3
56991	23.37	104.2	2014.1.15	0	8476	8503	8448	74	45	69	147	29	28	65	8	95	8
59082	24.4	113.36	2014.1.15	0	10132	10163	10103	66	24	53	154	-7	28	40	8	61	15
59298	23.04	114.22	2014.1.15	0	10129	10152	10107	58	35	106	160	62	27	43	2	85	2
59488	22.17	113.34	2014.1.15	0	10193	10211	10178	54	38	129	165	100	27	64	4	100	4
59647	21.02	109.06	2014.1.15	0	10176	10200	10155	64	27	133	175	108	27	65	3	88	3
59754	20.2	110.11	2014.1.15	0	10169	10189	10153	74	54	136	182	94	27	72	3	103	3
56684	26.24	103.15	2014.1.15	0	7820	7841	7796	75	44	49	123	-11	26	64	13	114	13
59478	22.15	112.47	2014.1.15	0	10213	10231	10192	54	32	123	176	84	26	59	1	91	2
59493	22.32	114	2014.1.15	0	10179	10199	10158	50	30	123	181	92	26	51	2	90	3
56691	26.52	104.17	2014.1.15	0	7782	7801	7760	83	70	15	45	-1	25	42	7	77	7
56886	24.32	103.46	2014.1.15	0	8320	8344	8290	80	54	75	143	22	23	65	9	103	9
56985	23.23	103.23	2014.1.15	0	8739	8767	8711	48	34	102	153	44	23	47	10	76	11
57806	26.15	105.54	2014.1.15	0	8615	8640	8589	74	42	31	68	5	23	39	7	56	7
59287	23.13	113.29	2014.1.15	0	10175	10198	10152	66	29	91	180	46	23	51	1	75	2
59293	23.48	114.44	2014.1.15	0	10180	10206	10154	62	32	95	166	39	23	54	1	87	2
56793	25.43	104.28	2014.1.15	0	8224	8245	8197	77	64	40	78	19	22	44	9	60	9
57896	26.2	114.3	2014.1.15	0	10149	10175	10124	77	46	35	96	-4	22	52	3	89	4
57996	25.05	114.15	2014.1.15	0	10101	10129	10070	62	36	71	142	22	21	40	5	61	6
59088	24.11	113.25	2014.1.15	0	10183	10213	10158	50	26	95	162	53	21	52	1	91	16
59092	24.55	114.49	2014.1.15	0	10031	10055	10001	63	36	71	139	20	21	40	15	71	15
59294	23.2	113.5	2014.1.15	0	10224	10249	10201	70	35	94	176	44	21	48	3	73	4
57803	27.02	106.01	2014.1.15	0	8829	8852	8797	73	45	38	84	10	20	41	8	76	8
57816	26.35	106.44	2014.1.15	0	8837	8863	8809	79	46	21	66	-9	20	38	5	53	4
59058	24.12	110.31	2014.1.15	0	10048	10080	10010	70	26	68	170	1	20	37	16	48	16
59289	22.58	113.44	2014.1.15	0	10192	10214	10171	49	27	117	167	76	20	40	5	67	4
59485	22.3	113.24	2014.1.15	0	10215	10237	10195	55	35	120	168	91	20	34	3	59	2
56693	26.35	104.52	2014.1.15	0	8208	8228	8184	85	76	19	39	5	19	30	7	55	7
59644	21.27	109.08	2014.1.15	0	10228	10253	10205	55	30	125	182	84	19	56	4	70	4
56792	25.47	104.58	2014.1.15	0	8382	8405	8357	81	69	29	56	9	18	43	5	72	5
57889	26.05	113.57	2014.1.15	0	9296	9323	9274	69	18	21	132	-50	18	56	5	81	4
57957	25.19	110.18	2014.1.15	0	10074	10110	10036	54	27	89	162	37	18	40	2	67	3
59087	23.53	113.31	2014.1.15	0	10151	10179	10125	56	24	90	166	33	18	53	5	99	5
59631	21.47	108.21	2014.1.15	0	10206	10237	10179	57	36	117	184	79	18	52	1	67	1
56986	22.59	103.41	2014.1.15	0	8633	8660	8611	82	63	50	111	16	17	35	6	61	5
57907	25.05	104.54	2014.1.15	0	8751	8778	8720	72	52	61	106	33	17	49	8	82	8
57922	25.5	107.33	2014.1.15	0	9079	9109	9053	75	51	26	71	-19	17	41	7	60	7
59037	23.56	108.06	2014.1.15	0	10051	10084	10014	66	31	95	173	44	17	51	16	60	16
59096	24.22	114.29	2014.1.15	0	10011	10034	9978	59	26	87	169	42	17	28	3	67	3
59453	22.4	110.07	2014.1.15	0	10102	10132	10075	61	30	104	180	48	17	47	4	66	2
59456	22.21	110.56	2014.1.15	0	10074	10099	10047	54	32	127	195	82	17	35	1	67	1
57758	27.04	110.35	2014.1.15	0	9898	9931	9863	61	28	52	128	-7	16	31	5	50	5
57827	26.19	107.32	2014.1.15	0	9131	9161	9105	76	54	24	68	-12	16	42	1	50	1
57866	26.14	111.37	2014.1.15	0	10086	10118	10056	73	35	49	114	-2	16	37	3	52	4
59065	24.25	111.3	2014.1.15	0	10091	10123	10057	62	28	79	163	7	16	40	15	53	15
57902	25.26	105.11	2014.1.15	0	8667	8695	8637	71	42	52	104	10	15	39	5	66	5
59278	23.02	112.27	2014.1.15	0	10211	10234	10189	42	26	117	163	73	15	32	2	54	2
59265	23.29	111.18	2014.1.15	0	10122	10150	10093	66	32	94	172	35	14	43	3	48	2
59446	22.25	109.18	2014.1.15	0	10170	10198	10140	73	31	87	178	34	14	44	2	61	4
59632	21.57	108.37	2014.1.15	0	10241	10274	10215	51	29	127	188	79	14	35	2	59	4
56586	27.21	103.43	2014.1.15	0	8059	8086	8025	80	52	20	106	-3	13	33	2	57	2
57857	26.22	110.19	2014.1.15	0	9710	9744	9673	73	36	43	123	-9	13	46	3	69	2
59097	24.03	114.12	2014.1.15	0	10028	10053	9997	70	24	69	158	4	13	50	4	70	5
57805	26.41	105.46	2014.1.15	0	8736	8758	8707	73	45	38	85	5	12	39	9	78	9
57853	26.44	110.38	2014.1.15	0	9878	9913	9842	66	42	57	121	-3	12	25	16	47	1
57910	25.46	106.05	2014.1.15	0	8865	8893	8837	71	46	41	89	-1	12	38	5	62	3
59023	24.42	108.02	2014.1.15	0	9950	9985	9914	74	33	69	145	20	12	22	12	33	4
59046	24.21	109.24	2014.1.15	0	10146	10180	10108	69	34	87	165	44	12	23	13	36	13
59254	23.24	110.05	2014.1.15	0	10208	10241	10177	68	32	99	173	51	12	21	4	36	3
57718	27.06	106.43	2014.1.15	0	8961	8986	8933	76	42	34	78	7	11	38	7	60	7
57874	26.25	112.24	2014.1.15	0	10151	10184	10125	76	40	47	114	-8	11	23	4	41	4
57912	26.08	106.38	2014.1.15	0	9098	9128	9068	70	38	36	88	-16	11	32	8	54	7
59462	22.42	111.36	2014.1.15	0	10187	10216	10157	80	37	90	175	29	11	29	2	50	2
57825	26.36	107.59	2014.1.15	0	9418	9451	9389	81	55	25	68	-16	10	20	4	32	6
57972	25.48	113.02	2014.1.15	0	10066	10095	10042	68	33	57	123	10	10	26	15	47	14
59072	24.48	112.22	2014.1.15	0	10119	10153	10087	62	21	67	155	-1	10	54	2	78	2
59209	23.25	105.5	2014.1.15	0	9314	9346	9277	68	25	68	156	8	10	29	12	49	9
57707	27.18	105.17	2014.1.15	0	8523	8550	8491	76	49	37	89	-1	9	26	7	39	7
57729	27.14	107.53	2014.1.15	0	9537	9570	9504	85	51	29	83	-12	9	33	9	44	9
57965	25.32	111.36	2014.1.15	0	10055	10087	10022	69	30	61	146	1	9	39	2	57	2
59211	23.54	106.36	2014.1.15	0	10041	10081	9998	73	32	87	168	34	9	33	7	54	7
59218	23.08	106.25	2014.1.15	0	9379	9410	9346	65	32	78	152	24	9	17	5	29	6
59228	23.19	107.35	2014.1.15	0	10124	10162	10087	69	30	93	177	40	9	19	5	30	5
57894	26.35	114.1	2014.1.15	0	9297	9324	9278	74	40	7	98	-37	8	14	7	24	7
57906	25.11	106.05	2014.1.15	0	9571	9607	9535	67	30	84	152	26	8	26	9	49	10
57932	25.58	108.32	2014.1.15	0	9930	9974	9892	77	40	56	117	7	8	20	2	31	2
57947	25.13	109.24	2014.1.15	0	10121	10158	10076	75	25	63	178	-7	8	22	16	31	16
59021	24.33	107.02	2014.1.15	0	9652	9689	9612	78	33	51	150	-3	8	24	1	33	11
59242	23.45	109.14	2014.1.15	0	10158	10191	10122	56	23	93	173	46	8	26	4	44	4
59271	23.38	112.26	2014.1.15	0	10193	10220	10164	65	25	86	183	26	8	29	3	54	2
57840	26.54	109.12	2014.1.15	0	9795	9831	9757	72	38	45	118	-19	7	22	4	42	5
57845	26.1	109.47	2014.1.15	0	9798	9836	9755	77	25	36	153	-23	7	19	3	32	4
57872	26.54	112.36	2014.1.15	0	10166	10199	10138	70	36	58	121	4	7	14	2	20	2
57974	25.35	112.22	2014.1.15	0	10031	10060	10003	73	31	47	128	-17	7	24	3	49	4
57832	26.58	108.4	2014.1.15	0	9531	9563	9500	79	47	20	74	-28	6	30	1	48	1
57841	26.34	109.4	2014.1.15	0	9889	9926	9845	75	34	43	141	-27	6	25	1	59	2
59431	22.38	108.13	2014.1.15	0	10105	10139	10076	77	34	68	173	9	6	28	3	47	4
57839	26.14	109.09	2014.1.15	0	9592	9627	9555	74	38	40	127	-21	5	25	1	42	2
57926	25.25	107.53	2014.1.15	0	9753	9789	9716	87	49	37	118	-15	5	15	10	19	10
59007	24.04	105.04	2014.1.15	0	8801	8829	8766	69	35	80	165	27	5	32	1	63	2
59417	22.2	106.51	2014.1.15	0	10095	10134	10060	76	38	82	179	11	5	21	7	36	6
57916	25.26	106.46	2014.1.15	0	9729	9767	9695	77	41	68	137	15	4	16	4	37	3
57707	27.18	105.17	2014.1.16	22	8536	8553	8511	86	69	22	51	7	7	20	1	37	3
56693	26.35	104.52	2014.1.16	4	8212	8228	8195	87	73	14	27	3	9	20	6	33	7
56684	26.24	103.15	2014.1.16	0	7830	7850	7804	87	56	19	93	2	49	74	3	102	4
59758	20.0001	110.15	2014.1.16	0	10145	10164	10128	77	62	171	201	143	46	71	3	116	4
59658	21.09	110.18	2014.1.16	0	10164	10185	10146	61	41	150	193	128	37	61	5	93	5
59647	21.02	109.06	2014.1.16	0	10161	10182	10143	73	49	159	192	130	35	46	5	70	5
59754	20.2	110.11	2014.1.16	0	10156	10176	10138	78	54	156	202	115	31	63	4	97	4
59082	24.4	113.36	2014.1.16	0	10110	10139	10078	69	29	66	178	1	29	36	8	40	9
59663	21.5	111.58	2014.1.16	0	10129	10150	10102	64	38	134	195	84	29	66	2	94	2
56886	24.32	103.46	2014.1.16	0	8309	8332	8289	75	43	91	174	43	28	63	11	105	10
57827	26.19	107.32	2014.1.16	0	9122	9142	9101	66	51	57	94	30	27	40	16	61	1
59626	21.34	107.57	2014.1.16	0	10162	10185	10141	73	45	121	188	77	27	66	16	71	16
59673	21.44	112.46	2014.1.16	0	10212	10233	10192	73	53	136	171	113	27	93	4	132	4
56786	25.35	103.5	2014.1.16	0	8110	8130	8083	72	31	83	180	48	26	70	1	100	1
56991	23.37	104.2	2014.1.16	0	8470	8493	8450	86	59	67	137	37	26	53	8	74	8
59664	21.33	111	2014.1.16	0	10196	10216	10173	67	39	138	198	88	24	55	7	75	4
56586	27.21	103.43	2014.1.16	0	8076	8098	8044	79	63	5	44	-12	23	35	1	65	1
56691	26.52	104.17	2014.1.16	0	7790	7808	7773	93	85	-11	19	-25	23	30	2	57	2
59265	23.29	111.18	2014.1.16	0	10106	10133	10082	66	33	103	190	40	23	36	3	39	6
59488	22.17	113.34	2014.1.16	0	10181	10203	10162	69	44	136	169	109	23	45	3	70	5
57816	26.35	106.44	2014.1.16	0	8836	8853	8819	71	59	38	66	23	22	35	6	56	3
59287	23.13	113.29	2014.1.16	0	10159	10181	10133	76	31	94	194	39	20	37	16	52	2
59294	23.2	113.5	2014.1.16	0	10208	10230	10181	74	31	98	196	40	20	48	4	79	2
56793	25.43	104.28	2014.1.16	0	8224	8242	8207	76	67	34	51	24	19	43	16	64	1
56985	23.23	103.23	2014.1.16	0	8729	8755	8707	66	40	115	187	65	19	35	5	58	5
59037	23.56	108.06	2014.1.16	0	10034	10063	10008	72	43	108	173	63	19	29	1	34	1
59280	23.43	113.05	2014.1.16	0	10151	10177	10125	49	25	119	191	63	18	44	4	68	8
59453	22.4	110.07	2014.1.16	0	10089	10113	10067	65	42	122	196	65	18	30	2	33	2
57902	25.26	105.11	2014.1.16	0	8665	8684	8650	72	60	53	68	46	17	27	6	45	3
57907	25.05	104.54	2014.1.16	0	8745	8767	8729	69	54	65	81	49	17	30	8	46	2
59493	22.32	114	2014.1.16	0	10165	10186	10143	61	34	136	196	96	17	37	10	57	3
57996	25.05	114.15	2014.1.16	0	10076	10104	10043	66	32	82	178	0	16	34	5	43	4
57896	26.2	114.3	2014.1.16	0	10115	10139	10083	77	48	52	133	-2	15	33	4	58	3
59058	24.12	110.31	2014.1.16	0	10029	10058	9998	70	33	88	187	31	15	31	15	36	15
56986	22.59	103.41	2014.1.16	0	8628	8652	8610	92	79	56	96	38	14	31	6	48	6
57806	26.15	105.54	2014.1.16	0	8615	8632	8598	73	59	35	47	23	14	32	6	53	6
57957	25.19	110.18	2014.1.16	0	10052	10080	10025	48	31	111	168	64	14	24	2	35	9
59097	24.03	114.12	2014.1.16	0	10012	10038	9977	74	29	80	196	3	14	25	10	45	14
56792	25.47	104.58	2014.1.16	0	8383	8400	8368	83	76	26	36	21	13	34	4	53	4
57857	26.22	110.19	2014.1.16	0	9689	9712	9656	61	29	82	145	39	13	44	2	71	2
57866	26.14	111.37	2014.1.16	0	10059	10083	10030	66	33	78	135	27	13	27	2	37	16
57889	26.05	113.57	2014.1.16	0	9277	9293	9249	69	20	34	163	-47	13	52	4	69	4
57965	25.32	111.36	2014.1.16	0	10029	10055	9999	67	31	84	167	31	13	30	1	42	1
59293	23.48	114.44	2014.1.16	0	10162	10187	10132	65	30	97	192	36	13	25	10	38	6
59298	23.04	114.22	2014.1.16	0	10113	10136	10088	67	35	117	180	67	13	33	7	51	7
59446	22.25	109.18	2014.1.16	0	10154	10181	10132	79	42	105	198	50	13	27	16	39	16
59456	22.21	110.56	2014.1.16	0	10063	10084	10037	61	31	138	213	81	13	32	12	61	13
59478	22.15	112.47	2014.1.16	0	10202	10225	10177	63	38	128	194	85	13	35	15	67	15
59644	21.27	109.08	2014.1.16	0	10215	10236	10194	74	41	137	207	97	13	50	5	70	6
57839	26.14	109.09	2014.1.16	0	9577	9598	9552	69	45	76	128	38	12	32	3	62	2
59087	23.53	113.31	2014.1.16	0	10133	10159	10103	70	26	89	194	23	12	30	4	47	7
59254	23.24	110.05	2014.1.16	0	10191	10219	10166	68	36	112	189	65	12	19	4	33	2
59278	23.02	112.27	2014.1.16	0	10196	10220	10170	60	30	113	183	63	12	21	9	31	9
59485	22.3	113.24	2014.1.16	0	10202	10225	10180	70	35	121	184	75	12	25	1	46	2
57841	26.34	109.4	2014.1.16	0	9872	9892	9850	71	41	83	122	51	11	33	2	44	2
57910	25.46	106.05	2014.1.16	0	8861	8881	8845	65	60	59	77	45	11	34	2	58	2
57974	25.35	112.22	2014.1.16	0	10004	10025	9973	71	36	65	154	-6	11	19	2	31	3
59462	22.42	111.36	2014.1.16	0	10172	10202	10143	80	32	102	192	41	11	25	4	43	4
59632	21.57	108.37	2014.1.16	0	10227	10254	10205	68	43	133	211	84	11	24	3	38	4
57805	26.41	105.46	2014.1.16	0	8741	8761	8718	75	58	46	70	26	10	15	11	27	4
57912	26.08	106.38	2014.1.16	0	9092	9113	9076	69	52	61	89	40	10	24	2	34	2
59007	24.04	105.04	2014.1.16	0	8792	8817	8766	74	46	80	175	28	10	30	3	56	16
59065	24.25	111.3	2014.1.16	0	10072	10099	10043	66	34	85	172	16	10	25	5	33	5
59088	24.11	113.25	2014.1.16	0	10164	10192	10133	69	29	98	182	40	10	21	11	38	5
59096	24.22	114.29	2014.1.16	0	9991	10016	9956	66	23	89	194	19	10	29	9	54	6
59209	23.25	105.5	2014.1.16	0	9302	9326	9276	75	47	76	160	19	10	25	8	46	9
59289	22.58	113.44	2014.1.16	0	10177	10199	10154	61	30	124	188	83	10	39	6	57	6
57718	27.06	106.43	2014.1.16	0	8964	8981	8943	76	60	39	61	21	9	33	16	49	15
59021	24.33	107.02	2014.1.16	0	9634	9662	9603	77	40	83	164	26	9	25	12	34	11
59072	24.48	112.22	2014.1.16	0	10098	10127	10059	69	21	68	188	-9	9	22	1	34	16
59271	23.38	112.26	2014.1.16	0	10178	10205	10147	68	27	89	198	21	9	20	12	35	12
57803	27.02	106.01	2014.1.16	0	8834	8851	8809	72	56	42	71	24	8	28	2	57	2
57845	26.1	109.47	2014.1.16	0	9780	9803	9753	67	31	84	148	39	8	24	2	38	3
57853	26.44	110.38	2014.1.16	0	9856	9877	9830	64	44	79	121	47	8	27	16	40	16
57894	26.35	114.1	2014.1.16	0	9273	9290	9253	76	33	26	120	-26	8	14	7	25	7
59092	24.55	114.49	2014.1.16	0	10008	10036	9973	70	29	72	186	0	8	19	15	33	14
57825	26.36	107.59	2014.1.16	0	9405	9424	9381	68	45	69	107	38	7	23	2	43	3
57922	25.5	107.33	2014.1.16	0	9069	9089	9048	68	48	59	112	21	7	28	8	42	8
57926	25.25	107.53	2014.1.16	0	9733	9760	9704	74	37	88	156	31	7	31	10	47	9
59023	24.42	108.02	2014.1.16	0	9932	9959	9905	73	40	89	161	36	7	18	16	26	15
59211	23.54	106.36	2014.1.16	0	10022	10055	9990	75	41	99	177	49	7	33	10	45	9
59228	23.19	107.35	2014.1.16	0	10106	10138	10077	72	42	106	187	57	7	18	5	27	9
59431	22.38	108.13	2014.1.16	0	10089	10117	10067	81	49	93	182	31	7	21	9	28	4
57729	27.14	107.53	2014.1.16	0	9525	9543	9505	72	52	67	96	47	6	29	16	42	16
57874	26.25	112.24	2014.1.16	0	10125	10149	10098	71	44	70	134	12	6	21	4	36	2
57906	25.11	106.05	2014.1.16	0	9559	9586	9539	64	44	111	146	86	6	13	15	28	16
57932	25.58	108.32	2014.1.16	0	9908	9937	9879	74	41	90	149	42	6	26	3	36	3
59417	22.2	106.51	2014.1.16	0	10076	10109	10049	77	44	103	199	33	6	19	8	28	2
59631	21.47	108.21	2014.1.16	0	10193	10217	10170	73	44	123	203	68	6	28	2	40	2
57758	27.04	110.35	2014.1.16	0	9875	9895	9850	61	40	75	110	47	5	14	5	25	15
57872	26.54	112.36	2014.1.16	0	10139	10162	10114	67	33	78	137	28	5	10	16	15	15
57947	25.13	109.24	2014.1.16	0	10099	10126	10073	66	33	99	170	47	5	19	10	28	10
59046	24.21	109.24	2014.1.16	0	10124	10152	10097	63	34	115	184	69	5	19	10	28	12
59218	23.08	106.25	2014.1.16	0	9365	9391	9342	71	41	91	168	41	5	16	9	30	10
59242	23.45	109.14	2014.1.16	0	10138	10168	10112	67	38	104	185	50	5	17	7	25	11
57916	25.26	106.46	2014.1.16	0	9712	9740	9688	64	40	107	160	77	4	13	14	27	14
57972	25.48	113.02	2014.1.16	0	10042	10061	10010	65	29	69	161	7	4	15	1	29	2
57832	26.58	108.4	2014.1.16	0	9515	9533	9494	72	50	62	98	41	3	26	2	45	2
57840	26.54	109.12	2014.1.16	0	9778	9799	9758	69	51	77	109	56	3	20	4	31	4
56792	25.47	104.58	2014.1.17	16	8418	8438	8398	91	75	38	71	20	15	42	5	70	5
57907	25.05	104.54	2014.1.17	12	8783	8811	8756	82	58	73	126	45	11	51	7	74	7
57902	25.26	105.11	2014.1.17	10	8701	8726	8681	85	60	60	112	37	14	40	3	60	3
56793	25.43	104.28	2014.1.17	4	8261	8286	8236	81	44	56	134	18	14	43	9	61	10
56684	26.24	103.15	2014.1.17	0	7873	7898	7846	73	48	36	105	1	48	81	13	114	13
59647	21.02	109.06	2014.1.17	0	10168	10192	10149	79	50	156	188	142	34	64	16	79	16
57827	26.19	107.32	2014.1.17	0	9152	9173	9130	65	50	68	110	43	32	59	16	103	1
59287	23.13	113.29	2014.1.17	0	10151	10170	10124	75	29	111	209	56	29	67	1	90	1
59453	22.4	110.07	2014.1.17	0	10092	10118	10070	64	34	139	206	88	29	67	16	77	16
59758	20.0001	110.15	2014.1.17	0	10148	10167	10130	73	44	177	210	163	29	53	3	80	3
59280	23.43	113.05	2014.1.17	0	10145	10165	10120	56	28	127	199	70	28	60	3	86	3
57816	26.35	106.44	2014.1.17	0	8868	8889	8847	71	46	54	118	20	26	58	5	93	4
59626	21.34	107.57	2014.1.17	0	10166	10195	10147	68	44	150	211	106	26	65	16	68	16
59673	21.44	112.46	2014.1.17	0	10204	10221	10179	74	39	146	192	113	26	88	1	116	1
59644	21.27	109.08	2014.1.17	0	10220	10245	10197	69	40	152	209	103	25	39	1	56	1
57912	26.08	106.38	2014.1.17	0	9123	9148	9100	65	42	75	131	43	24	54	3	88	2
57957	25.19	110.18	2014.1.17	0	10064	10089	10040	46	33	131	184	105	24	33	3	52	2
59058	24.12	110.31	2014.1.17	0	10033	10058	10010	68	36	114	184	74	24	56	14	75	14
59265	23.29	111.18	2014.1.17	0	10106	10131	10085	68	39	122	195	67	24	36	2	40	2
59293	23.48	114.44	2014.1.17	0	10156	10175	10125	63	29	120	196	52	24	48	2	80	3
59065	24.25	111.3	2014.1.17	0	10073	10097	10048	61	32	118	191	70	23	58	14	69	14
59631	21.47	108.21	2014.1.17	0	10198	10227	10176	68	40	145	207	105	23	54	2	78	2
57922	25.5	107.33	2014.1.17	0	9096	9119	9075	63	47	76	123	50	22	38	2	61	1
59037	23.56	108.06	2014.1.17	0	10048	10078	10025	65	40	131	183	94	22	58	15	67	16
59658	21.09	110.18	2014.1.17	0	10164	10185	10142	70	31	153	217	118	22	39	1	65	16
59663	21.5	111.58	2014.1.17	0	10121	10141	10096	67	35	147	213	103	22	45	3	62	3
56786	25.35	103.5	2014.1.17	0	8160	8189	8120	75	46	60	124	31	21	55	1	94	1
57965	25.32	111.36	2014.1.17	0	10042	10062	10017	52	31	118	167	86	21	59	2	91	2
57866	26.14	111.37	2014.1.17	0	10074	10096	10052	50	32	108	145	81	20	49	4	76	4
57996	25.05	114.15	2014.1.17	0	10075	10095	10050	64	31	104	180	48	20	49	4	79	4
59664	21.33	111	2014.1.17	0	10194	10214	10168	74	34	145	223	98	20	46	8	63	7
59082	24.4	113.36	2014.1.17	0	10107	10128	10081	59	24	104	186	42	19	41	1	72	1
59294	23.2	113.5	2014.1.17	0	10199	10219	10170	77	38	113	207	55	19	37	16	60	16
59298	23.04	114.22	2014.1.17	0	10106	10124	10078	69	39	136	200	82	19	32	1	54	2
59456	22.21	110.56	2014.1.17	0	10064	10086	10038	58	28	143	217	78	19	34	1	68	16
59754	20.2	110.11	2014.1.17	0	10158	10177	10139	74	36	166	224	138	19	50	11	78	12
56991	23.37	104.2	2014.1.17	0	8505	8532	8470	86	63	65	111	48	18	37	2	52	2
57896	26.2	114.3	2014.1.17	0	10118	10135	10099	71	40	90	149	50	17	51	3	96	3
57889	26.05	113.57	2014.1.17	0	9287	9305	9271	68	28	66	134	28	16	48	13	78	13
57910	25.46	106.05	2014.1.17	0	8894	8918	8870	67	42	71	132	43	16	34	2	58	2
59046	24.21	109.24	2014.1.17	0	10137	10166	10116	51	31	141	190	99	16	27	16	43	3
59072	24.48	112.22	2014.1.17	0	10101	10124	10075	62	26	104	179	53	16	67	3	95	3
59097	24.03	114.12	2014.1.17	0	10007	10025	9976	67	25	103	202	28	16	49	2	80	2
59446	22.25	109.18	2014.1.17	0	10161	10187	10141	72	35	127	200	65	16	45	1	59	16
59632	21.57	108.37	2014.1.17	0	10233	10263	10212	60	36	160	217	115	16	38	16	71	16
56886	24.32	103.46	2014.1.17	0	8354	8382	8311	86	64	53	102	31	15	44	7	59	7
56986	22.59	103.41	2014.1.17	0	8652	8679	8626	94	77	63	103	48	15	30	7	53	5
57718	27.06	106.43	2014.1.17	0	8995	9017	8976	79	50	41	99	8	15	44	14	63	16
59289	22.58	113.44	2014.1.17	0	10168	10188	10141	61	31	143	201	94	15	41	16	63	16
59493	22.32	114	2014.1.17	0	10155	10175	10128	66	33	150	199	110	15	45	1	91	3
56586	27.21	103.43	2014.1.17	0	8112	8134	8089	66	37	37	127	-9	14	39	2	76	2
57857	26.22	110.19	2014.1.17	0	9708	9730	9691	59	32	92	148	56	14	47	2	70	3
57926	25.25	107.53	2014.1.17	0	9754	9785	9730	51	36	121	169	97	14	33	4	63	4
59488	22.17	113.34	2014.1.17	0	10171	10190	10147	71	39	146	199	107	14	44	4	73	2
57806	26.15	105.54	2014.1.17	0	8647	8669	8627	71	45	53	113	14	13	41	2	59	2
57839	26.14	109.09	2014.1.17	0	9603	9627	9584	67	43	78	133	40	13	43	3	76	1
59087	23.53	113.31	2014.1.17	0	10127	10147	10099	69	27	105	204	39	13	35	4	68	6
59092	24.55	114.49	2014.1.17	0	10006	10025	9984	63	28	98	176	40	13	39	15	74	15
59485	22.3	113.24	2014.1.17	0	10193	10213	10168	71	33	128	199	83	13	37	3	58	2
57729	27.14	107.53	2014.1.17	0	9558	9584	9534	80	48	53	118	4	12	36	14	59	15
57825	26.36	107.59	2014.1.17	0	9436	9460	9413	70	45	65	123	20	12	31	3	63	3
59007	24.04	105.04	2014.1.17	0	8834	8862	8796	70	54	83	130	68	12	30	2	51	3
59096	24.22	114.29	2014.1.17	0	9989	10004	9961	62	26	107	196	45	12	28	3	59	6
59478	22.15	112.47	2014.1.17	0	10193	10215	10168	63	31	139	202	91	12	54	16	89	16
56691	26.52	104.17	2014.1.17	0	7828	7845	7805	72	46	24	98	-20	11	36	16	61	2
56985	23.23	103.23	2014.1.17	0	8765	8796	8727	77	60	93	135	73	11	33	8	51	8
57707	27.18	105.17	2014.1.17	0	8568	8586	8550	67	34	49	123	6	10	22	7	33	6
57841	26.34	109.4	2014.1.17	0	9897	9923	9878	73	41	81	147	25	10	36	3	56	2
57874	26.25	112.24	2014.1.17	0	10141	10161	10117	64	38	102	145	75	10	28	1	44	1
57894	26.35	114.1	2014.1.17	0	9285	9304	9270	64	34	66	124	26	10	19	16	40	14
57974	25.35	112.22	2014.1.17	0	10018	10038	9994	60	34	102	155	65	10	42	2	69	4
59021	24.33	107.02	2014.1.17	0	9657	9685	9630	74	42	105	163	85	10	35	2	52	2
59088	24.11	113.25	2014.1.17	0	10159	10181	10133	65	22	121	198	62	10	40	1	67	2
59242	23.45	109.14	2014.1.17	0	10148	10176	10128	62	29	126	193	76	10	34	1	60	2
56693	26.35	104.52	2014.1.17	0	8245	8264	8227	77	46	43	113	4	9	26	8	46	7
57805	26.41	105.46	2014.1.17	0	8772	8794	8753	69	36	64	142	10	9	21	3	41	2
57840	26.54	109.12	2014.1.17	0	9804	9828	9784	71	39	76	152	24	9	26	4	47	14
57845	26.1	109.47	2014.1.17	0	9803	9829	9784	64	37	88	149	49	9	36	2	63	2
57947	25.13	109.24	2014.1.17	0	10116	10144	10093	49	33	133	184	103	9	21	1	44	16
59228	23.19	107.35	2014.1.17	0	10120	10152	10093	69	32	133	206	90	9	21	14	41	13
59462	22.42	111.36	2014.1.17	0	10170	10196	10143	75	33	118	207	58	9	35	2	45	2
57932	25.58	108.32	2014.1.17	0	9930	9959	9904	71	35	111	177	80	8	37	3	58	3
59209	23.25	105.5	2014.1.17	0	9332	9358	9301	74	52	95	136	50	8	22	2	34	1
59254	23.24	110.05	2014.1.17	0	10193	10220	10172	71	38	132	204	88	8	15	15	22	6
59271	23.38	112.26	2014.1.17	0	10175	10196	10144	69	29	107	211	44	8	23	16	40	16
59278	23.02	112.27	2014.1.17	0	10189	10210	10163	59	28	132	200	78	8	22	2	35	3
59431	22.38	108.13	2014.1.17	0	10098	10128	10078	78	42	118	197	64	8	32	15	47	15
57832	26.58	108.4	2014.1.17	0	9542	9565	9524	74	39	53	134	-7	7	23	2	43	2
57853	26.44	110.38	2014.1.17	0	9872	9894	9857	64	40	101	151	73	7	26	4	43	5
57872	26.54	112.36	2014.1.17	0	10155	10175	10133	56	39	103	140	76	7	17	3	27	2
57916	25.26	106.46	2014.1.17	0	9741	9772	9714	63	37	119	177	99	7	16	13	33	12
59023	24.42	108.02	2014.1.17	0	9945	9977	9924	66	37	122	181	91	7	28	4	33	4
59218	23.08	106.25	2014.1.17	0	9388	9416	9358	66	43	116	166	77	7	14	14	25	1
57758	27.04	110.35	2014.1.17	0	9891	9912	9874	62	34	100	158	64	6	20	8	34	6
57906	25.11	106.05	2014.1.17	0	9594	9624	9564	67	40	115	166	98	6	19	11	35	15
57972	25.48	113.02	2014.1.17	0	10054	10074	10032	57	32	101	154	72	6	27	4	56	2
57803	27.02	106.01	2014.1.17	0	8864	8885	8844	75	43	50	126	2	5	28	5	49	6
59211	23.54	106.36	2014.1.17	0	10045	10075	10012	70	41	131	192	94	4	29	13	47	16
59417	22.2	106.51	2014.1.17	0	10091	10125	10061	79	44	127	209	79	3	17	8	25	8
59673	21.44	112.46	2014.1.18	0	10232	10263	10206	47	29	161	191	137	54	109	1	160	1
59663	21.5	111.58	2014.1.18	0	10151	10182	10125	43	29	155	199	119	52	105	3	161	3
59280	23.43	113.05	2014.1.18	0	10184	10217	10149	37	21	143	192	102	46	117	2	158	2
56684	26.24	103.15	2014.1.18	0	7885	7913	7860	75	48	45	118	-10	41	92	13	140	13
59287	23.13	113.29	2014.1.18	0	10184	10220	10152	46	23	136	212	94	41	72	1	116	1
59647	21.02	109.06	2014.1.18	0	10195	10227	10168	60	40	158	195	131	41	61	2	78	2
57996	25.05	114.15	2014.1.18	0	10118	10149	10087	49	24	102	166	40	38	69	4	105	4
59293	23.48	114.44	2014.1.18	0	10193	10225	10161	35	21	140	187	85	36	76	2	112	2
59658	21.09	110.18	2014.1.18	0	10193	10223	10167	59	28	144	212	107	34	57	2	82	2
59758	20.0001	110.15	2014.1.18	0	10177	10203	10153	72	51	162	192	132	33	87	3	147	3
59037	23.56	108.06	2014.1.18	0	10080	10117	10049	61	34	130	191	91	32	52	16	71	1
59298	23.04	114.22	2014.1.18	0	10138	10172	10106	39	24	148	197	108	32	57	2	121	2
59488	22.17	113.34	2014.1.18	0	10201	10234	10172	40	26	164	199	132	32	54	3	95	3
59087	23.53	113.31	2014.1.18	0	10165	10199	10131	37	19	137	194	88	30	68	3	117	2
59478	22.15	112.47	2014.1.18	0	10226	10260	10196	43	25	151	195	116	30	54	2	91	1
59493	22.32	114	2014.1.18	0	10186	10217	10157	33	19	159	202	130	29	67	2	116	2
57827	26.19	107.32	2014.1.18	0	9172	9208	9144	65	34	70	158	21	28	49	1	77	6
59644	21.27	109.08	2014.1.18	0	10248	10280	10219	51	35	159	208	121	28	44	2	60	1
59754	20.2	110.11	2014.1.18	0	10187	10214	10162	74	40	142	197	103	28	80	3	115	3
59626	21.34	107.57	2014.1.18	0	10195	10229	10168	56	34	152	212	95	27	57	3	71	9
56691	26.52	104.17	2014.1.18	0	7841	7867	7816	73	44	45	112	-2	26	54	8	93	9
57957	25.19	110.18	2014.1.18	0	10103	10142	10071	46	25	122	179	83	26	46	2	66	3
59289	22.58	113.44	2014.1.18	0	10202	10234	10168	33	17	155	202	111	26	55	3	85	4
57816	26.35	106.44	2014.1.18	0	8884	8917	8853	64	26	65	156	4	25	45	10	86	11
59097	24.03	114.12	2014.1.18	0	10044	10075	10015	51	18	104	187	26	25	62	5	91	5
59265	23.29	111.18	2014.1.18	0	10141	10179	10107	53	27	137	200	87	25	45	3	62	4
59456	22.21	110.56	2014.1.18	0	10093	10124	10068	43	26	154	214	116	25	42	4	89	4
59453	22.4	110.07	2014.1.18	0	10124	10159	10095	53	32	141	204	94	24	56	1	67	4
59631	21.47	108.21	2014.1.18	0	10230	10264	10199	54	37	146	199	121	24	68	1	88	1
59065	24.25	111.3	2014.1.18	0	10112	10152	10079	59	34	110	184	50	23	48	14	63	13
57889	26.05	113.57	2014.1.18	0	9325	9349	9305	71	30	39	137	-16	22	61	5	100	5
57912	26.08	106.38	2014.1.18	0	9142	9180	9111	66	28	70	164	-4	22	41	8	89	8
59072	24.48	112.22	2014.1.18	0	10140	10177	10113	55	27	105	185	33	22	58	3	80	4
59664	21.33	111	2014.1.18	0	10222	10252	10196	66	29	145	219	106	22	58	3	90	2
59058	24.12	110.31	2014.1.18	0	10071	10109	10039	68	30	104	195	42	21	35	14	45	14
59082	24.4	113.36	2014.1.18	0	10149	10183	10114	61	24	89	176	28	21	57	16	80	1
56793	25.43	104.28	2014.1.18	0	8283	8314	8257	73	43	61	135	2	20	49	9	79	9
57866	26.14	111.37	2014.1.18	0	10113	10153	10083	59	27	89	146	34	20	47	2	74	2
59294	23.2	113.5	2014.1.18	0	10234	10270	10200	55	23	133	212	82	20	71	4	90	5
56786	25.35	103.5	2014.1.18	0	8184	8215	8161	76	46	60	129	10	19	45	9	77	8
57805	26.41	105.46	2014.1.18	0	8788	8821	8755	65	26	62	153	-3	19	45	11	92	11
57874	26.25	112.24	2014.1.18	0	10178	10217	10151	71	38	85	151	38	19	23	11	39	13
57806	26.15	105.54	2014.1.18	0	8666	8699	8642	68	34	60	126	5	18	50	10	88	9
57857	26.22	110.19	2014.1.18	0	9744	9783	9717	68	30	64	144	11	18	46	2	69	2
57922	25.5	107.33	2014.1.18	0	9120	9152	9098	66	37	65	141	12	18	41	8	67	7
59485	22.3	113.24	2014.1.18	0	10226	10259	10194	46	22	143	197	102	18	50	3	81	1
59632	21.57	108.37	2014.1.18	0	10265	10301	10233	50	33	157	209	122	18	37	2	68	3
56792	25.47	104.58	2014.1.18	0	8437	8470	8413	68	40	59	135	-1	17	41	10	84	9
57907	25.05	104.54	2014.1.18	0	8804	8840	8780	75	41	82	147	36	17	47	7	66	7
59088	24.11	113.25	2014.1.18	0	10199	10233	10163	46	26	135	188	101	17	57	1	107	1
59278	23.02	112.27	2014.1.18	0	10224	10260	10189	39	20	152	200	116	17	51	2	98	3
57896	26.2	114.3	2014.1.18	0	10166	10203	10133	65	29	68	138	17	16	41	3	76	4
59092	24.55	114.49	2014.1.18	0	10048	10079	10016	50	27	99	160	39	16	40	16	78	16
59209	23.25	105.5	2014.1.18	0	9357	9390	9332	75	39	80	171	22	16	30	2	42	1
56985	23.23	103.23	2014.1.18	0	8793	8827	8769	65	38	111	172	82	15	24	1	40	15
57825	26.36	107.59	2014.1.18	0	9455	9494	9422	73	34	56	150	0	15	26	16	46	2
59446	22.25	109.18	2014.1.18	0	10192	10227	10163	69	36	122	196	71	15	52	3	74	4
56586	27.21	103.43	2014.1.18	0	8110	8143	8074	70	37	51	159	-29	14	38	8	64	8
56986	22.59	103.41	2014.1.18	0	8677	8710	8658	79	48	89	144	57	14	33	7	62	5
57910	25.46	106.05	2014.1.18	0	8914	8949	8889	66	40	72	141	14	14	29	4	50	5
59096	24.22	114.29	2014.1.18	0	10029	10059	10000	44	17	114	187	67	14	41	3	98	3
57758	27.04	110.35	2014.1.18	0	9931	9971	9901	62	21	70	151	9	13	25	6	44	14
59271	23.38	112.26	2014.1.18	0	10211	10247	10177	62	19	111	214	49	13	36	4	65	5
56991	23.37	104.2	2014.1.18	0	8531	8565	8511	77	43	70	144	25	12	32	3	52	3
57718	27.06	106.43	2014.1.18	0	9005	9039	8969	69	25	55	154	-5	12	43	7	75	7
57803	27.02	106.01	2014.1.18	0	8875	8911	8839	71	33	56	158	-13	12	43	7	75	8
57841	26.34	109.4	2014.1.18	0	9925	9968	9895	78	32	59	162	-3	12	32	2	48	3
57894	26.35	114.1	2014.1.18	0	9327	9353	9304	64	12	35	125	2	12	18	1	37	1
59242	23.45	109.14	2014.1.18	0	10181	10219	10152	51	30	132	193	93	12	33	4	75	4
56693	26.35	104.52	2014.1.18	0	8262	8291	8236	79	47	44	121	-7	11	35	6	73	7
57845	26.1	109.47	2014.1.18	0	9833	9874	9807	74	28	58	166	-7	11	25	2	49	3
57902	25.26	105.11	2014.1.18	0	8721	8756	8695	74	34	63	153	4	11	38	11	63	9
57839	26.14	109.09	2014.1.18	0	9631	9670	9604	72	37	61	148	3	10	30	1	50	2
57947	25.13	109.24	2014.1.18	0	10149	10188	10120	66	27	101	201	37	10	24	16	38	1
57965	25.32	111.36	2014.1.18	0	10082	10120	10054	66	35	92	164	36	10	30	2	49	2
57974	25.35	112.22	2014.1.18	0	10058	10094	10032	69	37	77	151	18	10	29	1	56	4
59007	24.04	105.04	2014.1.18	0	8858	8897	8835	78	39	70	164	18	10	22	2	36	2
59046	24.21	109.24	2014.1.18	0	10171	10210	10141	52	29	128	195	76	10	35	3	48	2
56886	24.32	103.46	2014.1.18	0	8381	8413	8360	84	44	62	143	13	9	34	10	54	10
57729	27.14	107.53	2014.1.18	0	9576	9619	9535	71	27	62	157	3	9	38	9	63	9
57832	26.58	108.4	2014.1.18	0	9569	9606	9536	73	35	47	137	-19	9	36	2	63	2
57853	26.44	110.38	2014.1.18	0	9911	9953	9882	65	27	80	145	27	9	23	1	46	1
57926	25.25	107.53	2014.1.18	0	9782	9822	9751	74	29	85	198	18	9	38	9	60	9
59023	24.42	108.02	2014.1.18	0	9979	10016	9947	70	36	104	187	54	9	29	13	40	12
59462	22.42	111.36	2014.1.18	0	10204	10242	10169	76	27	115	203	62	9	36	3	63	2
57840	26.54	109.12	2014.1.18	0	9833	9872	9802	72	33	63	152	5	8	27	4	49	4
57906	25.11	106.05	2014.1.18	0	9618	9661	9588	73	31	93	187	34	8	19	13	40	12
57932	25.58	108.32	2014.1.18	0	9963	10009	9927	74	32	89	186	33	8	19	11	29	12
59021	24.33	107.02	2014.1.18	0	9687	9725	9659	77	33	79	189	20	8	24	1	30	1
59254	23.24	110.05	2014.1.18	0	10229	10267	10196	68	32	131	204	86	8	21	3	34	3
59431	22.38	108.13	2014.1.18	0	10132	10168	10102	78	36	101	193	48	8	30	2	43	3
57972	25.48	113.02	2014.1.18	0	10093	10129	10068	64	32	82	151	33	7	27	3	59	4
59228	23.19	107.35	2014.1.18	0	10151	10191	10120	66	30	129	203	81	7	21	5	42	5
57707	27.18	105.17	2014.1.18	0	8572	8602	8535	69	33	58	154	-14	6	36	7	57	8
57872	26.54	112.36	2014.1.18	0	10191	10232	10165	63	33	92	153	47	6	15	3	23	2
59218	23.08	106.25	2014.1.18	0	9415	9450	9392	65	38	107	174	63	6	15	3	25	6
57916	25.26	106.46	2014.1.18	0	9768	9813	9736	74	35	91	186	29	5	21	14	34	14
59211	23.54	106.36	2014.1.18	0	10074	10117	10044	73	36	112	193	62	4	25	10	36	7
59417	22.2	106.51	2014.1.18	0	10121	10162	10090	74	35	117	205	52	4	22	6	37	7
56684	26.24	103.15	2014.1.19	0	7849	7873	7824	72	38	48	147	8	77	130	13	185	13
57827	26.19	107.32	2014.1.19	0	9124	9155	9099	59	27	92	184	31	52	105	8	140	8
59626	21.34	107.57	2014.1.19	0	10178	10204	10160	62	26	129	201	82	41	65	16	73	16
59673	21.44	112.46	2014.1.19	0	10227	10254	10208	62	38	143	172	113	39	95	3	128	2
59758	20.0001	110.15	2014.1.19	0	10165	10188	10147	70	55	162	197	125	36	73	3	117	4
59663	21.5	111.58	2014.1.19	0	10144	10174	10123	47	33	148	193	100	35	84	2	123	2
56586	27.21	103.43	2014.1.19	0	8088	8123	8048	71	50	31	106	8	32	57	2	105	2
56691	26.52	104.17	2014.1.19	0	7812	7834	7788	86	60	7	76	-18	32	55	1	108	2
59280	23.43	113.05	2014.1.19	0	10169	10198	10147	34	23	127	194	81	32	61	3	75	3
57816	26.35	106.44	2014.1.19	0	8842	8869	8822	67	37	74	141	42	31	81	1	119	16
56793	25.43	104.28	2014.1.19	0	8235	8270	8206	65	31	85	173	38	30	53	9	83	9
57806	26.15	105.54	2014.1.19	0	8624	8649	8606	69	45	73	138	42	30	77	2	105	3
59664	21.33	111	2014.1.19	0	10213	10240	10193	65	39	139	202	89	30	62	7	86	7
59754	20.2	110.11	2014.1.19	0	10176	10200	10158	81	54	137	199	93	30	59	3	88	4
57718	27.06	106.43	2014.1.19	0	8968	9001	8925	70	27	66	120	52	29	84	16	123	1
57912	26.08	106.38	2014.1.19	0	9100	9126	9068	66	29	79	184	19	29	82	1	123	1
59488	22.17	113.34	2014.1.19	0	10199	10229	10180	57	31	143	174	118	29	60	5	95	6
59647	21.02	109.06	2014.1.19	0	10181	10208	10163	68	38	159	199	125	29	41	5	57	5
59658	21.09	110.18	2014.1.19	0	10183	10208	10167	65	32	134	194	85	29	68	4	105	5
57805	26.41	105.46	2014.1.19	0	8750	8781	8713	68	40	70	132	55	28	47	10	91	16
59082	24.4	113.36	2014.1.19	0	10127	10158	10095	61	19	70	183	0	26	41	8	50	9
56886	24.32	103.46	2014.1.19	0	8342	8374	8312	76	36	61	163	-11	24	74	10	111	11
56985	23.23	103.23	2014.1.19	0	8762	8790	8728	63	38	112	167	75	23	54	8	92	7
57907	25.05	104.54	2014.1.19	0	8757	8791	8726	73	51	88	152	37	23	64	7	89	7
56792	25.47	104.58	2014.1.19	0	8392	8422	8369	71	45	75	147	25	22	55	5	97	4
56991	23.37	104.2	2014.1.19	0	8494	8527	8467	74	37	82	168	34	22	64	9	106	9
59294	23.2	113.5	2014.1.19	0	10227	10257	10205	60	29	108	187	57	22	40	16	55	2
59644	21.27	109.08	2014.1.19	0	10233	10260	10214	62	30	144	210	80	22	42	6	62	6
56786	25.35	103.5	2014.1.19	0	8141	8176	8108	68	34	80	167	20	21	59	10	109	10
57839	26.14	109.09	2014.1.19	0	9578	9619	9549	62	17	81	194	-4	21	44	10	87	10
59265	23.29	111.18	2014.1.19	0	10121	10151	10100	65	29	111	200	46	21	36	5	50	5
56693	26.35	104.52	2014.1.19	0	8225	8253	8202	77	49	40	125	12	20	40	16	73	16
59287	23.13	113.29	2014.1.19	0	10178	10206	10158	65	24	94	182	46	20	36	1	57	4
57729	27.14	107.53	2014.1.19	0	9524	9549	9510	72	39	67	154	-5	19	54	16	88	15
57889	26.05	113.57	2014.1.19	0	9293	9330	9264	62	7	40	186	-50	19	46	4	63	4
57896	26.2	114.3	2014.1.19	0	10129	10167	10094	60	28	63	164	-3	19	27	3	45	4
57996	25.05	114.15	2014.1.19	0	10095	10125	10064	54	24	78	172	-1	19	60	3	83	3
59289	22.58	113.44	2014.1.19	0	10195	10225	10175	38	22	134	179	88	19	49	5	74	4
59631	21.47	108.21	2014.1.19	0	10208	10236	10189	66	29	130	205	72	19	42	9	54	9
57902	25.26	105.11	2014.1.19	0	8675	8707	8644	72	38	76	170	10	18	48	10	83	10
57922	25.5	107.33	2014.1.19	0	9076	9109	9052	53	24	94	174	35	18	43	10	79	10
59087	23.53	113.31	2014.1.19	0	10151	10179	10124	50	20	104	198	33	18	45	5	65	5
57910	25.46	106.05	2014.1.19	0	8873	8899	8844	68	36	77	164	30	17	58	3	110	3
59037	23.56	108.06	2014.1.19	0	10045	10078	10018	62	30	131	207	70	17	40	7	52	8
59298	23.04	114.22	2014.1.19	0	10133	10163	10114	43	28	128	172	85	17	49	2	87	3
59453	22.4	110.07	2014.1.19	0	10105	10131	10086	56	27	129	207	71	17	31	2	44	9
59478	22.15	112.47	2014.1.19	0	10219	10248	10195	49	34	140	196	98	17	38	6	60	5
57866	26.14	111.37	2014.1.19	0	10065	10104	10037	62	30	87	160	27	16	31	3	47	3
59211	23.54	106.36	2014.1.19	0	10035	10069	9995	73	39	120	201	59	16	36	7	51	7
59058	24.12	110.31	2014.1.19	0	10045	10072	10016	68	29	93	192	25	15	29	5	42	5
59088	24.11	113.25	2014.1.19	0	10181	10210	10151	54	22	110	193	50	15	26	1	36	1
59271	23.38	112.26	2014.1.19	0	10194	10227	10168	66	24	95	194	33	15	36	9	53	9
59278	23.02	112.27	2014.1.19	0	10211	10245	10193	51	20	124	182	75	15	28	16	44	7
59493	22.32	114	2014.1.19	0	10184	10215	10165	46	27	141	183	107	15	41	2	70	2
59632	21.57	108.37	2014.1.19	0	10243	10272	10223	63	33	143	214	94	15	31	11	50	12
57707	27.18	105.17	2014.1.19	0	8546	8582	8496	77	44	38	100	23	14	30	16	53	15
57845	26.1	109.47	2014.1.19	0	9785	9825	9757	70	17	63	191	-10	14	44	8	79	9
57857	26.22	110.19	2014.1.19	0	9696	9740	9664	62	21	71	180	-3	13	42	3	65	3
59023	24.42	108.02	2014.1.19	0	9939	9974	9908	70	36	107	191	44	13	37	5	46	5
59254	23.24	110.05	2014.1.19	0	10206	10234	10184	68	27	119	197	71	13	20	15	32	1
59446	22.25	109.18	2014.1.19	0	10169	10195	10148	75	25	110	211	41	13	38	7	54	10
56986	22.59	103.41	2014.1.19	0	8650	8677	8624	87	66	78	119	53	12	32	7	51	5
59092	24.55	114.49	2014.1.19	0	10028	10055	9995	57	18	73	181	0	12	24	15	48	15
59293	23.48	114.44	2014.1.19	0	10184	10212	10161	53	20	102	184	37	12	38	1	54	4
59456	22.21	110.56	2014.1.19	0	10080	10107	10059	52	23	135	209	74	12	35	12	56	10
57803	27.02	106.01	2014.1.19	0	8840	8872	8797	77	55	43	100	19	11	34	2	64	9
57825	26.36	107.59	2014.1.19	0	9404	9436	9375	68	23	74	199	0	11	47	1	91	1
57926	25.25	107.53	2014.1.19	0	9740	9775	9699	72	23	89	216	5	11	41	6	78	7
59065	24.25	111.3	2014.1.19	0	10084	10114	10058	59	25	106	193	29	11	32	6	39	6
59096	24.22	114.29	2014.1.19	0	10014	10037	9983	54	17	87	189	22	11	24	10	36	10
59209	23.25	105.5	2014.1.19	0	9321	9356	9286	75	39	82	179	17	11	34	10	52	10
59228	23.19	107.35	2014.1.19	0	10119	10149	10087	65	31	125	211	69	11	31	5	48	6
59485	22.3	113.24	2014.1.19	0	10220	10250	10200	61	30	118	180	73	11	41	6	67	7
59097	24.03	114.12	2014.1.19	0	10033	10061	10005	65	20	75	183	-2	10	33	13	46	14
59242	23.45	109.14	2014.1.19	0	10151	10179	10125	62	28	117	207	55	10	20	10	37	10
59462	22.42	111.36	2014.1.19	0	10188	10223	10159	73	26	108	202	40	10	40	5	68	4
57758	27.04	110.35	2014.1.19	0	9881	9921	9851	60	24	63	163	-6	9	26	13	42	14
57841	26.34	109.4	2014.1.19	0	9871	9912	9835	69	21	77	204	-7	9	40	2	58	1
57874	26.25	112.24	2014.1.19	0	10130	10169	10105	70	37	86	162	24	9	29	16	47	16
57906	25.11	106.05	2014.1.19	0	9569	9603	9529	71	30	102	206	34	9	25	9	53	8
57947	25.13	109.24	2014.1.19	0	10109	10143	10077	69	27	89	209	12	9	25	11	36	11
57957	25.19	110.18	2014.1.19	0	10065	10099	10036	54	30	105	184	43	9	29	2	42	1
59021	24.33	107.02	2014.1.19	0	9648	9681	9611	75	33	85	194	16	9	37	12	53	9
59046	24.21	109.24	2014.1.19	0	10137	10168	10112	64	26	121	202	65	9	30	8	42	9
57840	26.54	109.12	2014.1.19	0	9777	9819	9747	73	35	67	176	-8	8	33	5	65	5
57894	26.35	114.1	2014.1.19	0	9289	9326	9270	50	18	33	133	-27	8	13	7	26	7
57916	25.26	106.46	2014.1.19	0	9720	9752	9683	73	32	98	207	19	8	17	4	55	5
57932	25.58	108.32	2014.1.19	0	9912	9949	9869	75	28	86	207	24	8	19	3	30	2
59007	24.04	105.04	2014.1.19	0	8814	8850	8778	73	19	82	202	3	8	39	9	64	10
59072	24.48	112.22	2014.1.19	0	10109	10142	10076	68	21	82	194	9	8	32	2	41	2
57965	25.32	111.36	2014.1.19	0	10039	10076	10008	69	30	90	184	21	7	21	15	31	15
57974	25.35	112.22	2014.1.19	0	10013	10049	9983	70	29	79	181	11	7	23	1	35	16
57872	26.54	112.36	2014.1.19	0	10147	10182	10117	50	27	97	161	44	6	18	3	25	3
59218	23.08	106.25	2014.1.19	0	9384	9415	9353	65	29	105	188	46	6	21	8	33	12
59431	22.38	108.13	2014.1.19	0	10104	10134	10079	76	32	100	207	29	6	34	9	56	9
57853	26.44	110.38	2014.1.19	0	9862	9901	9832	64	30	75	167	9	5	24	11	38	11
59417	22.2	106.51	2014.1.19	0	10094	10124	10059	77	37	112	214	40	5	19	12	29	12
57832	26.58	108.4	2014.1.19	0	9515	9551	9488	71	32	54	164	-22	4	36	2	61	2
57972	25.48	113.02	2014.1.19	0	10047	10085	10018	59	14	91	193	25	4	19	2	36	2
57718	27.06	106.43	2014.1.20	44	9022	9048	9001	75	37	51	101	27	23	47	15	85	15
57707	27.18	105.17	2014.1.20	38	8600	8622	8580	68	28	32	92	1	13	25	1	36	2
57803	27.02	106.01	2014.1.20	30	8894	8917	8870	64	26	55	114	24	9	33	4	66	4
56586	27.21	103.43	2014.1.20	26	8147	8169	8124	57	22	14	78	-21	12	40	2	77	2
56691	26.52	104.17	2014.1.20	24	7857	7877	7835	70	36	-9	39	-36	28	54	1	97	16
56793	25.43	104.28	2014.1.20	20	8285	8310	8243	72	41	33	84	7	22	53	1	106	1
56693	26.35	104.52	2014.1.20	18	8277	8297	8253	63	32	22	75	-6	17	29	14	70	3
57805	26.41	105.46	2014.1.20	18	8803	8826	8781	67	31	55	119	28	15	40	1	75	1
56786	25.35	103.5	2014.1.20	14	8188	8213	8135	75	50	26	116	0	33	76	2	124	2
56684	26.24	103.15	2014.1.20	10	7907	7929	7868	72	47	-1	30	-22	45	102	4	125	3
57816	26.35	106.44	2014.1.20	6	8892	8914	8870	70	40	53	100	31	32	67	1	114	1
57806	26.15	105.54	2014.1.20	4	8673	8694	8644	66	38	45	91	25	31	68	3	106	3
56792	25.47	104.58	2014.1.20	4	8441	8464	8401	62	34	44	92	19	27	43	2	80	2
56986	22.59	103.41	2014.1.20	4	8664	8684	8635	92	82	68	78	60	8	31	7	48	7
57825	26.36	107.59	2014.1.20	2	9455	9482	9420	72	39	76	127	63	10	32	1	60	15
59758	20.0001	110.15	2014.1.20	0	10154	10180	10139	63	28	173	203	159	45	72	3	110	3
59626	21.34	107.57	2014.1.20	0	10176	10202	10155	61	31	141	221	85	44	69	16	75	16
59647	21.02	109.06	2014.1.20	0	10175	10202	10156	70	41	164	198	134	41	63	1	79	1
59673	21.44	112.46	2014.1.20	0	10209	10232	10179	55	26	157	199	122	39	107	1	128	1
57912	26.08	106.38	2014.1.20	0	9149	9173	9117	68	44	69	109	49	37	77	2	126	1
57827	26.19	107.32	2014.1.20	0	9173	9196	9137	71	49	68	105	50	36	86	16	125	16
59037	23.56	108.06	2014.1.20	0	10063	10090	10029	58	39	135	186	102	35	88	16	104	16
57910	25.46	106.05	2014.1.20	0	8918	8941	8884	63	46	66	95	43	34	64	3	109	3
59287	23.13	113.29	2014.1.20	0	10161	10186	10137	61	23	119	205	52	34	60	1	103	1
59658	21.09	110.18	2014.1.20	0	10172	10198	10149	57	21	157	220	113	34	50	16	74	1
59280	23.43	113.05	2014.1.20	0	10157	10179	10133	51	25	122	195	64	33	86	3	119	3
59453	22.4	110.07	2014.1.20	0	10103	10127	10079	59	31	131	204	68	33	77	16	93	16
57866	26.14	111.37	2014.1.20	0	10097	10123	10048	46	16	92	140	38	32	57	2	94	1
59072	24.48	112.22	2014.1.20	0	10116	10143	10094	61	24	87	165	29	32	67	3	98	3
56991	23.37	104.2	2014.1.20	0	8521	8546	8480	79	64	57	95	39	30	54	2	86	2
57996	25.05	114.15	2014.1.20	0	10090	10113	10072	57	23	81	155	17	29	75	4	106	3
59663	21.5	111.58	2014.1.20	0	10127	10153	10099	44	18	155	219	112	29	85	3	125	3
59293	23.48	114.44	2014.1.20	0	10169	10192	10141	55	21	109	192	39	27	79	16	114	1
59631	21.47	108.21	2014.1.20	0	10209	10236	10188	68	38	133	205	84	27	70	16	98	1
59644	21.27	109.08	2014.1.20	0	10229	10254	10205	65	36	152	210	100	27	46	16	70	16
59754	20.2	110.11	2014.1.20	0	10165	10191	10145	70	27	160	222	138	27	54	3	81	3
59087	23.53	113.31	2014.1.20	0	10139	10161	10113	58	21	105	194	24	26	59	4	95	5
59298	23.04	114.22	2014.1.20	0	10115	10138	10091	50	25	133	197	88	26	47	3	94	4
59478	22.15	112.47	2014.1.20	0	10201	10225	10178	48	24	146	202	101	26	56	1	104	1
56886	24.32	103.46	2014.1.20	0	8373	8400	8329	78	59	48	99	34	25	57	2	93	3
59058	24.12	110.31	2014.1.20	0	10049	10073	10031	65	33	99	172	48	25	60	14	85	14
59065	24.25	111.3	2014.1.20	0	10088	10113	10070	60	30	101	173	41	25	69	16	85	16
59097	24.03	114.12	2014.1.20	0	10021	10041	9993	59	18	91	191	8	25	65	5	95	1
57922	25.5	107.33	2014.1.20	0	9119	9141	9076	72	45	62	107	47	24	49	1	89	1
59082	24.4	113.36	2014.1.20	0	10121	10144	10099	56	25	89	173	24	24	53	16	73	16
59289	22.58	113.44	2014.1.20	0	10177	10203	10152	43	20	145	203	99	24	41	1	72	15
59632	21.57	108.37	2014.1.20	0	10245	10271	10224	61	30	150	213	94	24	47	15	77	16
59088	24.11	113.25	2014.1.20	0	10172	10194	10146	60	22	114	187	56	23	70	1	113	16
59294	23.2	113.5	2014.1.20	0	10210	10236	10183	64	25	115	211	50	23	39	16	67	4
59023	24.42	108.02	2014.1.20	0	9965	9991	9924	67	41	112	174	67	21	54	13	64	13
59493	22.32	114	2014.1.20	0	10162	10187	10135	49	19	155	211	115	21	57	1	93	16
59664	21.33	111	2014.1.20	0	10201	10226	10174	68	21	141	225	85	21	52	3	77	4
57907	25.05	104.54	2014.1.20	0	8804	8829	8753	63	41	77	115	46	20	61	2	104	2
57965	25.32	111.36	2014.1.20	0	10061	10089	10019	55	25	94	148	57	20	54	2	87	2
59485	22.3	113.24	2014.1.20	0	10201	10226	10177	53	21	141	202	96	20	41	2	87	3
57874	26.25	112.24	2014.1.20	0	10160	10184	10115	56	27	87	138	45	19	46	1	75	16
57957	25.19	110.18	2014.1.20	0	10084	10114	10048	45	23	112	161	82	19	63	2	92	2
59488	22.17	113.34	2014.1.20	0	10177	10201	10152	45	21	161	211	127	19	48	4	86	15
57839	26.14	109.09	2014.1.20	0	9620	9648	9571	58	22	73	132	42	18	50	1	84	1
57857	26.22	110.19	2014.1.20	0	9734	9760	9686	55	16	61	122	25	18	57	1	93	1
59446	22.25	109.18	2014.1.20	0	10173	10196	10151	67	34	122	197	50	18	51	1	70	1
59456	22.21	110.56	2014.1.20	0	10073	10096	10044	53	28	137	216	76	18	54	1	91	16
57889	26.05	113.57	2014.1.20	0	9300	9311	9287	68	33	31	111	-19	17	59	5	89	4
59092	24.55	114.49	2014.1.20	0	10022	10043	10004	57	24	76	157	17	17	44	1	88	16
57896	26.2	114.3	2014.1.20	0	10135	10160	10110	60	21	71	141	18	16	61	3	111	3
57902	25.26	105.11	2014.1.20	0	8723	8748	8678	62	34	63	106	36	16	44	3	80	4
59265	23.29	111.18	2014.1.20	0	10119	10143	10096	61	31	117	203	46	16	41	1	57	2
59431	22.38	108.13	2014.1.20	0	10111	10136	10090	71	37	113	196	49	16	40	2	63	16
59462	22.42	111.36	2014.1.20	0	10181	10209	10153	72	31	111	203	47	16	48	2	62	2
57758	27.04	110.35	2014.1.20	0	9916	9945	9870	57	17	74	145	34	15	35	5	71	5
59007	24.04	105.04	2014.1.20	0	8852	8880	8796	72	56	72	114	56	15	37	3	76	2
56985	23.23	103.23	2014.1.20	0	8785	8806	8745	73	59	85	124	76	14	37	8	68	8
57845	26.1	109.47	2014.1.20	0	9822	9849	9771	63	15	59	141	13	14	56	2	98	2
59096	24.22	114.29	2014.1.20	0	10003	10022	9978	52	20	92	180	26	14	44	3	99	4
57840	26.54	109.12	2014.1.20	0	9820	9852	9773	58	17	84	145	54	13	42	3	83	5
59209	23.25	105.5	2014.1.20	0	9349	9375	9305	73	54	80	110	56	13	27	15	43	14
59242	23.45	109.14	2014.1.20	0	10162	10188	10138	56	27	126	188	84	13	39	16	75	2
59254	23.24	110.05	2014.1.20	0	10206	10229	10183	63	34	126	205	72	13	18	4	27	3
57729	27.14	107.53	2014.1.20	0	9571	9599	9543	60	23	96	152	68	12	43	15	84	1
57906	25.11	106.05	2014.1.20	0	9619	9647	9553	55	41	114	146	93	12	33	16	74	16
59046	24.21	109.24	2014.1.20	0	10153	10180	10122	58	29	129	184	93	12	33	2	49	15
59228	23.19	107.35	2014.1.20	0	10134	10162	10101	60	33	139	203	91	12	38	13	69	12
59278	23.02	112.27	2014.1.20	0	10200	10225	10176	53	25	126	200	70	12	26	3	50	2
57841	26.34	109.4	2014.1.20	0	9914	9945	9861	64	25	78	145	33	11	43	2	62	1
57926	25.25	107.53	2014.1.20	0	9781	9806	9728	69	49	94	131	62	11	35	1	67	2
59021	24.33	107.02	2014.1.20	0	9681	9707	9633	70	50	96	136	57	11	39	16	58	1
57947	25.13	109.24	2014.1.20	0	10134	10160	10094	62	26	99	178	54	10	30	16	50	3
57974	25.35	112.22	2014.1.20	0	10037	10063	9997	56	28	89	144	46	10	40	1	72	1
59211	23.54	106.36	2014.1.20	0	10066	10094	10010	67	45	127	168	98	10	34	6	51	2
59271	23.38	112.26	2014.1.20	0	10187	10208	10156	65	23	102	213	35	10	43	16	71	15
57872	26.54	112.36	2014.1.20	0	10172	10195	10129	47	20	95	149	53	9	20	3	32	1
59218	23.08	106.25	2014.1.20	0	9404	9429	9368	65	47	103	135	77	9	23	16	38	16
59417	22.2	106.51	2014.1.20	0	10103	10132	10072	71	35	121	209	53	9	20	1	35	3
57894	26.35	114.1	2014.1.20	0	9299	9317	9284	54	32	51	100	15	8	14	1	44	1
57916	25.26	106.46	2014.1.20	0	9769	9795	9704	57	43	116	138	99	8	22	14	46	15
57972	25.48	113.02	2014.1.20	0	10071	10098	10034	58	34	83	134	41	8	23	1	56	1
57853	26.44	110.38	2014.1.20	0	9899	9928	9850	54	18	80	138	40	7	28	2	61	2
57932	25.58	108.32	2014.1.20	0	9954	9983	9893	74	40	91	150	61	7	24	10	35	12
57832	26.58	108.4	2014.1.20	0	9559	9587	9522	68	34	77	130	61	6	32	4	69	1
59673	21.44	112.46	2014.1.21	0	10215	10232	10199	39	24	148	173	124	80	135	1	170	1
59280	23.43	113.05	2014.1.21	0	10166	10188	10144	26	11	131	173	93	64	107	3	168	3
56684	26.24	103.15	2014.1.21	0	7882	7913	7855	61	35	9	83	-45	53	93	13	140	14
59663	21.5	111.58	2014.1.21	0	10136	10157	10115	33	21	145	179	115	49	89	3	129	2
59287	23.13	113.29	2014.1.21	0	10168	10189	10146	31	16	121	181	90	47	77	1	128	2
59647	21.02	109.06	2014.1.21	0	10184	10205	10166	47	32	146	178	127	47	78	1	99	2
59087	23.53	113.31	2014.1.21	0	10148	10168	10124	22	8	123	176	86	41	74	4	127	5
59631	21.47	108.21	2014.1.21	0	10217	10241	10194	40	15	144	195	121	40	71	1	104	1
59758	20.0001	110.15	2014.1.21	0	10165	10182	10150	60	42	154	180	135	38	75	4	125	3
57996	25.05	114.15	2014.1.21	0	10104	10126	10077	35	11	87	156	20	36	87	3	140	3
59298	23.04	114.22	2014.1.21	0	10122	10142	10099	27	18	128	176	95	36	54	2	117	3
59293	23.48	114.44	2014.1.21	0	10177	10197	10150	25	11	119	166	85	35	77	2	131	3
59478	22.15	112.47	2014.1.21	0	10210	10232	10190	34	18	136	173	104	33	65	2	104	1
59037	23.56	108.06	2014.1.21	0	10068	10094	10046	46	16	129	192	77	30	63	1	77	1
59082	24.4	113.36	2014.1.21	0	10134	10159	10109	48	12	75	164	11	28	57	1	95	4
59088	24.11	113.25	2014.1.21	0	10183	10204	10159	34	13	115	167	84	28	90	16	140	16
59658	21.09	110.18	2014.1.21	0	10179	10201	10162	50	25	128	191	97	28	55	1	80	1
56786	25.35	103.5	2014.1.21	0	8174	8199	8147	63	20	26	120	-49	27	44	9	74	9
59446	22.25	109.18	2014.1.21	0	10180	10204	10159	51	17	115	186	61	27	58	4	79	3
[truncated: 34,136 more rows]

## Sheet: 2015 meteorological data
station	latitude	longitude	date	precipitation	mean pressure	maximum pressure	minimum pressure	mean relative humidity	minimum relative humidity	mean temperature	maximum temperature	minimum temperature	mean wind speed	maximum wind speed	the direction of maximum wind speed	extreme wind speed	the direction of extreme wind speed
59488	22.17	113.34	2015.1.1	0	10182	10210	10156	48	28	163	198	138	20	44	4	80	4
59493	22.32	114	2015.1.1	0	10166	10195	10140	38	24	165	204	136	21	53	3	99	3
59631	21.47	108.21	2015.1.1	0	10197	10224	10176	57	30	161	226	134	27	49	2	64	1
59673	21.44	112.46	2015.1.1	0	10210	10236	10188	50	35	165	193	133	54	84	3	116	4
59647	21.02	109.06	2015.1.1	0	10168	10192	10149	66	41	166	206	131	30	58	4	71	3
59758	20.0001	110.15	2015.1.1	0	10153	10172	10136	81	53	164	202	130	38	85	4	141	4
59663	21.5	111.58	2015.1.1	0	10130	10156	10109	43	31	158	204	126	54	88	3	150	4
59632	21.57	108.37	2015.1.1	0	10234	10262	10212	52	28	168	232	122	15	37	2	56	16
59298	23.04	114.22	2015.1.1	0	10116	10149	10089	37	22	152	195	118	35	55	3	119	3
57947	25.13	109.24	2015.1.1	0	10120	10155	10091	44	30	143	187	117	13	24	4	39	5
57916	25.26	106.46	2015.1.1	0	9729	9764	9702	66	37	140	189	117	5	13	4	26	5
59478	22.15	112.47	2015.1.1	0	10203	10233	10176	47	29	151	199	116	23	50	2	83	1
59280	23.43	113.05	2015.1.1	0	10162	10194	10132	37	25	147	188	115	59	95	2	141	3
59046	24.21	109.24	2015.1.1	0	10145	10177	10116	44	27	146	193	112	16	34	3	46	3
59456	22.21	110.56	2015.1.1	0	10067	10091	10049	49	26	161	229	112	15	33	4	74	2
57906	25.11	106.05	2015.1.1	0	9579	9612	9551	72	38	137	205	111	4	17	13	38	13
59087	23.53	113.31	2015.1.1	0	10142	10173	10110	40	23	138	185	110	34	66	5	113	6
59088	24.11	113.25	2015.1.1	0	10180	10212	10146	41	29	134	173	110	26	56	2	108	1
59289	22.58	113.44	2015.1.1	0	10180	10212	10151	44	22	152	201	110	21	67	4	105	3
59037	23.56	108.06	2015.1.1	0	10045	10078	10025	53	29	152	216	107	21	45	16	53	16
59664	21.33	111	2015.1.1	0	10199	10223	10178	63	29	152	225	106	24	60	5	93	5
59293	23.48	114.44	2015.1.1	0	10173	10208	10142	37	21	146	189	105	38	59	1	91	3
57957	25.19	110.18	2015.1.1	0	10081	10115	10052	32	24	128	169	105	34	62	2	91	3
59242	23.45	109.14	2015.1.1	0	10153	10186	10126	45	25	143	202	103	12	30	4	58	1
59254	23.24	110.05	2015.1.1	0	10200	10232	10172	72	34	140	209	103	10	22	3	34	1
59644	21.27	109.08	2015.1.1	0	10219	10244	10199	61	28	156	229	102	21	51	5	67	6
57932	25.58	108.32	2015.1.1	0	9939	9974	9910	54	30	120	165	102	15	48	2	82	2
59626	21.34	107.57	2015.1.1	0	10163	10189	10145	56	30	165	231	101	51	74	3	96	3
59228	23.19	107.35	2015.1.1	0	10117	10152	10097	62	27	152	228	101	8	16	7	24	13
59294	23.2	113.5	2015.1.1	0	10213	10247	10184	54	25	139	206	99	28	81	3	130	2
59754	20.2	110.11	2015.1.1	0	10165	10185	10147	78	47	145	203	99	26	75	4	122	5
59485	22.3	113.24	2015.1.1	0	10205	10235	10176	59	28	138	201	98	16	47	4	81	3
59453	22.4	110.07	2015.1.1	0	10096	10125	10074	58	31	149	212	97	23	55	3	85	3
56985	23.23	103.23	2015.1.1	0	8770	8791	8757	64	45	121	157	97	18	37	8	58	8
59658	21.09	110.18	2015.1.1	0	10171	10194	10151	63	32	144	211	96	34	72	5	122	5
59278	23.02	112.27	2015.1.1	0	10205	10234	10174	52	27	148	195	96	19	38	2	67	2
59287	23.13	113.29	2015.1.1	0	10164	10197	10135	54	23	130	204	94	29	61	1	97	1
57907	25.05	104.54	2015.1.1	0	8777	8807	8757	73	52	104	134	90	15	42	8	65	9
57910	25.46	106.05	2015.1.1	0	8888	8916	8864	61	53	99	127	89	9	33	10	62	10
57926	25.25	107.53	2015.1.1	0	9754	9788	9728	59	33	122	174	87	8	30	4	58	4
57912	26.08	106.38	2015.1.1	0	9115	9146	9089	61	44	108	150	86	11	33	3	56	12
59023	24.42	108.02	2015.1.1	0	9946	9979	9926	65	37	138	195	86	6	39	8	46	8
59211	23.54	106.36	2015.1.1	0	10036	10073	10010	71	33	136	221	84	8	23	9	32	10
59065	24.25	111.3	2015.1.1	0	10089	10124	10056	53	34	122	172	83	24	54	13	68	14
59265	23.29	111.18	2015.1.1	0	10118	10149	10089	68	36	132	199	83	19	32	2	53	3
59096	24.22	114.29	2015.1.1	0	10013	10043	9982	37	15	119	181	83	12	35	3	74	3
59072	24.48	112.22	2015.1.1	0	10122	10156	10088	52	32	114	168	81	29	47	3	70	3
57902	25.26	105.11	2015.1.1	0	8695	8724	8673	69	52	95	122	79	16	42	9	70	8
57872	26.53	112.36	2015.1.1	0	10186	10218	10160	44	36	94	121	79	9	21	2	34	3
57729	27.14	107.53	2015.1.1	0	9559	9597	9529	39	30	94	133	78	18	37	3	58	3
57922	25.5	107.33	2015.1.1	0	9096	9125	9076	60	48	90	126	76	14	42	8	61	7
56991	23.37	104.2	2015.1.1	0	8509	8533	8497	82	60	90	119	75	16	36	9	56	8
59218	23.08	106.25	2015.1.1	0	9389	9417	9371	59	24	127	200	74	8	16	6	31	7
57996	25.05	114.15	2015.1.1	0	10105	10137	10070	40	20	106	157	73	35	68	4	101	4
59058	24.12	110.31	2015.1.1	0	10047	10079	10019	65	35	118	187	73	23	47	15	64	14
56986	22.59	103.41	2015.1.1	0	8657	8683	8647	82	66	91	123	72	18	43	6	91	8
59021	24.33	107.02	2015.1.1	0	9652	9684	9625	77	32	114	208	70	7	25	4	40	11
57758	27.02	110.36	2015.1.1	0	9899	9930	9875	36	17	90	123	69	18	44	4	72	6
57866	26.14	111.37	2015.1.1	0	10102	10135	10076	37	28	94	129	68	32	64	3	100	2
59092	24.55	114.49	2015.1.1	0	10035	10067	10002	42	23	104	147	68	28	42	15	81	1
57805	26.41	105.46	2015.1.1	0	8766	8798	8736	65	54	87	118	67	11	24	10	60	10
59446	22.25	109.18	2015.1.1	0	10161	10188	10142	76	34	131	221	67	9	45	3	59	3
57874	26.25	112.24	2015.1.1	0	10172	10204	10145	41	31	92	127	65	23	49	1	82	16
57825	26.36	107.59	2015.1.1	0	9438	9473	9410	47	35	86	131	64	18	39	3	75	3
57803	27.02	106.01	2015.1.1	0	8855	8888	8821	65	52	84	118	63	13	34	7	53	6
59417	22.2	106.51	2015.1.1	0	10089	10122	10068	77	31	125	228	63	10	39	6	54	6
56786	25.35	103.5	2015.1.1	0	8156	8182	8138	77	61	83	113	62	42	64	8	93	9
57806	26.15	105.54	2015.1.1	0	8643	8670	8618	67	57	77	95	62	16	38	10	64	10
57827	26.19	107.32	2015.1.1	0	9153	9185	9127	56	44	84	126	61	33	48	1	74	1
57853	26.44	110.38	2015.1.1	0	9901	9932	9875	43	23	91	128	61	14	30	3	60	3
56792	25.47	104.58	2015.1.1	0	8413	8440	8390	70	63	77	99	61	11	38	10	79	10
59431	22.38	108.13	2015.1.1	0	10099	10128	10079	76	30	118	215	61	6	29	2	44	2
57839	26.14	109.09	2015.1.1	0	9616	9645	9593	49	34	83	121	60	15	37	2	64	2
57965	25.32	111.36	2015.1.1	0	10069	10103	10035	54	32	99	150	59	20	42	2	60	1
59462	22.42	111.36	2015.1.1	0	10181	10213	10152	78	30	119	212	59	8	28	2	49	1
57718	27.06	106.43	2015.1.1	0	8985	9019	8956	57	46	74	96	58	26	48	5	66	5
59271	23.38	112.26	2015.1.1	0	10189	10221	10160	67	24	116	211	58	6	26	2	44	16
57832	26.58	108.4	2015.1.1	0	9556	9589	9530	43	34	73	118	57	21	37	2	69	2
57840	26.54	109.12	2015.1.1	0	9820	9851	9794	53	31	83	128	57	7	35	4	76	4
57816	26.35	106.44	2015.1.1	0	8862	8893	8834	59	50	79	117	56	24	51	5	85	4
57841	26.34	109.4	2015.1.1	0	9910	9942	9882	51	32	87	128	56	15	43	2	62	16
56793	25.43	104.28	2015.1.1	0	8258	8287	8236	83	72	69	90	56	14	57	9	86	9
59007	24.04	105.04	2015.1.1	0	8831	8859	8810	77	43	103	169	56	10	29	1	53	16
56693	26.35	104.52	2015.1.1	0	8238	8265	8215	73	68	63	76	51	17	32	8	56	7
57974	25.35	112.22	2015.1.1	0	10047	10079	10013	51	33	92	137	51	14	38	3	60	3
57972	25.48	113.02	2015.1.1	0	10082	10114	10048	50	31	88	139	47	9	28	2	61	15
59209	23.25	105.5	2015.1.1	0	9328	9358	9305	70	25	104	202	46	12	22	10	38	11
57857	26.22	110.19	2015.1.1	0	9730	9760	9705	48	26	82	129	45	16	46	2	72	1
57707	27.18	105.17	2015.1.1	0	8553	8584	8521	67	52	72	94	43	6	18	5	36	5
59082	24.4	113.36	2015.1.1	0	10133	10165	10097	70	28	87	169	36	31	62	1	92	16
57845	26.1	109.47	2015.1.1	0	9812	9841	9784	65	28	78	141	36	9	33	16	59	16
59097	24.03	114.12	2015.1.1	0	10023	10054	9996	59	24	99	180	34	23	62	5	84	5
56886	24.32	103.46	2015.1.1	0	8356	8382	8340	85	62	72	121	32	22	51	9	74	10
56684	26.24	103.15	2015.1.1	0	7858	7885	7832	77	61	70	121	31	27	69	13	112	14
57896	26.2	114.3	2015.1.1	0	10162	10193	10132	57	22	67	126	25	20	49	3	94	4
56586	27.21	103.43	2015.1.1	0	8097	8126	8060	72	58	42	101	23	18	29	2	55	2
56691	26.52	104.17	2015.1.1	16	7818	7843	7792	96	74	34	48	14	24	40	7	71	7
57894	26.35	114.1	2015.1.1	0	9312	9336	9294	56	32	40	104	14	6	19	16	28	16
57889	26.05	113.57	2015.1.1	0	9314	9334	9289	60	25	51	137	-4	16	50	5	83	5
59758	20.0001	110.15	2015.1.2	0	10152	10177	10134	70	56	174	200	157	40	76	3	120	3
59647	21.02	109.06	2015.1.2	0	10167	10192	10149	65	42	170	197	150	40	55	6	89	6
59673	21.44	112.46	2015.1.2	0	10215	10238	10195	68	40	150	179	127	43	75	2	102	2
59488	22.17	113.34	2015.1.2	0	10186	10207	10167	71	33	146	175	127	25	42	6	61	5
59754	20.2	110.11	2015.1.2	0	10164	10188	10147	78	61	158	195	120	25	68	4	110	4
59632	21.57	108.37	2015.1.2	0	10230	10258	10209	58	32	159	226	118	14	30	11	47	7
59493	22.32	114	2015.1.2	0	10172	10191	10148	54	28	148	203	117	19	48	11	73	4
59658	21.09	110.18	2015.1.2	0	10172	10195	10152	72	43	146	198	112	35	70	4	120	5
59663	21.5	111.58	2015.1.2	0	10133	10158	10110	48	29	145	202	108	30	56	3	84	3
59037	23.56	108.06	2015.1.2	0	10034	10061	10004	53	32	152	213	105	27	47	16	54	16
59478	22.15	112.47	2015.1.2	0	10205	10228	10179	52	29	142	199	103	15	35	15	55	1
59644	21.27	109.08	2015.1.2	0	10219	10243	10198	70	33	149	212	101	21	51	5	69	5
59280	23.43	113.05	2015.1.2	0	10157	10183	10131	36	21	136	200	99	30	61	3	84	3
59664	21.33	111	2015.1.2	0	10201	10225	10180	61	32	144	206	97	28	50	5	71	6
59298	23.04	114.22	2015.1.2	0	10120	10142	10091	45	28	132	190	97	20	52	3	102	4
59228	23.19	107.35	2015.1.2	0	10107	10136	10075	62	33	143	213	95	7	29	6	50	5
59289	22.58	113.44	2015.1.2	0	10182	10204	10156	46	26	139	198	92	24	53	4	77	4
59485	22.3	113.24	2015.1.2	0	10207	10229	10182	62	28	130	195	90	14	32	4	54	4
59456	22.21	110.56	2015.1.2	0	10066	10089	10040	57	22	147	224	90	12	42	10	70	9
59631	21.47	108.21	2015.1.2	0	10196	10221	10175	73	32	132	215	90	12	34	9	50	10
59254	23.24	110.05	2015.1.2	0	10193	10221	10166	70	31	133	205	87	9	17	16	38	16
59626	21.34	107.57	2015.1.2	0	10164	10189	10145	72	32	136	212	85	40	71	16	79	16
59211	23.54	106.36	2015.1.2	0	10015	10051	9979	66	38	141	208	84	19	38	7	62	5
59242	23.45	109.14	2015.1.2	0	10142	10170	10110	50	25	130	205	84	10	19	4	34	8
59046	24.21	109.24	2015.1.2	0	10131	10156	10098	54	30	128	197	83	11	22	9	29	3
59087	23.53	113.31	2015.1.2	0	10135	10162	10104	39	21	123	204	82	25	49	6	80	6
59294	23.2	113.5	2015.1.2	0	10213	10237	10185	56	28	124	203	82	19	59	2	89	3
59278	23.02	112.27	2015.1.2	0	10203	10227	10177	63	26	127	184	81	13	23	9	33	9
59453	22.4	110.07	2015.1.2	0	10093	10118	10067	64	30	142	217	81	11	28	9	41	8
56985	23.23	103.23	2015.1.2	0	8746	8778	8714	58	35	122	175	80	27	45	9	76	9
57957	25.19	110.18	2015.1.2	0	10061	10088	10024	44	26	115	182	76	12	30	2	61	2
57916	25.26	106.46	2015.1.2	0	9709	9739	9667	70	37	125	199	72	6	17	14	33	14
59023	24.42	108.02	2015.1.2	0	9930	9959	9895	64	34	122	191	71	6	34	4	45	5
59218	23.08	106.25	2015.1.2	0	9374	9396	9347	66	40	117	181	71	6	20	7	32	8
57912	26.08	106.38	2015.1.2	0	9092	9116	9059	61	46	99	142	70	12	39	3	55	3
59446	22.25	109.18	2015.1.2	0	10156	10182	10130	75	30	128	223	68	10	31	8	46	11
59265	23.29	111.18	2015.1.2	0	10110	10137	10082	61	33	123	205	66	20	29	3	35	3
59088	24.11	113.25	2015.1.2	0	10171	10199	10138	47	18	117	193	66	15	22	7	42	1
57906	25.11	106.05	2015.1.2	0	9554	9584	9517	74	39	121	204	66	8	27	7	66	8
57729	27.14	107.53	2015.1.2	0	9530	9557	9498	46	36	83	108	65	13	36	16	53	16
57965	25.32	111.36	2015.1.2	0	10040	10073	10000	51	28	108	171	64	16	24	1	39	1
57910	25.46	106.05	2015.1.2	0	8860	8884	8830	64	49	99	147	60	28	49	11	81	11
59287	23.13	113.29	2015.1.2	0	10165	10188	10137	54	22	116	203	60	21	50	2	76	2
57907	25.05	104.54	2015.1.2	0	8746	8769	8712	75	51	99	156	58	15	53	7	76	7
59462	22.42	111.36	2015.1.2	0	10177	10204	10145	78	33	114	206	58	8	25	2	36	2
57972	25.48	113.02	2015.1.2	0	10049	10086	10010	51	23	98	180	56	12	19	3	41	2
57806	26.15	105.54	2015.1.2	0	8617	8636	8594	71	66	72	87	54	24	47	7	70	8
57974	25.35	112.22	2015.1.2	0	10015	10050	9977	51	29	100	166	54	11	25	3	39	16
57947	25.13	109.24	2015.1.2	0	10102	10129	10065	55	25	113	203	54	8	22	9	32	11
59417	22.2	106.51	2015.1.2	0	10081	10111	10051	79	38	120	219	54	8	18	2	25	1
59431	22.38	108.13	2015.1.2	0	10091	10120	10065	80	38	109	206	54	6	27	5	39	6
56986	22.59	103.41	2015.1.2	0	8641	8664	8616	82	65	82	132	52	26	40	6	69	6
56792	25.47	104.58	2015.1.2	0	8384	8403	8359	80	69	72	100	52	20	48	9	68	11
59271	23.38	112.26	2015.1.2	0	10183	10209	10151	68	26	109	206	52	10	27	11	40	10
56793	25.43	104.28	2015.1.2	0	8228	8249	8200	84	67	77	124	52	6	44	9	65	9
56786	25.35	103.5	2015.1.2	0	8123	8153	8091	72	44	107	191	51	26	58	10	99	11
57866	26.14	111.37	2015.1.2	0	10068	10102	10029	49	32	93	148	51	13	50	3	81	3
59209	23.25	105.5	2015.1.2	0	9307	9332	9277	71	43	107	182	51	11	33	9	52	10
57996	25.05	114.15	2015.1.2	0	10090	10116	10055	43	12	100	175	50	22	44	6	65	5
59293	23.48	114.44	2015.1.2	0	10171	10201	10137	53	25	111	202	49	11	32	3	57	3
57874	26.25	112.24	2015.1.2	0	10137	10173	10099	46	26	92	151	48	14	35	2	51	1
59065	24.25	111.3	2015.1.2	0	10077	10103	10041	60	31	109	185	47	9	30	14	38	14
57872	26.53	112.36	2015.1.2	0	10152	10186	10118	47	25	89	136	47	8	20	2	29	3
57816	26.35	106.44	2015.1.2	0	8837	8857	8813	61	55	75	99	46	24	46	5	82	4
56693	26.35	104.52	2015.1.2	0	8213	8231	8191	91	78	52	66	46	15	26	6	46	6
57803	27.02	106.01	2015.1.2	0	8834	8853	8810	64	58	62	90	46	10	27	4	49	4
56991	23.37	104.2	2015.1.2	0	8482	8510	8454	74	45	90	169	44	34	64	8	100	8
59021	24.33	107.02	2015.1.2	0	9636	9662	9598	80	41	99	189	44	7	38	5	58	6
59058	24.12	110.31	2015.1.2	0	10035	10062	9999	70	27	101	195	42	15	28	16	37	6
59092	24.55	114.49	2015.1.2	0	10021	10047	9982	49	22	93	180	42	11	27	15	53	13
57926	25.25	107.53	2015.1.2	0	9736	9765	9692	62	35	111	194	40	8	40	7	69	7
59007	24.04	105.04	2015.1.2	0	8799	8829	8764	71	33	103	202	40	8	39	8	98	9
57805	26.41	105.46	2015.1.2	0	8745	8764	8724	82	62	62	100	39	6	20	2	37	2
57718	27.06	106.43	2015.1.2	0	8966	8983	8940	58	46	53	77	38	17	47	5	63	1
57902	25.26	105.11	2015.1.2	0	8666	8687	8634	79	55	80	143	38	13	45	9	71	9
56684	26.24	103.15	2015.1.2	0	7834	7854	7808	75	45	90	164	37	36	79	13	134	14
59096	24.22	114.29	2015.1.2	0	10001	10029	9963	53	15	99	203	36	10	19	12	30	12
57932	25.58	108.32	2015.1.2	0	9914	9948	9865	72	32	93	192	35	10	18	11	31	11
57853	26.44	110.38	2015.1.2	0	9868	9900	9832	46	27	85	142	35	7	30	1	45	1
57825	26.36	107.59	2015.1.2	0	9412	9441	9377	53	40	74	115	33	12	28	2	44	2
57840	26.54	109.12	2015.1.2	0	9789	9819	9756	54	34	77	123	32	7	28	4	55	5
57827	26.19	107.32	2015.1.2	0	9127	9155	9091	63	45	70	135	29	20	47	1	73	2
59072	24.48	112.22	2015.1.2	0	10104	10133	10062	71	30	90	189	29	9	25	10	34	10
57758	27.02	110.36	2015.1.2	0	9867	9899	9834	43	18	73	117	27	10	33	4	50	4
57896	26.2	114.3	2015.1.2	0	10130	10163	10096	49	15	71	152	22	12	43	3	66	3
59082	24.4	113.36	2015.1.2	0	10120	10149	10085	66	23	84	180	21	24	38	8	42	9
57707	27.18	105.17	2015.1.2	16	8538	8555	8516	94	68	33	86	21	6	19	1	41	16
57832	26.58	108.4	2015.1.2	0	9525	9555	9494	56	35	62	106	19	11	29	2	59	1
57922	25.5	107.33	2015.1.2	0	9074	9098	9039	60	37	85	159	18	31	55	6	100	7
59097	24.03	114.12	2015.1.2	0	10018	10047	9981	66	22	91	198	18	13	32	4	51	3
57857	26.22	110.19	2015.1.2	0	9700	9736	9660	52	23	73	153	17	15	42	3	63	2
56886	24.32	103.46	2015.1.2	0	8326	8354	8294	79	50	88	186	16	22	59	10	87	10
56691	26.52	104.17	2015.1.2	0	7795	7814	7768	91	65	44	109	15	19	50	8	77	8
57839	26.14	109.09	2015.1.2	0	9586	9617	9545	59	34	70	155	15	11	36	1	54	1
57841	26.34	109.4	2015.1.2	0	9882	9912	9846	64	29	72	142	9	11	45	2	60	2
57845	26.1	109.47	2015.1.2	0	9786	9816	9746	69	26	68	184	6	7	25	3	38	3
56586	27.21	103.43	2015.1.2	0	8079	8094	8044	83	59	28	100	4	13	41	2	82	2
57889	26.05	113.57	2015.1.2	0	9290	9317	9256	54	11	66	181	2	7	55	4	76	3
57894	26.35	114.1	2015.1.2	0	9285	9313	9262	42	9	45	128	-3	8	16	7	28	7
59758	20.0001	110.15	2015.1.3	0	10128	10154	10104	83	63	183	213	168	36	64	4	109	5
59754	20.2	110.11	2015.1.3	0	10140	10164	10116	84	60	172	209	156	26	65	5	99	4
59647	21.02	109.06	2015.1.3	0	10141	10175	10113	81	65	170	207	153	40	61	6	80	6
59673	21.44	112.46	2015.1.3	0	10193	10219	10164	69	43	159	188	138	30	76	5	120	5
59658	21.09	110.18	2015.1.3	0	10148	10174	10121	79	51	158	197	133	42	62	5	97	5
59488	22.17	113.34	2015.1.3	0	10163	10189	10132	68	36	153	186	125	20	39	7	65	6
59493	22.32	114	2015.1.3	0	10147	10176	10118	57	23	155	216	118	18	31	6	60	4
57916	25.26	106.46	2015.1.3	0	9676	9713	9635	71	54	140	174	117	5	15	7	28	3
59211	23.54	106.36	2015.1.3	0	9989	10025	9941	73	46	138	199	112	5	35	7	44	7
59644	21.27	109.08	2015.1.3	0	10193	10225	10164	79	58	155	213	111	28	51	5	65	5
59632	21.57	108.37	2015.1.3	0	10206	10240	10172	74	45	154	219	111	11	31	12	48	12
57906	25.11	106.05	2015.1.3	0	9527	9560	9486	69	54	142	173	109	8	18	8	36	8
59218	23.08	106.25	2015.1.3	0	9346	9377	9313	65	42	139	187	108	11	22	7	40	7
59663	21.5	111.58	2015.1.3	0	10111	10139	10080	70	45	146	204	106	32	48	3	71	3
59209	23.25	105.5	2015.1.3	0	9281	9309	9246	70	57	131	167	105	13	26	9	43	12
59228	23.19	107.35	2015.1.3	0	10076	10114	10032	64	45	156	211	102	11	32	5	57	4
59289	22.58	113.44	2015.1.3	0	10155	10187	10123	69	39	146	209	101	15	28	5	43	2
59626	21.34	107.57	2015.1.3	0	10140	10172	10111	82	63	140	202	100	33	69	16	75	16
59664	21.33	111	2015.1.3	0	10179	10205	10151	72	35	145	209	100	32	52	6	77	7
59478	22.15	112.47	2015.1.3	0	10180	10210	10146	67	28	146	223	100	10	30	11	54	11
59631	21.47	108.21	2015.1.3	0	10172	10204	10139	79	49	143	205	99	12	32	10	42	10
59037	23.56	108.06	2015.1.3	0	10002	10040	9961	64	37	150	213	98	20	48	7	64	8
57932	25.58	108.32	2015.1.3	0	9868	9909	9822	69	44	126	175	97	10	25	3	38	2
59485	22.3	113.24	2015.1.3	0	10181	10210	10148	68	28	143	217	95	16	37	5	57	5
57926	25.25	107.53	2015.1.3	0	9699	9737	9658	71	53	120	165	92	7	13	10	26	10
59453	22.4	110.07	2015.1.3	0	10066	10098	10031	68	36	148	221	90	16	37	10	44	10
59254	23.24	110.05	2015.1.3	0	10162	10197	10124	69	35	136	213	89	10	17	3	26	4
59298	23.04	114.22	2015.1.3	0	10092	10122	10060	67	38	137	210	87	17	31	7	43	7
57910	25.46	106.05	2015.1.3	0	8834	8869	8800	72	58	99	109	87	12	45	5	74	5
56985	23.23	103.23	2015.1.3	0	8723	8752	8687	64	43	126	196	84	21	42	8	79	9
59278	23.02	112.27	2015.1.3	0	10174	10207	10138	70	45	134	196	83	11	18	10	23	11
57907	25.05	104.54	2015.1.3	0	8725	8757	8688	79	70	92	116	82	18	41	7	66	9
59046	24.21	109.24	2015.1.3	0	10094	10129	10052	68	32	133	213	80	8	32	9	56	10
57922	25.5	107.33	2015.1.3	0	9042	9079	9008	65	55	104	124	77	23	55	8	90	7
57912	26.08	106.38	2015.1.3	0	9061	9099	9024	65	59	100	125	77	16	39	3	66	10
59242	23.45	109.14	2015.1.3	0	10107	10143	10066	62	32	138	219	77	7	25	11	42	10
59456	22.21	110.56	2015.1.3	0	10044	10071	10010	61	28	144	228	75	21	45	10	73	10
59446	22.25	109.18	2015.1.3	0	10128	10160	10094	78	39	138	222	75	14	35	11	50	10
59023	24.42	108.02	2015.1.3	0	9895	9931	9851	70	43	126	196	75	12	36	4	45	4
57853	26.44	110.38	2015.1.3	0	9814	9863	9775	55	34	101	145	75	7	19	15	30	2
57902	25.26	105.11	2015.1.3	0	8642	8677	8608	81	74	88	105	74	13	40	9	63	10
59417	22.2	106.51	2015.1.3	0	10052	10089	10013	82	49	134	210	72	6	16	12	24	13
57839	26.14	109.09	2015.1.3	0	9540	9589	9496	51	39	115	180	71	13	35	10	72	10
57825	26.36	107.59	2015.1.3	0	9367	9417	9325	48	40	101	142	71	11	28	11	54	11
59280	23.43	113.05	2015.1.3	0	10129	10163	10094	61	41	132	197	70	17	30	2	46	10
57729	27.14	107.53	2015.1.3	0	9483	9534	9438	57	43	92	121	70	6	30	16	44	16
56886	24.32	103.46	2015.1.3	0	8305	8330	8270	76	48	119	201	69	21	69	10	105	12
59265	23.29	111.18	2015.1.3	0	10079	10113	10041	66	35	134	212	69	13	32	3	34	3
56991	23.37	104.2	2015.1.3	0	8462	8487	8433	82	59	95	157	68	29	63	7	87	7
59431	22.38	108.13	2015.1.3	0	10064	10097	10027	79	50	132	212	68	16	40	9	54	7
57840	26.54	109.12	2015.1.3	0	9737	9790	9692	61	41	100	143	68	6	20	5	39	5
57872	26.53	112.36	2015.1.3	0	10096	10143	10055	57	40	99	129	68	6	20	3	29	3
59293	23.48	114.44	2015.1.3	0	10139	10172	10105	68	28	125	216	67	12	21	4	35	13
59021	24.33	107.02	2015.1.3	0	9606	9641	9564	84	56	106	163	67	8	31	6	47	11
59287	23.13	113.29	2015.1.3	0	10139	10170	10104	77	28	114	213	65	19	29	9	46	10
59088	24.11	113.25	2015.1.3	0	10137	10169	10099	65	32	127	209	65	8	23	9	31	9
57957	25.19	110.18	2015.1.3	0	10019	10056	9974	55	34	120	199	64	14	26	2	40	3
59462	22.42	111.36	2015.1.3	0	10146	10182	10107	72	33	130	224	64	11	31	4	44	4
56786	25.35	103.5	2015.1.3	0	8101	8131	8065	68	36	125	221	63	26	68	10	113	10
57841	26.34	109.4	2015.1.3	0	9832	9884	9781	58	38	103	167	63	11	22	2	33	3
57827	26.19	107.32	2015.1.3	0	9090	9135	9052	62	50	94	129	62	27	85	8	125	8
59294	23.2	113.5	2015.1.3	0	10187	10219	10152	80	34	118	215	62	13	24	10	37	11
57832	26.58	108.4	2015.1.3	0	9475	9528	9433	51	37	90	134	62	8	28	1	44	2
56986	22.59	103.41	2015.1.3	0	8621	8644	8596	93	85	83	97	61	6	22	8	34	6
59007	24.04	105.04	2015.1.3	0	8780	8809	8743	78	56	99	162	60	13	41	8	69	8
57758	27.02	110.36	2015.1.3	0	9812	9860	9775	60	44	93	125	60	8	19	11	25	11
59271	23.38	112.26	2015.1.3	0	10153	10188	10115	69	27	117	220	56	12	30	11	48	11
59096	24.22	114.29	2015.1.3	0	9967	9998	9932	64	18	116	216	55	9	29	9	56	12
56793	25.43	104.28	2015.1.3	0	8206	8242	8173	87	74	75	106	54	19	35	16	62	1
57816	26.35	106.44	2015.1.3	0	8805	8848	8768	70	61	78	110	52	26	55	11	100	10
56792	25.47	104.58	2015.1.3	0	8361	8398	8329	86	74	71	96	52	12	29	8	47	7
57806	26.15	105.54	2015.1.3	0	8588	8627	8554	78	69	72	90	51	17	43	9	84	10
57803	27.02	106.01	2015.1.3	0	8798	8848	8758	75	63	79	117	49	13	46	9	72	9
57965	25.32	111.36	2015.1.3	0	9990	10032	9947	58	29	122	211	49	7	40	11	76	10
57866	26.14	111.37	2015.1.3	0	10015	10061	9973	64	37	94	158	48	13	30	2	45	4
57805	26.41	105.46	2015.1.3	2	8712	8759	8673	85	78	69	91	48	11	17	11	42	9
59058	24.12	110.31	2015.1.3	0	10002	10036	9961	71	32	108	204	46	17	33	9	43	10
59065	24.25	111.3	2015.1.3	0	10040	10074	10000	69	31	119	204	44	16	42	5	53	5
57857	26.22	110.19	2015.1.3	0	9652	9702	9609	59	36	93	170	44	7	28	2	44	3
57718	27.06	106.43	2015.1.3	0	8925	8979	8884	63	52	77	129	43	12	55	10	84	10
57972	25.48	113.02	2015.1.3	0	10000	10045	9955	58	26	107	209	43	9	20	6	29	4
57874	26.25	112.24	2015.1.3	0	10083	10130	10040	61	35	91	157	43	8	19	12	27	5
56693	26.35	104.52	2015.1.3	24	8187	8229	8155	97	94	51	62	41	17	27	7	47	6
57845	26.1	109.47	2015.1.3	0	9741	9789	9696	60	36	111	184	41	16	55	10	95	10
57947	25.13	109.24	2015.1.3	0	10064	10100	10018	72	36	109	206	41	11	28	15	46	15
59087	23.53	113.31	2015.1.3	0	10106	10139	10070	74	34	107	209	40	7	30	9	51	9
57896	26.2	114.3	2015.1.3	0	10073	10121	10036	52	25	102	191	39	16	24	4	41	3
59082	24.4	113.36	2015.1.3	0	10077	10112	10041	66	27	111	208	37	33	63	10	91	10
59097	24.03	114.12	2015.1.3	0	9987	10019	9951	70	26	109	221	37	14	29	8	49	14
59092	24.55	114.49	2015.1.3	0	9979	10012	9941	65	31	103	212	36	5	21	6	34	5
59072	24.48	112.22	2015.1.3	0	10063	10099	10018	72	27	107	224	35	9	30	8	43	8
57996	25.05	114.15	2015.1.3	0	10043	10079	10005	61	26	107	219	29	14	37	6	51	6
57707	27.18	105.17	2015.1.3	16	8500	8552	8459	92	80	57	91	28	7	17	7	35	6
57974	25.35	112.22	2015.1.3	0	9964	10010	9922	63	29	101	207	26	5	18	10	31	2
56684	26.24	103.15	2015.1.3	0	7818	7852	7789	72	41	88	175	25	52	118	13	161	13
57894	26.35	114.1	2015.1.3	0	9244	9284	9222	51	25	77	157	23	7	15	7	24	6
57889	26.05	113.57	2015.1.3	0	9256	9292	9221	60	21	80	194	18	12	40	11	69	11
56691	26.52	104.17	2015.1.3	24	7770	7811	7736	87	55	61	156	16	25	49	8	91	9
56586	27.21	103.43	2015.1.3	0	8045	8095	8000	82	49	56	156	15	8	30	1	49	1
59228	23.19	107.35	2015.1.4	0	10011	10039	9983	75	52	174	193	162	12	20	6	37	6
59647	21.02	109.06	2015.1.4	0	10083	10115	10058	93	77	175	218	159	41	57	6	73	5
59037	23.56	108.06	2015.1.4	0	9938	9966	9911	75	57	168	181	159	16	40	8	52	9
59754	20.2	110.11	2015.1.4	0	10086	10118	10063	90	64	188	241	157	23	42	5	70	5
59758	20.0001	110.15	2015.1.4	0	10075	10107	10051	90	73	189	232	156	16	44	3	68	4
59658	21.09	110.18	2015.1.4	0	10093	10123	10071	93	83	170	192	151	36	57	6	86	5
59417	22.2	106.51	2015.1.4	0	9989	10019	9961	85	74	169	194	151	4	14	13	19	13
59673	21.44	112.46	2015.1.4	0	10137	10168	10116	85	70	171	203	150	19	56	3	79	5
59632	21.57	108.37	2015.1.4	24	10147	10177	10120	89	77	159	173	146	8	15	5	25	5
59242	23.45	109.14	2015.1.4	0	10047	10075	10021	77	54	156	178	142	11	28	6	40	8
59644	21.27	109.08	2015.1.4	4	10135	10167	10109	91	74	169	202	139	25	54	5	67	5
59488	22.17	113.34	2015.1.4	0	10109	10139	10089	80	61	167	205	137	18	49	7	88	7
59626	21.34	107.57	2015.1.4	0	10080	10112	10056	95	83	155	173	135	22	48	16	51	16
59493	22.32	114	2015.1.4	0	10094	10124	10071	72	48	172	232	134	22	29	10	49	4
59663	21.5	111.58	2015.1.4	0	10057	10085	10034	79	56	165	208	131	34	65	3	94	3
57839	26.14	109.09	2015.1.4	0	9468	9510	9436	69	48	137	151	130	27	42	10	85	11
59023	24.42	108.02	2015.1.4	0	9829	9862	9801	82	65	141	158	130	20	42	5	52	5
59211	23.54	106.36	2015.1.4	0	9920	9950	9887	81	72	155	181	130	12	41	7	61	7
57916	25.26	106.46	2015.1.4	0	9606	9644	9574	77	65	145	164	130	2	9	8	15	8
57906	25.11	106.05	2015.1.4	0	9459	9493	9422	73	57	146	193	129	4	18	10	35	8
59209	23.25	105.5	2015.1.4	0	9222	9248	9197	79	66	137	151	128	25	32	9	51	8
59046	24.21	109.24	2015.1.4	0	10032	10062	10007	72	59	157	183	127	10	30	8	50	7
59218	23.08	106.25	2015.1.4	2	9288	9316	9264	86	70	136	146	127	7	16	8	28	6
59453	22.4	110.07	2015.1.4	0	10012	10039	9987	71	52	155	181	125	12	30	9	38	9
59254	23.24	110.05	2015.1.4	0	10108	10132	10086	74	62	144	156	123	10	16	2	26	16
59631	21.47	108.21	2015.1.4	4	10112	10143	10086	95	82	145	162	123	8	19	2	24	3
59664	21.33	111	2015.1.4	0	10122	10154	10101	86	59	169	214	122	29	53	7	81	7
57845	26.1	109.47	2015.1.4	0	9669	9708	9637	68	50	136	149	122	24	42	11	82	11
59431	22.38	108.13	2015.1.4	0	10003	10032	9975	90	68	153	176	121	18	39	9	53	8
57932	25.58	108.32	2015.1.4	0	9794	9836	9758	82	68	135	159	118	2	15	12	24	11
57926	25.25	107.53	2015.1.4	0	9631	9667	9601	85	68	129	145	117	2	11	15	23	7
59289	22.58	113.44	2015.1.4	0	10103	10128	10078	73	48	163	228	116	24	38	9	59	10
59478	22.15	112.47	2015.1.4	0	10126	10152	10102	76	58	163	221	116	12	34	9	55	9
59485	22.3	113.24	2015.1.4	0	10128	10155	10104	80	55	154	216	112	9	23	10	34	10
59298	23.04	114.22	2015.1.4	0	10041	10067	10016	75	48	158	232	104	21	35	7	48	7
59278	23.02	112.27	2015.1.4	0	10120	10146	10095	78	61	153	203	103	10	18	6	30	6
57841	26.34	109.4	2015.1.4	0	9753	9794	9718	69	58	133	164	102	33	82	10	127	11
57827	26.19	107.32	2015.1.4	0	9018	9062	8985	84	69	110	125	101	45	81	8	139	9
57872	26.53	112.36	2015.1.4	0	10021	10061	9992	57	41	143	201	101	6	20	9	33	9
57825	26.36	107.59	2015.1.4	0	9289	9337	9253	68	58	123	150	100	20	53	11	90	11
59456	22.21	110.56	2015.1.4	0	9989	10018	9964	80	48	153	209	100	9	21	14	29	14
57922	25.5	107.33	2015.1.4	0	8977	9017	8949	81	69	109	124	98	39	53	8	84	7
57912	26.08	106.38	2015.1.4	0	8992	9033	8960	84	71	112	123	98	18	31	9	70	8
56684	26.24	103.15	2015.1.4	0	7782	7809	7755	51	26	152	217	97	66	99	13	143	12
59265	23.29	111.18	2015.1.4	0	10026	10049	10001	76	53	130	170	97	17	37	2	43	2
57853	26.44	110.38	2015.1.4	0	9741	9784	9709	67	57	116	142	96	4	18	1	35	1
59446	22.25	109.18	2015.1.4	0	10071	10101	10045	84	62	154	194	95	17	35	7	47	9
56786	25.35	103.5	2015.1.4	0	8064	8089	8034	55	20	160	259	94	28	68	12	121	13
59280	23.43	113.05	2015.1.4	0	10077	10101	10052	75	48	148	217	94	24	47	10	66	10
57957	25.19	110.18	2015.1.4	0	9957	9988	9932	76	60	119	147	94	7	16	14	22	13
57840	26.54	109.12	2015.1.4	0	9657	9704	9621	75	59	115	146	94	2	13	12	39	13
57857	26.22	110.19	2015.1.4	0	9580	9623	9549	69	59	125	153	93	26	57	11	90	10
57947	25.13	109.24	2015.1.4	0	9999	10034	9970	79	67	128	155	93	7	12	3	20	16
57803	27.02	106.01	2015.1.4	0	8716	8769	8678	84	65	106	146	89	24	54	8	95	7
57729	27.14	107.53	2015.1.4	0	9397	9451	9355	68	54	120	159	89	13	59	9	119	10
57874	26.25	112.24	2015.1.4	0	10008	10047	9978	62	35	133	204	88	17	49	8	76	8
57816	26.35	106.44	2015.1.4	0	8735	8778	8703	90	77	93	102	87	35	55	10	103	10
57718	27.06	106.43	2015.1.4	0	8845	8898	8805	75	67	107	121	86	39	71	7	134	7
57832	26.58	108.4	2015.1.4	0	9396	9446	9357	71	48	114	146	86	17	30	8	57	8
57805	26.41	105.46	2015.1.4	2	8635	8683	8602	87	80	96	108	85	23	43	10	120	9
59462	22.42	111.36	2015.1.4	0	10093	10119	10066	85	57	137	197	84	8	35	8	50	8
57758	27.02	110.36	2015.1.4	0	9739	9781	9707	69	49	109	136	84	7	15	3	22	1
59058	24.12	110.31	2015.1.4	6	9948	9973	9926	84	66	114	145	82	8	23	7	33	7
57910	25.46	106.05	2015.1.4	0	8771	8807	8741	88	78	97	122	81	20	44	10	78	9
59294	23.2	113.5	2015.1.4	0	10134	10159	10107	79	40	141	231	80	17	33	16	46	16
57907	25.05	104.54	2015.1.4	0	8664	8697	8631	88	65	100	157	80	16	44	7	55	7
57866	26.14	111.37	2015.1.4	0	9943	9982	9911	67	49	127	171	79	23	53	8	109	8
56985	23.23	103.23	2015.1.4	0	8676	8705	8642	63	31	158	257	79	14	37	10	64	9
57902	25.26	105.11	2015.1.4	0	8581	8615	8548	88	65	98	156	78	22	35	10	53	5
59021	24.33	107.02	2015.1.4	4	9539	9574	9508	92	86	121	150	78	8	20	13	35	12
59287	23.13	113.29	2015.1.4	0	10086	10110	10061	80	45	136	221	76	17	35	8	60	8
59088	24.11	113.25	2015.1.4	0	10083	10110	10055	75	46	143	210	76	9	19	11	32	4
57965	25.32	111.36	2015.1.4	0	9931	9961	9902	75	41	116	162	76	5	20	5	39	7
59293	23.48	114.44	2015.1.4	0	10088	10112	10059	73	40	139	235	74	10	27	11	43	12
59271	23.38	112.26	2015.1.4	0	10099	10125	10072	78	55	133	206	73	12	24	11	40	11
57806	26.15	105.54	2015.1.4	14	8525	8564	8496	95	82	81	95	71	35	51	10	84	10
56986	22.59	103.41	2015.1.4	0	8570	8602	8543	91	63	109	184	71	8	25	11	49	11
56792	25.47	104.58	2015.1.4	0	8301	8337	8269	83	57	99	168	70	17	40	3	67	3
59065	24.25	111.3	2015.1.4	0	9985	10009	9959	77	51	118	161	69	16	25	8	31	6
57707	27.18	105.17	2015.1.4	0	8418	8474	8371	80	50	114	198	69	5	21	6	47	6
57972	25.48	113.02	2015.1.4	0	9936	9970	9908	61	36	126	192	68	15	32	10	72	7
59087	23.53	113.31	2015.1.4	0	10054	10079	10027	79	45	133	218	60	8	37	9	59	10
56691	26.52	104.17	2015.1.4	0	7726	7751	7703	55	22	133	232	58	28	56	11	113	11
56991	23.37	104.2	2015.1.4	0	8414	8440	8386	82	46	119	234	55	28	51	8	76	8
59096	24.22	114.29	2015.1.4	0	9919	9945	9890	75	34	122	214	53	7	25	10	40	9
56793	25.43	104.28	2015.1.4	0	8148	8183	8118	63	22	144	264	51	24	66	10	137	11
57896	26.2	114.3	2015.1.4	0	10007	10042	9977	56	32	141	228	51	20	42	8	77	9
57894	26.35	114.1	2015.1.4	0	9193	9226	9173	54	18	108	178	49	8	16	7	29	7
57974	25.35	112.22	2015.1.4	0	9904	9937	9875	69	48	118	176	48	21	46	10	73	10
59082	24.4	113.36	2015.1.4	0	10027	10053	9999	80	52	110	186	47	18	41	8	47	8
59097	24.03	114.12	2015.1.4	0	9938	9963	9910	77	41	123	213	47	12	23	8	42	8
56693	26.35	104.52	2015.1.4	0	8127	8165	8096	89	63	85	156	46	19	39	6	62	6
59007	24.04	105.04	2015.1.4	0	8719	8748	8682	77	36	123	255	46	7	41	10	70	10
59092	24.55	114.49	2015.1.4	0	9929	9955	9899	73	39	113	208	41	7	13	10	19	12
59072	24.48	112.22	2015.1.4	0	10013	10038	9986	83	61	87	135	41	6	13	2	17	1
56886	24.32	103.46	2015.1.4	0	8264	8289	8235	70	36	130	242	40	20	63	11	94	10
57996	25.05	114.15	2015.1.4	0	9992	10019	9965	72	41	116	199	35	10	27	11	40	10
57889	26.05	113.57	2015.1.4	0	9209	9240	9189	68	32	92	179	22	17	57	11	105	10
56586	27.21	103.43	2015.1.4	0	7985	8016	7952	60	22	115	244	7	24	57	10	102	10
59754	20.2	110.11	2015.1.5	0	10058	10076	10040	89	64	215	266	188	20	40	4	63	8
59446	22.25	109.18	2015.1.5	0	10041	10058	10028	86	78	202	218	187	23	41	8	60	8
59664	21.33	111	2015.1.5	0	10096	10114	10081	95	80	202	239	186	34	46	6	70	5
59758	20.0001	110.15	2015.1.5	0	10047	10065	10029	90	64	211	260	183	28	42	3	64	3
59493	22.32	114	2015.1.5	0	10065	10085	10050	78	67	199	229	181	20	31	4	50	4
59673	21.44	112.46	2015.1.5	0	10108	10127	10095	91	86	190	201	179	27	49	7	99	5
59488	22.17	113.34	2015.1.5	2	10081	10099	10066	86	79	189	210	178	19	39	7	60	6
59663	21.5	111.58	2015.1.5	0	10029	10046	10015	92	83	192	221	177	28	43	4	65	3
59644	21.27	109.08	2015.1.5	0	10107	10123	10091	91	79	195	221	176	23	42	6	61	6
59228	23.19	107.35	2015.1.5	2	9982	10003	9964	82	71	196	226	175	8	29	7	48	7
59647	21.02	109.06	2015.1.5	0	10056	10071	10041	89	74	195	217	174	33	57	5	72	6
59658	21.09	110.18	2015.1.5	0	10065	10084	10050	95	82	191	235	174	24	41	5	71	6
59632	21.57	108.37	2015.1.5	22	10117	10131	10103	93	88	189	208	172	10	25	7	48	6
59278	23.02	112.27	2015.1.5	8	10091	10110	10078	87	73	180	198	171	6	16	16	23	5
59431	22.38	108.13	2015.1.5	0	9974	9988	9957	90	79	189	217	170	20	39	9	50	9
59289	22.58	113.44	2015.1.5	0	10073	10092	10057	78	68	199	239	168	19	41	6	62	6
59485	22.3	113.24	2015.1.5	0	10097	10116	10082	86	77	194	230	167	15	32	6	51	7
59453	22.4	110.07	2015.1.5	2	9984	10002	9970	92	76	187	209	167	11	23	3	30	4
59037	23.56	108.06	2015.1.5	4	9909	9928	9896	91	85	183	197	166	16	39	8	50	9
59626	21.34	107.57	2015.1.5	54	10052	10066	10036	98	97	182	192	166	15	37	16	42	16
59088	24.11	113.25	2015.1.5	0	10052	10071	10041	82	66	183	200	164	10	27	11	36	11
59478	22.15	112.47	2015.1.5	0	10096	10115	10080	87	76	191	230	164	8	31	9	52	9
59631	21.47	108.21	2015.1.5	48	10082	10097	10068	98	96	179	190	162	12	26	9	40	10
59280	23.43	113.05	2015.1.5	0	10048	10070	10035	83	68	179	195	162	9	19	14	28	1
59417	22.2	106.51	2015.1.5	16	9961	9977	9944	96	87	180	211	162	5	10	6	13	1
59456	22.21	110.56	2015.1.5	0	9961	9982	9949	84	70	193	235	161	15	41	10	64	9
59298	23.04	114.22	2015.1.5	0	10014	10034	9998	80	68	184	223	160	15	28	7	41	6
57896	26.2	114.3	2015.1.5	0	9979	9995	9968	64	49	184	206	159	16	35	12	65	7
59287	23.13	113.29	2015.1.5	0	10056	10077	10041	82	68	185	225	159	13	25	7	42	7
57874	26.25	112.24	2015.1.5	0	9977	9995	9956	67	54	174	191	157	17	57	8	87	8
57972	25.48	113.02	2015.1.5	0	9902	9917	9887	64	53	191	223	157	17	39	8	112	9
59462	22.42	111.36	2015.1.5	0	10060	10080	10044	86	71	191	236	157	7	27	3	37	6
59242	23.45	109.14	2015.1.5	0	10015	10034	10000	84	72	186	217	156	6	18	9	34	10
57866	26.14	111.37	2015.1.5	0	9912	9932	9891	73	63	167	181	155	18	46	9	99	8
59294	23.2	113.5	2015.1.5	0	10103	10124	10087	84	69	191	236	154	10	20	8	32	16
59293	23.48	114.44	2015.1.5	0	10059	10082	10044	77	62	187	230	154	7	21	12	38	10
59211	23.54	106.36	2015.1.5	0	9889	9913	9859	78	54	189	260	151	8	40	7	64	7
59087	23.53	113.31	2015.1.5	0	10023	10044	10011	86	76	175	207	151	8	30	14	38	13
59271	23.38	112.26	2015.1.5	0	10068	10086	10057	86	72	171	209	151	5	17	11	29	11
57872	26.53	112.36	2015.1.5	0	9993	10015	9974	67	54	168	205	150	15	34	3	52	2
59021	24.33	107.02	2015.1.5	0	9513	9531	9495	83	72	175	205	150	10	35	12	54	13
59046	24.21	109.24	2015.1.5	6	10000	10021	9985	88	74	177	212	150	3	16	9	30	12
57974	25.35	112.22	2015.1.5	0	9870	9887	9855	69	58	183	219	146	23	51	9	80	9
59254	23.24	110.05	2015.1.5	0	10076	10096	10063	84	74	168	199	146	7	13	1	27	16
59218	23.08	106.25	2015.1.5	0	9267	9285	9254	83	70	170	202	145	10	16	7	32	9
59209	23.25	105.5	2015.1.5	0	9203	9221	9190	80	68	168	201	144	22	36	9	67	8
59096	24.22	114.29	2015.1.5	0	9890	9911	9877	90	77	162	199	144	1	17	8	29	7
56793	25.43	104.28	2015.1.5	0	8146	8161	8130	53	32	166	215	143	40	78	11	142	11
59023	24.42	108.02	2015.1.5	0	9801	9819	9786	93	79	167	198	143	14	37	5	46	5
59265	23.29	111.18	2015.1.5	0	9996	10014	9984	82	76	167	201	143	12	26	4	31	3
57916	25.26	106.46	2015.1.5	0	9584	9603	9565	74	56	171	231	142	17	53	12	86	12
59082	24.4	113.36	2015.1.5	6	9994	10011	9983	84	72	167	192	141	24	68	9	89	9
57906	25.11	106.05	2015.1.5	0	9435	9459	9407	72	43	185	267	141	6	23	7	52	9
57947	25.13	109.24	2015.1.5	8	9968	9986	9955	95	84	162	176	141	5	18	13	27	14
59097	24.03	114.12	2015.1.5	0	9911	9931	9896	86	73	165	207	141	3	13	13	20	13
57965	25.32	111.36	2015.1.5	0	9895	9910	9878	76	67	184	201	140	35	59	11	109	11
59065	24.25	111.3	2015.1.5	0	9952	9970	9942	84	76	173	202	140	13	32	5	40	6
57845	26.1	109.47	2015.1.5	0	9647	9666	9626	87	81	163	173	137	21	40	10	71	11
57932	25.58	108.32	2015.1.5	0	9771	9794	9751	87	79	149	168	135	3	13	3	23	4
57996	25.05	114.15	2015.1.5	0	9962	9979	9951	78	60	159	197	133	11	22	6	32	6
59092	24.55	114.49	2015.1.5	0	9900	9918	9888	80	68	159	202	133	7	18	5	26	5
57926	25.25	107.53	2015.1.5	0	9608	9625	9592	90	82	147	176	130	8	21	3	49	3
57841	26.34	109.4	2015.1.5	40	9736	9772	9709	89	76	158	179	127	25	79	10	127	10
57957	25.19	110.18	2015.1.5	18	9927	9945	9915	94	89	142	160	124	7	13	15	18	14
56985	23.23	103.23	2015.1.5	0	8664	8681	8643	57	27	184	254	123	32	43	9	84	11
57889	26.05	113.57	2015.1.5	0	9187	9202	9174	80	62	140	157	123	19	38	10	74	10
57840	26.54	109.12	2015.1.5	12	9646	9682	9615	86	74	134	161	122	8	22	14	51	15
59058	24.12	110.31	2015.1.5	24	9917	9936	9905	99	90	140	176	121	9	15	6	22	8
57857	26.22	110.19	2015.1.5	0	9561	9586	9534	75	69	138	162	119	17	49	11	90	10
57839	26.14	109.09	2015.1.5	0	9453	9483	9428	88	80	145	166	118	19	56	9	118	8
56684	26.24	103.15	2015.1.5	0	7767	7780	7753	54	36	139	180	115	46	103	11	203	11
57758	27.02	110.36	2015.1.5	26	9721	9745	9697	84	66	123	135	115	5	15	11	21	11
59072	24.48	112.22	2015.1.5	0	9977	9994	9964	86	76	138	173	114	6	18	2	26	2
56786	25.35	103.5	2015.1.5	0	8061	8073	8045	63	37	145	201	111	22	65	11	139	11
57894	26.35	114.1	2015.1.5	0	9175	9187	9162	83	61	126	145	111	6	13	8	22	8
56886	24.32	103.46	2015.1.5	0	8254	8269	8235	63	32	159	228	106	45	93	12	158	11
57832	26.58	108.4	2015.1.5	16	9393	9427	9356	90	75	113	140	106	12	27	2	54	1
57729	27.14	107.53	2015.1.5	2	9408	9444	9359	80	69	117	152	102	24	44	9	82	9
57853	26.44	110.38	2015.1.5	0	9723	9746	9700	81	62	123	155	102	7	19	1	31	1
57825	26.36	107.59	2015.1.5	10	9292	9329	9255	86	73	117	146	92	15	37	11	80	11
59007	24.04	105.04	2015.1.5	0	8707	8727	8681	70	31	161	268	92	11	59	12	130	11
57907	25.05	104.54	2015.1.5	0	8651	8671	8629	91	58	120	205	89	15	47	8	72	9
57922	25.5	107.33	2015.1.5	0	8966	8991	8947	90	84	119	147	86	24	48	8	81	8
56986	22.59	103.41	2015.1.5	0	8558	8572	8542	80	52	148	221	86	13	53	11	135	11
57912	26.08	106.38	2015.1.5	2	8992	9023	8963	86	78	105	140	82	31	79	3	112	3
57910	25.46	106.05	2015.1.5	0	8763	8791	8744	84	67	117	173	76	34	62	5	96	4
57827	26.19	107.32	2015.1.5	0	9015	9049	8987	95	88	103	138	74	46	78	8	129	8
57902	25.26	105.11	2015.1.5	0	8569	8587	8551	82	45	126	229	71	14	59	3	85	3
56991	23.37	104.2	2015.1.5	0	8406	8421	8383	74	33	138	247	69	27	73	11	122	11
56792	25.47	104.58	2015.1.5	0	8297	8319	8277	93	60	92	145	58	18	58	4	93	4
57805	26.41	105.46	2015.1.5	0	8655	8687	8607	89	81	74	107	58	13	49	9	115	9
57816	26.35	106.44	2015.1.5	2	8743	8776	8706	96	85	83	108	55	24	60	10	104	11
57806	26.15	105.54	2015.1.5	0	8526	8554	8501	97	92	79	106	53	25	51	3	74	4
57803	27.02	106.01	2015.1.5	8	8744	8775	8682	94	85	63	112	47	7	25	4	44	4
57718	27.06	106.43	2015.1.5	10	8871	8903	8808	84	73	74	124	45	19	79	1	138	10
56693	26.35	104.52	2015.1.5	0	8134	8162	8108	93	86	65	91	42	13	26	6	45	6
57707	27.18	105.17	2015.1.5	0	8459	8490	8385	85	71	42	120	26	17	37	15	62	1
56586	27.21	103.43	2015.1.5	6	7996	8030	7963	66	29	79	197	22	35	51	10	94	10
56691	26.52	104.17	2015.1.5	0	7728	7750	7708	77	33	66	169	19	30	54	1	102	1
59758	20.0001	110.15	2015.1.6	0	10059	10081	10045	87	67	228	269	208	19	45	6	76	6
59754	20.2	110.11	2015.1.6	0	10071	10093	10056	91	71	213	251	196	27	40	6	73	4
59632	21.57	108.37	2015.1.6	26	10135	10152	10113	92	85	197	218	189	16	29	3	44	5
59289	22.58	113.44	2015.1.6	0	10081	10097	10061	80	61	211	253	188	12	37	16	52	15
59644	21.27	109.08	2015.1.6	0	10120	10141	10101	91	76	207	241	187	22	46	5	58	5
59626	21.34	107.57	2015.1.6	16	10068	10089	10050	98	95	193	204	187	10	39	16	46	16
59478	22.15	112.47	2015.1.6	0	10104	10121	10082	85	58	209	264	185	10	28	1	43	16
59417	22.2	106.51	2015.1.6	8	9984	10005	9960	97	88	195	215	184	8	26	6	32	6
59631	21.47	108.21	2015.1.6	40	10099	10118	10079	97	92	190	205	183	8	17	7	23	7
59647	21.02	109.06	2015.1.6	0	10069	10090	10050	93	74	199	222	182	40	81	6	92	6
59493	22.32	114	2015.1.6	0	10072	10088	10055	77	53	207	269	182	14	41	10	64	11
59294	23.2	113.5	2015.1.6	0	10110	10125	10090	87	64	206	257	182	9	22	11	32	11
59453	22.4	110.07	2015.1.6	0	9998	10018	9979	86	69	203	244	181	18	31	15	38	16
59456	22.21	110.56	2015.1.6	0	9973	9993	9955	83	59	213	266	181	14	38	12	49	13
59664	21.33	111	2015.1.6	0	10107	10125	10092	93	76	202	241	180	21	48	8	72	6
59287	23.13	113.29	2015.1.6	8	10064	10078	10045	87	60	198	247	179	14	27	1	40	1
59658	21.09	110.18	2015.1.6	0	10077	10097	10063	95	79	191	227	178	33	48	6	77	6
59673	21.44	112.46	2015.1.6	0	10119	10134	10101	89	70	198	239	178	13	50	8	74	8
59278	23.02	112.27	2015.1.6	0	10098	10117	10078	85	68	203	238	178	7	17	3	23	4
59663	21.5	111.58	2015.1.6	0	10038	10056	10021	90	70	198	243	177	26	40	8	57	8
59462	22.42	111.36	2015.1.6	0	10069	10090	10046	83	53	216	274	177	13	28	2	52	2
59293	23.48	114.44	2015.1.6	0	10061	10081	10038	79	54	210	271	175	14	32	14	56	13
59280	23.43	113.05	2015.1.6	0	10057	10074	10038	88	65	195	247	174	26	58	3	73	3
59485	22.3	113.24	2015.1.6	0	10106	10121	10086	85	65	203	252	174	12	30	14	48	15
59488	22.17	113.34	2015.1.6	0	10087	10103	10072	87	65	197	246	173	25	49	6	76	6
59298	23.04	114.22	2015.1.6	0	10018	10035	9997	81	59	206	260	171	22	44	12	76	13
59087	23.53	113.31	2015.1.6	8	10035	10050	10014	89	67	185	242	170	20	74	16	112	16
59271	23.38	112.26	2015.1.6	12	10079	10096	10056	83	60	195	250	170	14	26	13	39	12
59254	23.24	110.05	2015.1.6	36	10096	10112	10071	92	85	184	210	170	7	15	3	24	1
59446	22.25	109.18	2015.1.6	4	10062	10081	10037	87	74	201	241	163	16	55	15	69	15
59097	24.03	114.12	2015.1.6	0	9914	9931	9889	82	56	198	262	162	7	35	13	59	14
59228	23.19	107.35	2015.1.6	40	10020	10049	9981	88	76	180	209	159	11	34	13	61	14
59096	24.22	114.29	2015.1.6	4	9897	9911	9873	88	60	192	254	157	5	23	16	39	15
59431	22.38	108.13	2015.1.6	72	10000	10022	9972	95	88	182	208	155	9	40	16	53	1
59088	24.11	113.25	2015.1.6	0	10070	10089	10047	88	75	174	222	153	17	49	1	87	1
59265	23.29	111.18	2015.1.6	0	10011	10031	9990	82	63	186	249	152	23	58	1	122	2
59211	23.54	106.36	2015.1.6	8	9944	9975	9886	81	64	171	204	152	13	27	15	40	1
59037	23.56	108.06	2015.1.6	62	9954	9985	9911	90	80	162	186	140	36	93	16	110	16
59092	24.55	114.49	2015.1.6	4	9912	9937	9884	83	58	174	253	139	16	41	15	89	1
59242	23.45	109.14	2015.1.6	46	10054	10087	10016	86	73	168	203	139	13	33	16	73	16
59218	23.08	106.25	2015.1.6	0	9297	9317	9271	83	62	174	229	138	6	18	16	26	7
57996	25.05	114.15	2015.1.6	0	9980	10008	9956	87	66	168	239	135	23	62	5	97	5
56985	23.23	103.23	2015.1.6	0	8684	8707	8664	61	24	182	251	132	15	46	8	70	8
59082	24.4	113.36	2015.1.6	4	10020	10047	10000	89	70	153	181	129	19	57	16	77	16
59023	24.42	108.02	2015.1.6	52	9861	9890	9810	85	69	145	178	129	18	52	3	73	4
59046	24.21	109.24	2015.1.6	92	10046	10082	10000	86	69	157	189	125	14	39	16	62	15
59209	23.25	105.5	2015.1.6	0	9240	9262	9205	84	74	156	192	120	20	28	10	65	2
57906	25.11	106.05	2015.1.6	0	9519	9545	9441	68	53	129	206	119	17	34	15	62	13
57916	25.26	106.46	2015.1.6	10	9669	9698	9602	68	54	128	168	114	10	47	12	74	12
59058	24.12	110.31	2015.1.6	52	9947	9978	9917	94	85	141	170	112	25	78	15	102	1
59021	24.33	107.02	2015.1.6	16	9576	9605	9519	87	77	128	183	110	18	50	3	63	3
56886	24.32	103.46	2015.1.6	0	8281	8300	8255	72	33	141	211	109	22	69	12	126	12
56986	22.59	103.41	2015.1.6	0	8583	8605	8561	93	68	137	191	109	13	30	6	56	6
56991	23.37	104.2	2015.1.6	0	8431	8454	8408	80	37	140	226	108	26	74	10	123	10
57947	25.13	109.24	2015.1.6	178	10032	10068	9978	83	70	133	168	107	11	27	4	41	7
59065	24.25	111.3	2015.1.6	6	9988	10021	9952	92	80	139	186	104	29	82	14	105	14
57926	25.25	107.53	2015.1.6	20	9683	9706	9626	83	75	110	159	103	19	28	4	62	4
59072	24.48	112.22	2015.1.6	44	10020	10058	9980	89	75	129	156	102	25	66	3	93	3
57957	25.19	110.18	2015.1.6	166	9984	10020	9933	82	68	121	158	100	25	56	2	90	1
57896	26.2	114.3	2015.1.6	6	10031	10075	9985	86	73	130	186	93	33	58	3	101	3
57932	25.58	108.32	2015.1.6	72	9862	9893	9794	89	71	114	159	92	4	37	2	68	2
57965	25.32	111.36	2015.1.6	132	9970	10010	9907	84	68	117	192	86	28	51	1	82	1
59007	24.04	105.04	2015.1.6	0	8755	8772	8708	91	71	105	176	82	13	38	1	63	1
57907	25.05	104.54	2015.1.6	0	8711	8734	8661	87	80	93	150	75	26	43	2	66	2
57866	26.14	111.37	2015.1.6	24	10009	10046	9932	80	55	95	163	73	56	84	2	146	2
57853	26.44	110.38	2015.1.6	50	9815	9845	9746	86	74	85	133	73	20	35	3	69	3
57972	25.48	113.02	2015.1.6	36	9988	10026	9913	85	71	103	194	73	18	29	16	65	15
57974	25.35	112.22	2015.1.6	30	9950	9988	9882	86	73	106	194	72	33	47	1	78	3
57840	26.54	109.12	2015.1.6	106	9741	9772	9681	87	76	83	123	69	22	39	4	78	3
57841	26.34	109.4	2015.1.6	146	9832	9862	9772	95	89	84	127	68	26	50	2	79	1
57845	26.1	109.47	2015.1.6	162	9732	9762	9666	89	81	93	160	68	24	44	1	77	2
57889	26.05	113.57	2015.1.6	48	9217	9239	9195	89	68	108	178	68	18	60	1	95	1
57729	27.14	107.53	2015.1.6	78	9490	9512	9445	90	78	78	102	67	18	40	3	57	3
57912	26.08	106.38	2015.1.6	0	9060	9086	9024	76	61	79	97	66	36	67	2	98	2
57874	26.25	112.24	2015.1.6	6	10079	10115	9995	77	54	96	171	66	33	57	1	96	1
57922	25.5	107.33	2015.1.6	48	9029	9054	8991	87	80	71	86	64	25	42	16	75	16
57902	25.26	105.11	2015.1.6	2	8635	8659	8587	86	73	70	133	62	19	46	4	67	5
57872	26.53	112.36	2015.1.6	26	10091	10130	10014	83	58	91	159	62	16	35	3	58	3
57857	26.22	110.19	2015.1.6	92	9645	9674	9586	88	76	82	131	60	29	54	1	89	1
57825	26.36	107.59	2015.1.6	42	9373	9396	9328	89	79	72	97	60	21	39	4	65	5
57910	25.46	106.05	2015.1.6	0	8830	8855	8791	72	60	72	87	57	27	61	3	99	2
57832	26.58	108.4	2015.1.6	92	9482	9511	9427	87	75	72	108	56	18	42	2	78	3
57839	26.14	109.09	2015.1.6	130	9537	9566	9483	94	86	78	119	55	27	48	2	95	3
57758	27.02	110.36	2015.1.6	74	9813	9844	9745	87	77	74	127	55	22	41	5	59	5
57894	26.35	114.1	2015.1.6	20	9211	9236	9184	91	81	102	135	52	11	20	15	35	16
56793	25.43	104.28	2015.1.6	0	8197	8217	8160	94	62	68	152	48	20	34	16	61	16
57827	26.19	107.32	2015.1.6	8	9088	9110	9049	91	78	64	81	46	35	68	1	102	1
56786	25.35	103.5	2015.1.6	0	8090	8118	8068	54	21	124	190	45	27	54	11	104	11
57803	27.02	106.01	2015.1.6	2	8809	8831	8774	73	56	56	95	42	24	40	6	62	6
57816	26.35	106.44	2015.1.6	0	8808	8832	8775	82	64	56	85	41	30	55	5	92	5
57718	27.06	106.43	2015.1.6	8	8939	8962	8903	76	66	49	63	37	27	48	15	80	16
56792	25.47	104.58	2015.1.6	0	8356	8377	8319	94	82	47	101	37	23	37	4	60	4
57805	26.41	105.46	2015.1.6	0	8718	8743	8687	69	53	58	88	37	12	20	3	57	2
57806	26.15	105.54	2015.1.6	10	8588	8611	8554	78	62	48	65	33	22	48	3	72	3
57707	27.18	105.17	2015.1.6	0	8513	8533	8489	65	41	46	108	14	14	30	15	59	1
56693	26.35	104.52	2015.1.6	0	8191	8208	8162	79	56	35	90	12	14	29	1	58	1
56684	26.24	103.15	2015.1.6	0	7813	7837	7772	69	39	59	141	6	44	73	13	127	4
56586	27.21	103.43	2015.1.6	4	8058	8078	8029	71	49	22	91	-2	27	54	2	101	2
56691	26.52	104.17	2015.1.6	0	7775	7792	7750	79	49	11	112	-27	20	56	16	93	1
59754	20.2	110.11	2015.1.7	0	10113	10146	10075	94	79	193	205	186	27	59	3	88	3
59758	20.0001	110.15	2015.1.7	4	10101	10134	10065	95	83	194	229	185	32	63	3	99	3
59664	21.33	111	2015.1.7	0	10150	10184	10110	91	75	184	209	168	21	40	1	59	1
59626	21.34	107.57	2015.1.7	0	10115	10151	10075	79	61	179	220	164	30	76	15	95	15
59493	22.32	114	2015.1.7	0	10118	10152	10074	72	52	183	203	161	22	47	2	85	3
59658	21.09	110.18	2015.1.7	0	10120	10154	10081	86	70	180	197	160	36	64	1	103	2
59663	21.5	111.58	2015.1.7	0	10081	10117	10039	81	67	175	200	155	53	84	3	131	4
59647	21.02	109.06	2015.1.7	0	10121	10154	10075	79	67	164	207	151	76	92	2	111	1
59673	21.44	112.46	2015.1.7	0	10161	10196	10120	81	71	168	194	151	68	133	2	163	2
59417	22.2	106.51	2015.1.7	50	10059	10086	9993	78	69	156	203	150	17	30	5	57	4
59488	22.17	113.34	2015.1.7	0	10133	10168	10087	78	65	171	198	149	28	55	16	93	16
56985	23.23	103.23	2015.1.7	0	8715	8737	8689	68	45	172	214	149	22	41	10	76	11
59485	22.3	113.24	2015.1.7	0	10159	10194	10105	76	66	167	203	147	19	42	1	84	1
59644	21.27	109.08	2015.1.7	0	10178	10210	10124	75	63	156	216	146	35	56	2	95	1
59289	22.58	113.44	2015.1.7	0	10134	10169	10081	74	61	163	221	146	31	62	1	91	4
59632	21.57	108.37	2015.1.7	0	10202	10232	10146	66	55	154	193	143	36	58	1	98	15
59631	21.47	108.21	2015.1.7	6	10160	10193	10105	75	63	151	197	140	52	84	1	115	3
59456	22.21	110.56	2015.1.7	0	10028	10061	9976	77	64	163	224	140	30	60	1	111	1
59478	22.15	112.47	2015.1.7	0	10159	10196	10104	76	66	159	206	139	41	66	2	103	1
59228	23.19	107.35	2015.1.7	2	10096	10122	10049	70	57	149	162	139	16	21	16	42	1
59278	23.02	112.27	2015.1.7	0	10162	10200	10097	72	64	161	217	138	34	44	2	80	3
59294	23.2	113.5	2015.1.7	0	10169	10206	10109	75	64	154	207	137	40	69	2	111	2
59462	22.42	111.36	2015.1.7	0	10143	10177	10070	79	69	151	233	137	19	39	14	56	16
59211	23.54	106.36	2015.1.7	0	10020	10047	9975	70	51	146	169	134	10	25	7	38	7
59431	22.38	108.13	2015.1.7	2	10074	10102	10022	79	66	140	155	132	18	45	1	61	16
59298	23.04	114.22	2015.1.7	0	10071	10107	10019	71	53	156	216	131	37	75	3	130	4
59453	22.4	110.07	2015.1.7	0	10065	10096	10005	81	65	139	181	129	39	75	16	92	1
56986	22.59	103.41	2015.1.7	0	8612	8631	8586	96	85	140	162	128	24	40	7	67	7
59254	23.24	110.05	2015.1.7	2	10174	10206	10112	80	70	136	170	127	8	19	7	46	4
59271	23.38	112.26	2015.1.7	0	10153	10186	10086	67	61	139	192	126	21	38	1	62	1
59287	23.13	113.29	2015.1.7	0	10122	10159	10064	74	66	140	195	125	39	78	1	118	1
59446	22.25	109.18	2015.1.7	0	10135	10164	10081	74	67	133	163	125	36	59	2	82	1
59037	23.56	108.06	2015.1.7	0	10031	10059	9985	71	63	129	141	123	37	55	16	75	16
59293	23.48	114.44	2015.1.7	0	10135	10170	10058	65	57	143	222	121	42	85	3	146	3
59242	23.45	109.14	2015.1.7	0	10135	10160	10086	67	60	124	139	114	29	38	16	69	1
59280	23.43	113.05	2015.1.7	0	10127	10159	10062	74	69	125	189	112	64	99	2	135	3
59087	23.53	113.31	2015.1.7	2	10106	10138	10040	74	71	124	170	109	48	80	5	128	5
59265	23.29	111.18	2015.1.7	6	10088	10119	10029	75	66	115	152	109	33	50	3	92	4
59023	24.42	108.02	2015.1.7	0	9933	9956	9889	72	61	113	132	108	17	37	4	53	4
59218	23.08	106.25	2015.1.7	8	9360	9384	9318	81	72	115	138	107	12	18	1	40	15
59096	24.22	114.29	2015.1.7	6	9980	10007	9898	78	64	114	206	103	17	43	3	87	3
57906	25.11	106.05	2015.1.7	4	9572	9599	9529	81	71	110	120	103	9	19	9	31	9
59046	24.21	109.24	2015.1.7	0	10128	10153	10082	69	60	113	130	102	17	33	1	54	15
59097	24.03	114.12	2015.1.7	0	9985	10018	9914	72	64	129	208	101	38	68	3	100	4
59088	24.11	113.25	2015.1.7	20	10150	10180	10089	78	69	111	153	100	37	58	1	107	2
59209	23.25	105.5	2015.1.7	10	9302	9327	9261	82	75	107	120	100	15	25	1	56	1
57916	25.26	106.46	2015.1.7	8	9724	9749	9680	75	59	111	132	99	6	16	8	35	5
59082	24.4	113.36	2015.1.7	0	10101	10129	10047	77	68	104	129	98	35	63	16	91	16
59021	24.33	107.02	2015.1.7	2	9641	9665	9598	81	67	103	114	97	14	23	2	33	4
59092	24.55	114.49	2015.1.7	0	10003	10031	9937	75	68	97	140	90	20	47	15	89	16
57926	25.25	107.53	2015.1.7	0	9742	9770	9704	70	60	100	113	87	13	37	2	73	1
57947	25.13	109.24	2015.1.7	54	10107	10132	10067	73	62	101	115	85	14	23	16	43	3
59058	24.12	110.31	2015.1.7	30	10023	10048	9978	83	78	95	112	82	39	58	15	73	15
57996	25.05	114.15	2015.1.7	10	10072	10102	10008	77	62	96	134	80	49	70	3	107	4
57932	25.58	108.32	2015.1.7	84	9924	9952	9891	81	59	96	124	76	5	23	5	41	5
59072	24.48	112.22	2015.1.7	36	10100	10128	10058	76	70	90	103	74	27	52	3	94	3
57957	25.19	110.18	2015.1.7	14	10061	10085	10020	74	63	87	104	73	40	54	1	82	1
59065	24.25	111.3	2015.1.7	56	10066	10091	10021	84	75	86	105	70	43	49	14	60	14
59007	24.04	105.04	2015.1.7	0	8808	8833	8772	87	80	75	84	70	21	27	3	41	3
56991	23.37	104.2	2015.1.7	0	8474	8496	8436	92	78	82	141	69	27	46	2	73	2
57896	26.2	114.3	2015.1.7	24	10124	10149	10075	85	73	74	93	65	25	43	3	84	3
56886	24.32	103.46	2015.1.7	0	8324	8345	8291	94	83	73	108	64	22	42	8	50	8
56786	25.35	103.5	2015.1.7	0	8125	8147	8090	80	37	83	152	62	22	40	1	60	10
57965	25.32	111.36	2015.1.7	40	10049	10073	10010	85	76	73	87	61	24	54	2	78	2
57907	25.05	104.54	2015.1.7	0	8759	8784	8726	83	68	71	90	61	13	31	3	51	2
57912	26.08	106.38	2015.1.7	0	9102	9126	9064	75	59	77	106	57	32	58	1	86	2
57974	25.35	112.22	2015.1.7	64	10025	10047	9988	88	84	60	72	55	19	35	3	64	1
57972	25.48	113.02	2015.1.7	30	10059	10082	10025	90	83	60	74	54	15	25	16	54	1
57845	26.1	109.47	2015.1.7	112	9791	9817	9761	82	71	69	91	54	14	50	1	83	2
57872	26.53	112.36	2015.1.7	46	10160	10182	10129	79	63	71	98	54	10	21	1	35	16
57866	26.14	111.37	2015.1.7	32	10080	10099	10045	86	75	61	73	53	28	50	4	85	4
57729	27.14	107.53	2015.1.7	10	9538	9564	9509	80	64	72	97	53	12	38	3	56	3
57874	26.25	112.24	2015.1.7	44	10148	10166	10116	87	72	63	81	52	21	38	1	63	16
57840	26.54	109.12	2015.1.7	16	9796	9819	9769	79	59	72	112	52	14	32	6	54	6
57902	25.26	105.11	2015.1.7	0	8678	8702	8645	76	64	65	81	51	17	36	3	61	3
57910	25.46	106.05	2015.1.7	2	8871	8897	8834	74	63	69	88	50	31	50	2	78	2
57853	26.44	110.38	2015.1.7	34	9877	9895	9844	86	72	59	81	50	13	26	1	41	3
57841	26.34	109.4	2015.1.7	20	9890	9917	9860	78	59	74	116	48	27	48	2	71	2
57857	26.22	110.19	2015.1.7	32	9706	9726	9673	84	69	60	92	47	26	38	4	65	3
57825	26.36	107.59	2015.1.7	12	9420	9445	9390	74	57	69	102	45	16	39	3	75	3
57758	27.02	110.36	2015.1.7	34	9875	9894	9842	89	73	52	73	44	11	31	5	46	5
57803	27.02	106.01	2015.1.7	0	8844	8869	8813	66	49	62	90	43	15	28	4	52	4
57832	26.58	108.4	2015.1.7	0	9531	9554	9502	75	60	62	100	42	16	34	2	54	1
57889	26.05	113.57	2015.1.7	0	9276	9304	9239	86	75	51	74	40	30	46	3	69	3
57839	26.14	109.09	2015.1.7	72	9591	9616	9563	83	62	63	97	39	23	42	2	80	1
57922	25.5	107.33	2015.1.7	14	9078	9102	9044	81	65	57	87	38	19	37	15	60	15
57805	26.41	105.46	2015.1.7	0	8755	8779	8718	67	48	61	93	36	9	18	1	41	2
57816	26.35	106.44	2015.1.7	0	8845	8870	8813	87	71	51	74	34	29	47	2	75	4
57827	26.19	107.32	2015.1.7	2	9136	9158	9105	85	71	54	79	33	25	49	1	75	16
57806	26.15	105.54	2015.1.7	0	8626	8650	8591	74	56	51	81	32	23	48	3	67	3
56793	25.43	104.28	2015.1.7	26	8238	8259	8207	96	87	40	48	32	11	28	16	47	16
57718	27.06	106.43	2015.1.7	8	8973	9000	8944	79	65	52	73	30	23	41	15	58	16
56792	25.47	104.58	2015.1.7	0	8396	8417	8365	92	80	36	50	30	15	28	4	49	4
57707	27.18	105.17	2015.1.7	0	8547	8573	8512	73	58	43	70	26	8	19	1	37	1
57894	26.35	114.1	2015.1.7	48	9276	9303	9235	96	81	33	61	23	10	22	16	35	16
56693	26.35	104.52	2015.1.7	0	8224	8246	8191	84	74	36	55	18	9	24	7	40	7
56586	27.21	103.43	2015.1.7	0	8084	8112	8050	80	62	28	73	2	17	31	2	60	2
56684	26.24	103.15	2015.1.7	0	7843	7868	7808	82	52	37	88	-2	36	57	4	81	4
56691	26.52	104.17	2015.1.7	2	7803	7825	7771	92	73	15	47	-5	11	28	16	53	1
59758	20.0001	110.15	2015.1.8	0	10154	10173	10134	83	80	169	187	164	59	73	4	118	4
59754	20.2	110.11	2015.1.8	0	10166	10188	10146	80	72	164	186	157	47	75	3	121	3
59626	21.34	107.57	2015.1.8	0	10166	10186	10152	70	61	159	177	149	18	44	2	69	3
59658	21.09	110.18	2015.1.8	0	10171	10198	10154	76	57	159	198	141	31	60	5	96	5
59647	21.02	109.06	2015.1.8	0	10171	10193	10154	73	60	152	185	140	60	91	2	111	1
59228	23.19	107.35	2015.1.8	0	10134	10157	10119	55	47	151	171	140	8	21	16	36	2
59664	21.33	111	2015.1.8	0	10202	10228	10184	66	43	167	213	139	28	57	3	86	3
59644	21.27	109.08	2015.1.8	0	10225	10248	10210	65	55	157	194	136	27	48	2	69	3
59417	22.2	106.51	2015.1.8	0	10101	10123	10086	72	62	146	160	132	16	22	5	45	1
59631	21.47	108.21	2015.1.8	0	10205	10227	10192	63	54	146	167	130	58	74	2	121	1
59632	21.57	108.37	2015.1.8	0	10245	10268	10231	59	49	150	177	130	29	40	16	73	16
59673	21.44	112.46	2015.1.8	0	10219	10243	10195	64	54	144	168	125	56	131	2	187	2
59211	23.54	106.36	2015.1.8	0	10057	10082	10039	70	58	135	151	124	7	17	5	26	6
59488	22.17	113.34	2015.1.8	0	10190	10215	10168	57	45	147	175	123	22	47	16	82	16
59037	23.56	108.06	2015.1.8	0	10064	10087	10053	61	48	134	155	122	36	61	1	99	1
59446	22.25	109.18	2015.1.8	0	10172	10195	10157	65	51	145	178	121	26	49	1	66	4
59431	22.38	108.13	2015.1.8	0	10113	10135	10102	70	56	137	159	121	16	38	16	47	16
59493	22.32	114	2015.1.8	0	10175	10199	10152	53	40	147	183	116	27	61	2	105	5
59456	22.21	110.56	2015.1.8	0	10074	10099	10055	64	42	150	212	116	24	46	1	85	1
59453	22.4	110.07	2015.1.8	0	10106	10130	10089	67	48	141	193	115	26	52	16	73	16
56985	23.23	103.23	2015.1.8	58	8752	8778	8727	78	69	129	169	113	22	35	8	58	9
59278	23.02	112.27	2015.1.8	0	10214	10246	10197	60	39	139	179	111	19	51	2	86	2
59663	21.5	111.58	2015.1.8	0	10137	10165	10116	59	44	142	179	109	57	78	3	118	3
59485	22.3	113.24	2015.1.8	0	10214	10241	10194	61	41	135	176	109	27	48	3	89	2
59023	24.42	108.02	2015.1.8	0	9963	9988	9954	73	56	117	134	107	14	31	3	42	3
59478	22.15	112.47	2015.1.8	0	10213	10240	10196	58	40	136	175	106	32	58	2	101	2
59254	23.24	110.05	2015.1.8	0	10214	10243	10199	69	47	132	181	104	11	21	3	47	2
59289	22.58	113.44	2015.1.8	0	10190	10219	10169	54	35	138	179	102	32	64	4	109	4
59046	24.21	109.24	2015.1.8	0	10159	10186	10148	58	45	119	152	100	18	32	16	61	1
59242	23.45	109.14	2015.1.8	0	10169	10196	10156	61	45	125	162	99	17	32	16	55	16
57926	25.25	107.53	2015.1.8	0	9773	9797	9756	65	59	101	109	96	19	30	2	66	2
59218	23.08	106.25	2015.1.8	0	9395	9416	9381	78	71	102	116	94	11	19	1	38	16
59021	24.33	107.02	2015.1.8	0	9670	9692	9659	81	64	103	121	94	10	28	4	46	3
59462	22.42	111.36	2015.1.8	0	10190	10224	10170	70	40	136	189	93	21	37	1	58	3
59209	23.25	105.5	2015.1.8	0	9336	9358	9321	82	73	97	106	92	9	24	14	48	13
57916	25.26	106.46	2015.1.8	14	9756	9778	9737	82	65	102	116	92	9	13	5	26	6
57906	25.11	106.05	2015.1.8	92	9604	9628	9586	85	75	102	113	92	7	16	9	27	7
59294	23.2	113.5	2015.1.8	0	10224	10255	10204	61	34	128	191	91	36	70	3	110	2
56986	22.59	103.41	2015.1.8	84	8643	8664	8628	99	95	101	128	91	28	57	7	88	7
59298	23.04	114.22	2015.1.8	0	10127	10153	10107	54	35	128	175	90	35	64	3	113	3
57947	25.13	109.24	2015.1.8	0	10137	10161	10127	67	57	107	130	90	9	20	8	50	9
59280	23.43	113.05	2015.1.8	0	10172	10204	10154	52	33	127	174	89	57	105	2	162	1
59088	24.11	113.25	2015.1.8	0	10190	10223	10170	56	37	115	165	86	28	64	3	114	3
57932	25.58	108.32	2015.1.8	14	9955	9979	9934	86	56	95	117	84	4	19	3	32	2
59293	23.48	114.44	2015.1.8	0	10185	10212	10162	55	37	120	172	83	31	63	2	125	1
59265	23.29	111.18	2015.1.8	0	10130	10158	10111	66	46	121	178	82	22	59	6	89	6
59058	24.12	110.31	2015.1.8	0	10058	10087	10042	70	53	106	151	78	30	50	14	64	14
57957	25.19	110.18	2015.1.8	0	10091	10116	10080	62	53	96	121	77	34	46	1	65	2
59271	23.38	112.26	2015.1.8	0	10198	10229	10175	68	36	124	199	77	12	27	2	46	2
59287	23.13	113.29	2015.1.8	0	10175	10206	10158	65	32	116	183	76	30	60	1	95	1
59087	23.53	113.31	2015.1.8	0	10149	10182	10130	58	34	113	171	74	44	76	4	131	4
59072	24.48	112.22	2015.1.8	0	10133	10161	10112	69	48	100	150	74	27	44	3	66	3
59065	24.25	111.3	2015.1.8	0	10101	10131	10083	72	48	99	152	70	27	51	13	69	14
57841	26.34	109.4	2015.1.8	0	9917	9937	9902	75	60	79	99	67	17	41	2	58	2
57912	26.08	106.38	2015.1.8	0	9133	9154	9112	76	68	71	89	65	22	49	3	73	2
59096	24.22	114.29	2015.1.8	0	10019	10044	9994	57	27	106	173	64	17	39	1	78	2
59007	24.04	105.04	2015.1.8	14	8836	8856	8824	94	85	66	76	62	15	26	3	40	2
57907	25.05	104.54	2015.1.8	176	8785	8805	8773	86	75	70	83	62	11	28	8	43	9
57972	25.48	113.02	2015.1.8	0	10086	10110	10070	77	55	79	112	62	10	22	5	41	6
57974	25.35	112.22	2015.1.8	0	10050	10077	10034	77	53	79	113	62	8	31	3	51	4
59097	24.03	114.12	2015.1.8	0	10030	10059	10006	58	34	111	174	61	25	50	4	79	3
57965	25.32	111.36	2015.1.8	0	10075	10103	10063	78	57	79	120	60	24	49	1	71	1
56786	25.35	103.5	2015.1.8	14	8154	8172	8140	85	75	74	103	60	22	51	9	87	8
57729	27.14	107.53	2015.1.8	44	9570	9597	9548	75	61	74	89	60	7	30	3	48	4
56991	23.37	104.2	2015.1.8	60	8502	8522	8493	98	95	65	71	59	24	32	3	51	1
57872	26.53	112.36	2015.1.8	0	10186	10214	10173	73	54	83	122	59	8	21	3	30	3
57840	26.54	109.12	2015.1.8	2	9823	9847	9807	82	59	73	94	58	7	25	4	44	4
57874	26.25	112.24	2015.1.8	0	10170	10201	10158	74	54	83	121	57	11	24	2	49	1
57910	25.46	106.05	2015.1.8	6	8899	8920	8880	85	69	62	82	56	22	50	2	73	2
57839	26.14	109.09	2015.1.8	6	9619	9642	9603	76	63	67	82	56	21	39	2	62	1
57902	25.26	105.11	2015.1.8	20	8703	8724	8690	86	70	61	72	55	17	32	5	49	6
57866	26.14	111.37	2015.1.8	4	10104	10133	10092	78	57	76	107	53	19	38	2	63	2
56886	24.32	103.46	2015.1.8	142	8351	8372	8340	96	90	59	70	53	18	37	8	45	8
57832	26.58	108.4	2015.1.8	2	9560	9589	9541	77	64	61	74	53	16	30	2	52	1
59092	24.55	114.49	2015.1.8	0	10041	10066	10023	64	44	88	137	51	27	42	1	84	1
57845	26.1	109.47	2015.1.8	6	9820	9840	9808	76	58	74	101	51	16	38	2	57	2
57853	26.44	110.38	2015.1.8	0	9902	9929	9893	81	65	68	92	49	10	24	1	46	1
57825	26.36	107.59	2015.1.8	20	9449	9475	9429	75	63	62	82	48	18	36	3	62	3
57996	25.05	114.15	2015.1.8	0	10110	10139	10090	64	38	90	147	47	41	59	4	92	4
57922	25.5	107.33	2015.1.8	12	9108	9128	9091	85	76	51	68	46	14	27	16	49	1
57857	26.22	110.19	2015.1.8	2	9734	9758	9721	78	64	64	89	45	9	33	3	52	2
57805	26.41	105.46	2015.1.8	30	8782	8804	8762	83	57	52	76	45	8	17	1	36	16
57803	27.02	106.01	2015.1.8	0	8871	8893	8851	85	62	54	73	44	21	28	4	51	5
57827	26.19	107.32	2015.1.8	0	9165	9185	9146	82	76	50	67	42	33	50	1	76	1
59082	24.4	113.36	2015.1.8	0	10140	10172	10119	70	38	93	161	39	23	59	1	93	2
57758	27.02	110.36	2015.1.8	2	9901	9928	9890	82	60	62	94	37	10	23	2	35	2
57806	26.15	105.54	2015.1.8	0	8654	8673	8636	91	69	41	65	36	24	44	3	63	3
56792	25.47	104.58	2015.1.8	2	8421	8440	8406	92	78	39	47	35	19	28	4	47	4
57718	27.06	106.43	2015.1.8	32	9002	9027	8983	83	71	44	64	35	16	41	5	56	5
56793	25.43	104.28	2015.1.8	12	8263	8282	8251	98	95	40	45	35	9	26	16	43	1
57816	26.35	106.44	2015.1.8	0	8874	8895	8855	83	77	43	57	34	27	48	4	85	4
57896	26.2	114.3	2015.1.8	0	10159	10186	10142	75	39	67	125	31	15	51	3	82	3
56684	26.24	103.15	2015.1.8	40	7865	7887	7851	91	71	46	82	28	42	71	4	93	4
57707	27.18	105.17	2015.1.8	0	8575	8596	8554	83	68	36	54	28	11	16	16	37	1
56693	26.35	104.52	2015.1.8	2	8249	8268	8236	92	80	32	44	25	13	21	7	37	15
56586	27.21	103.43	2015.1.8	0	8111	8137	8090	88	78	14	35	6	21	28	1	50	1
56691	26.52	104.17	2015.1.8	10	7827	7848	7814	98	94	11	25	3	12	30	7	54	1
57889	26.05	113.57	2015.1.8	0	9311	9335	9295	74	41	43	118	-5	12	40	4	69	5
57894	26.35	114.1	2015.1.8	0	9310	9329	9299	80	44	26	104	-14	6	18	7	30	6
59758	20.0001	110.15	2015.1.9	0	10158	10171	10144	74	65	166	181	162	46	71	3	120	3
59626	21.34	107.57	2015.1.9	0	10173	10189	10157	59	51	154	174	145	28	65	3	94	3
59647	21.02	109.06	2015.1.9	0	10176	10193	10156	68	40	157	196	140	52	87	2	134	2
59632	21.57	108.37	2015.1.9	0	10249	10265	10231	54	47	151	176	137	21	40	16	73	1
59644	21.27	109.08	2015.1.9	0	10231	10247	10209	59	39	156	210	133	29	54	2	108	2
59631	21.47	108.21	2015.1.9	0	10210	10227	10194	60	51	144	170	132	41	71	1	115	1
59754	20.2	110.11	2015.1.9	0	10169	10185	10154	78	57	154	193	129	38	73	3	110	2
59673	21.44	112.46	2015.1.9	0	10220	10237	10198	68	54	145	175	127	38	70	3	102	2
59488	22.17	113.34	2015.1.9	0	10189	10208	10169	60	46	146	175	127	15	47	4	70	5
59456	22.21	110.56	2015.1.9	0	10077	10100	10057	58	38	150	195	123	15	32	1	76	3
59417	22.2	106.51	2015.1.9	8	10103	10120	10094	81	64	132	150	121	12	24	1	51	3
59278	23.02	112.27	2015.1.9	0	10209	10232	10188	58	40	142	173	118	20	39	1	66	2
59493	22.32	114	2015.1.9	0	10173	10195	10150	49	30	150	200	118	18	35	4	61	4
59446	22.25	109.18	2015.1.9	0	10176	10193	10157	61	51	135	168	117	25	42	2	59	3
59658	21.09	110.18	2015.1.9	0	10177	10198	10160	69	41	154	197	115	27	56	4	101	4
59431	22.38	108.13	2015.1.9	0	10113	10131	10098	73	53	127	148	113	21	38	16	52	16
59478	22.15	112.47	2015.1.9	0	10210	10230	10185	54	41	142	184	112	25	49	1	79	1
59289	22.58	113.44	2015.1.9	0	10186	10205	10165	54	41	140	175	111	22	43	4	67	2
59664	21.33	111	2015.1.9	0	10208	10230	10190	66	41	149	199	110	22	47	3	75	7
59663	21.5	111.58	2015.1.9	0	10138	10159	10117	54	41	147	189	109	36	71	3	102	3
59453	22.4	110.07	2015.1.9	0	10108	10129	10090	66	50	132	169	106	27	83	16	109	1
59280	23.43	113.05	2015.1.9	0	10166	10186	10142	53	40	129	168	105	34	79	2	118	2
59294	23.2	113.5	2015.1.9	0	10218	10238	10196	63	41	129	182	104	25	51	2	75	2
59228	23.19	107.35	2015.1.9	118	10138	10157	10127	66	50	134	156	104	10	26	13	46	16
59254	23.24	110.05	2015.1.9	0	10211	10234	10187	68	44	136	187	104	7	19	4	46	1
59462	22.42	111.36	2015.1.9	0	10186	10212	10165	74	43	131	174	100	14	27	3	75	2
59298	23.04	114.22	2015.1.9	0	10121	10143	10099	52	40	135	179	99	21	50	3	97	3
59088	24.11	113.25	2015.1.9	0	10180	10202	10153	52	36	125	169	97	21	47	1	73	16
59242	23.45	109.14	2015.1.9	0	10171	10190	10155	63	47	120	141	97	15	38	16	64	3
59087	23.53	113.31	2015.1.9	0	10144	10163	10118	53	39	125	170	96	27	58	5	99	4
59211	23.54	106.36	2015.1.9	372	10066	10087	10053	87	72	111	137	96	14	22	13	29	14
59485	22.3	113.24	2015.1.9	0	10210	10230	10189	63	42	134	185	94	14	37	2	69	4
59265	23.29	111.18	2015.1.9	0	10124	10148	10103	71	49	122	171	92	12	27	7	53	7
59037	23.56	108.06	2015.1.9	112	10069	10087	10057	71	59	114	137	88	37	76	16	107	16
59271	23.38	112.26	2015.1.9	0	10192	10215	10166	71	42	120	174	86	9	18	2	31	10
59058	24.12	110.31	2015.1.9	0	10053	10073	10029	64	50	111	154	84	29	64	14	81	14
59046	24.21	109.24	2015.1.9	42	10162	10177	10147	64	49	112	131	83	19	38	16	84	1
59023	24.42	108.02	2015.1.9	260	9969	9993	9955	75	57	101	125	83	18	39	13	58	2
59287	23.13	113.29	2015.1.9	0	10171	10191	10149	66	37	117	175	82	22	41	16	61	1
57957	25.19	110.18	2015.1.9	62	10086	10103	10061	65	50	97	118	80	23	38	1	64	1
59293	23.48	114.44	2015.1.9	0	10175	10199	10147	60	34	123	181	80	13	43	3	69	3
59218	23.08	106.25	2015.1.9	204	9397	9416	9388	86	73	87	103	79	12	19	1	36	16
57947	25.13	109.24	2015.1.9	178	10138	10154	10125	72	56	96	114	77	13	27	5	60	5
57932	25.58	108.32	2015.1.9	292	9957	9987	9944	92	82	83	94	75	2	18	5	27	13
59209	23.25	105.5	2015.1.9	344	9338	9359	9326	87	81	83	95	73	17	27	15	50	14
57916	25.26	106.46	2015.1.9	374	9765	9794	9751	94	76	82	92	72	8	30	12	52	12
59021	24.33	107.02	2015.1.9	298	9674	9705	9663	88	74	82	103	71	18	26	4	43	1
57926	25.25	107.53	2015.1.9	240	9778	9808	9765	83	64	80	96	71	13	23	4	40	2
59096	24.22	114.29	2015.1.9	0	10007	10028	9977	98	96	117	181	70	12	29	15	57	15
57906	25.11	106.05	2015.1.9	544	9614	9642	9595	96	89	81	93	69	12	19	7	30	8
56985	23.23	103.23	2015.1.9	638	8768	8788	8738	86	74	86	124	68	22	37	9	74	9
57758	27.02	110.36	2015.1.9	84	9891	9910	9877	90	68	72	83	67	8	25	9	35	8
57853	26.44	110.38	2015.1.9	90	9893	9914	9881	85	70	74	85	66	8	19	14	32	14
59065	24.25	111.3	2015.1.9	0	10095	10114	10066	69	48	102	163	64	26	67	14	101	15
57965	25.32	111.36	2015.1.9	6	10066	10082	10043	76	57	83	115	62	23	56	2	78	2
57866	26.14	111.37	2015.1.9	24	10096	10109	10077	81	58	76	101	62	14	36	2	53	2
56986	22.59	103.41	2015.1.9	702	8646	8663	8628	96	88	77	94	61	25	62	7	96	7
59097	24.03	114.12	2015.1.9	0	10023	10044	9996	70	38	106	169	60	13	41	4	64	4
57840	26.54	109.12	2015.1.9	162	9824	9853	9808	88	79	64	73	60	6	22	13	35	13
57845	26.1	109.47	2015.1.9	158	9818	9847	9804	81	67	69	88	59	21	30	2	58	2
57841	26.34	109.4	2015.1.9	148	9919	9948	9901	84	69	69	83	59	12	32	1	50	1
57872	26.53	112.36	2015.1.9	10	10174	10190	10156	75	54	83	107	56	8	15	2	22	3
57857	26.22	110.19	2015.1.9	92	9730	9749	9716	85	68	64	77	53	7	25	4	48	3
57874	26.25	112.24	2015.1.9	12	10162	10177	10143	81	57	76	111	51	16	26	14	41	13
59092	24.55	114.49	2015.1.9	0	10025	10047	9998	60	36	99	161	50	13	38	16	90	16
57996	25.05	114.15	2015.1.9	0	10096	10120	10062	59	32	102	168	48	23	45	6	64	6
57839	26.14	109.09	2015.1.9	224	9619	9649	9605	87	65	57	72	48	14	30	1	52	2
59082	24.4	113.36	2015.1.9	0	10130	10152	10096	72	36	93	165	46	20	35	16	58	16
59072	24.48	112.22	2015.1.9	0	10120	10143	10085	74	43	93	167	43	20	62	3	83	3
57729	27.14	107.53	2015.1.9	470	9572	9603	9560	88	67	57	78	42	5	28	15	50	15
57832	26.58	108.4	2015.1.9	232	9557	9590	9542	89	69	50	65	41	8	26	16	43	1
59007	24.04	105.04	2015.1.9	440	8845	8862	8827	95	89	51	66	40	11	28	3	50	2
57972	25.48	113.02	2015.1.9	0	10076	10090	10048	72	43	79	132	37	15	29	16	65	1
57825	26.36	107.59	2015.1.9	308	9453	9479	9436	90	77	47	56	36	12	35	2	62	3
57922	25.5	107.33	2015.1.9	240	9112	9135	9095	89	78	39	46	34	22	40	15	68	16
57896	26.2	114.3	2015.1.9	0	10143	10158	10113	63	36	81	142	30	21	62	3	101	4
57974	25.35	112.22	2015.1.9	0	10041	10055	10012	74	49	77	126	29	13	32	2	59	3
57827	26.19	107.32	2015.1.9	392	9168	9190	9152	98	78	33	45	25	23	52	2	81	2
57910	25.46	106.05	2015.1.9	328	8905	8931	8893	90	86	39	56	21	25	43	3	72	3
57907	25.05	104.54	2015.1.9	620	8797	8817	8781	97	94	39	62	21	17	28	2	51	2
56991	23.37	104.2	2015.1.9	494	8509	8526	8489	96	92	41	67	17	28	44	2	82	2
56886	24.32	103.46	2015.1.9	578	8362	8378	8343	96	90	33	60	14	25	47	16	63	1
57912	26.08	106.38	2015.1.9	362	9139	9164	9123	94	80	42	65	13	36	50	3	76	3
56786	25.35	103.5	2015.1.9	752	8170	8185	8151	95	89	26	68	12	23	47	9	74	9
57805	26.41	105.46	2015.1.9	304	8789	8814	8774	90	79	33	48	7	6	12	16	36	5
57803	27.02	106.01	2015.1.9	302	8878	8903	8860	96	88	31	49	6	6	20	9	32	3
57806	26.15	105.54	2015.1.9	328	8657	8679	8644	93	85	23	38	5	16	38	4	60	2
57902	25.26	105.11	2015.1.9	522	8715	8737	8700	94	90	21	55	5	8	29	3	49	3
57707	27.18	105.17	2015.1.9	132	8584	8603	8559	89	69	21	42	4	10	19	16	50	1
57816	26.35	106.44	2015.1.9	332	8879	8902	8869	96	83	22	41	3	27	36	2	60	4
56693	26.35	104.52	2015.1.9	250	8258	8279	8237	89	76	13	30	2	12	25	15	38	15
56793	25.43	104.28	2015.1.9	552	8272	8288	8255	98	94	16	39	2	9	28	16	53	16
56792	25.47	104.58	2015.1.9	496	8429	8447	8414	97	93	14	36	1	16	30	4	46	4
57718	27.06	106.43	2015.1.9	362	9011	9035	8991	92	80	18	45	-2	11	35	1	61	1
57894	26.35	114.1	2015.1.9	0	9298	9309	9277	67	36	44	122	-3	8	17	1	32	1
57889	26.05	113.57	2015.1.9	0	9299	9314	9272	67	26	57	150	-5	20	53	4	79	3
56586	27.21	103.43	2015.1.9	148	8126	8146	8109	90	78	2	19	-8	11	31	1	55	1
56684	26.24	103.15	2015.1.9	244	7884	7901	7866	97	88	-3	30	-9	43	65	4	87	3
56691	26.52	104.17	2015.1.9	140	7839	7856	7821	89	80	-14	5	-22	25	46	16	71	16
59758	20.0001	110.15	2015.1.10	0	10138	10159	10122	75	67	172	177	160	44	69	3	112	3
59754	20.2	110.11	2015.1.10	0	10151	10172	10133	73	62	165	182	144	47	65	4	101	4
59488	22.17	113.34	2015.1.10	0	10170	10196	10154	58	43	156	192	132	15	46	4	73	4
59456	22.21	110.56	2015.1.10	0	10060	10085	10036	61	44	145	190	131	28	45	1	85	1
59664	21.33	111	2015.1.10	0	10188	10211	10167	58	37	164	219	131	24	53	3	78	3
59673	21.44	112.46	2015.1.10	0	10199	10225	10179	66	47	155	192	129	34	92	3	118	4
59658	21.09	110.18	2015.1.10	0	10161	10179	10142	67	44	151	190	128	34	55	3	90	3
59493	22.32	114	2015.1.10	0	10155	10181	10136	53	33	159	212	126	21	37	3	59	2
59278	23.02	112.27	2015.1.10	0	10193	10220	10172	57	37	150	187	123	20	50	3	78	3
59647	21.02	109.06	2015.1.10	0	10161	10181	10145	74	60	134	159	121	65	89	2	128	1
59289	22.58	113.44	2015.1.10	0	10167	10196	10150	55	36	153	200	119	23	48	4	72	4
59663	21.5	111.58	2015.1.10	0	10118	10144	10093	53	37	156	207	118	49	97	3	153	3
59626	21.34	107.57	2015.1.10	8	10162	10185	10148	74	58	128	147	117	29	68	1	92	16
59644	21.27	109.08	2015.1.10	0	10218	10236	10201	74	57	122	153	114	29	52	2	118	1
59087	23.53	113.31	2015.1.10	0	10129	10153	10112	45	29	134	170	113	30	57	5	92	5
59478	22.15	112.47	2015.1.10	0	10189	10216	10168	54	38	154	202	113	25	52	2	83	2
59632	21.57	108.37	2015.1.10	26	10240	10262	10225	73	51	120	147	111	29	53	16	91	16
59254	23.24	110.05	2015.1.10	94	10204	10223	10189	83	64	118	139	111	11	16	2	36	2
59631	21.47	108.21	2015.1.10	26	10200	10222	10185	78	62	116	139	110	55	86	1	146	1
59280	23.43	113.05	2015.1.10	0	10153	10176	10136	54	32	136	182	110	41	90	2	116	2
59462	22.42	111.36	2015.1.10	0	10171	10199	10144	74	42	137	194	110	16	59	1	77	1
59298	23.04	114.22	2015.1.10	0	10104	10132	10086	52	36	147	204	106	31	41	4	78	4
59293	23.48	114.44	2015.1.10	0	10160	10188	10139	58	37	136	191	106	21	64	1	95	1
59096	24.22	114.29	2015.1.10	2	9997	10023	9978	98	96	122	156	105	13	28	15	61	15
59271	23.38	112.26	2015.1.10	2	10181	10205	10162	68	30	128	177	104	15	34	3	60	2
59088	24.11	113.25	2015.1.10	4	10169	10193	10154	54	34	121	150	102	34	56	1	103	16
59446	22.25	109.18	2015.1.10	68	10168	10190	10154	81	58	108	132	101	28	45	1	59	1
59294	23.2	113.5	2015.1.10	0	10199	10229	10181	62	36	145	203	101	22	64	3	96	3
59453	22.4	110.07	2015.1.10	36	10096	10115	10079	79	60	115	142	100	23	60	16	73	15
59228	23.19	107.35	2015.1.10	634	10133	10157	10115	90	84	108	115	100	9	19	14	34	13
59265	23.29	111.18	2015.1.10	32	10117	10136	10100	72	56	111	140	98	25	49	4	76	4
59417	22.2	106.51	2015.1.10	404	10101	10125	10084	97	80	104	121	98	9	23	1	45	16
59287	23.13	113.29	2015.1.10	0	10152	10180	10133	55	32	138	200	96	22	70	1	100	1
59097	24.03	114.12	2015.1.10	0	10008	10034	9985	57	37	125	168	95	28	56	5	86	5
59082	24.4	113.36	2015.1.10	2	10118	10145	10106	71	41	102	122	93	21	46	1	74	2
59485	22.3	113.24	2015.1.10	0	10192	10220	10174	64	38	144	201	93	15	39	4	64	4
59431	22.38	108.13	2015.1.10	140	10109	10136	10093	91	81	100	113	91	18	48	16	67	1
59037	23.56	108.06	2015.1.10	588	10060	10086	10041	93	86	93	106	87	32	47	15	62	15
59211	23.54	106.36	2015.1.10	694	10056	10084	10034	94	85	95	108	87	9	18	16	26	16
59242	23.45	109.14	2015.1.10	254	10166	10187	10148	89	81	91	98	85	12	30	1	53	1
57996	25.05	114.15	2015.1.10	0	10087	10114	10076	58	34	99	132	82	27	41	5	67	5
59023	24.42	108.02	2015.1.10	566	9956	9982	9940	97	87	85	94	80	12	28	12	32	11
59046	24.21	109.24	2015.1.10	548	10157	10176	10137	92	87	87	96	79	12	30	16	77	16
59092	24.55	114.49	2015.1.10	6	10017	10040	10003	61	39	93	131	78	16	35	16	68	1
59058	24.12	110.31	2015.1.10	164	10052	10066	10033	92	58	83	114	76	33	55	15	72	15
57916	25.26	106.46	2015.1.10	130	9742	9776	9722	91	72	90	113	76	4	23	13	34	13
59072	24.48	112.22	2015.1.10	42	10112	10141	10103	83	55	91	126	75	10	42	1	67	1
57947	25.13	109.24	2015.1.10	500	10132	10150	10109	91	80	84	101	73	10	18	9	38	8
59021	24.33	107.02	2015.1.10	452	9663	9687	9637	94	84	78	88	72	6	25	3	36	3
59065	24.25	111.3	2015.1.10	66	10089	10112	10075	90	61	81	118	70	37	73	14	119	14
59218	23.08	106.25	2015.1.10	656	9387	9412	9371	90	82	76	86	69	8	16	15	34	15
57906	25.11	106.05	2015.1.10	182	9595	9627	9575	96	88	80	97	69	3	17	8	30	8
57896	26.2	114.3	2015.1.10	34	10129	10155	10112	76	50	88	116	68	11	27	3	44	4
57932	25.58	108.32	2015.1.10	128	9942	9970	9917	91	74	79	103	68	9	17	6	29	12
57957	25.19	110.18	2015.1.10	402	10082	10097	10057	87	77	80	98	67	15	37	2	56	1
57872	26.53	112.36	2015.1.10	88	10163	10185	10143	84	67	83	104	66	8	15	12	25	14
57926	25.25	107.53	2015.1.10	182	9761	9789	9739	86	69	79	102	66	7	27	4	48	4
57965	25.32	111.36	2015.1.10	260	10057	10079	10037	91	78	75	86	64	13	34	1	53	16
57874	26.25	112.24	2015.1.10	118	10150	10174	10131	85	69	81	102	62	14	26	14	41	13
59209	23.25	105.5	2015.1.10	730	9329	9354	9312	88	83	69	76	61	11	23	14	46	15
57866	26.14	111.37	2015.1.10	216	10084	10106	10064	89	76	73	82	61	10	27	1	39	1
57972	25.48	113.02	2015.1.10	134	10061	10090	10046	87	63	73	94	61	10	20	16	44	16
57853	26.44	110.38	2015.1.10	112	9881	9906	9855	83	67	75	94	58	10	18	14	28	11
57974	25.35	112.22	2015.1.10	164	10029	10055	10012	87	61	71	97	58	8	24	3	39	16
57758	27.02	110.36	2015.1.10	36	9876	9904	9850	84	60	73	100	57	14	29	9	38	9
57840	26.54	109.12	2015.1.10	12	9803	9829	9776	85	56	80	116	56	7	27	4	48	4
57841	26.34	109.4	2015.1.10	106	9900	9928	9875	91	68	71	104	55	11	29	1	43	3
57845	26.1	109.47	2015.1.10	240	9806	9832	9779	89	78	65	81	54	11	22	16	39	1
57729	27.14	107.53	2015.1.10	0	9543	9575	9523	85	60	76	109	54	8	24	3	38	16
57857	26.22	110.19	2015.1.10	242	9716	9741	9693	86	65	64	90	48	7	24	2	38	2
57832	26.58	108.4	2015.1.10	14	9538	9566	9514	85	54	68	99	46	6	22	2	36	1
57825	26.36	107.59	2015.1.10	20	9428	9461	9407	85	59	64	97	45	15	36	3	55	3
57912	26.08	106.38	2015.1.10	54	9116	9148	9098	87	71	58	76	43	21	57	3	85	3
57839	26.14	109.09	2015.1.10	152	9608	9631	9580	90	71	58	83	41	7	24	2	40	1
57827	26.19	107.32	2015.1.10	38	9146	9173	9127	87	64	50	77	34	22	50	2	83	1
57910	25.46	106.05	2015.1.10	92	8886	8916	8870	88	81	46	57	34	21	48	4	78	3
57803	27.02	106.01	2015.1.10	16	8857	8885	8835	95	83	42	53	34	9	22	8	43	13
57805	26.41	105.46	2015.1.10	14	8770	8797	8743	86	77	39	52	33	6	17	16	40	16
57922	25.5	107.33	2015.1.10	68	9090	9117	9072	88	75	44	69	32	8	39	15	65	15
57889	26.05	113.57	2015.1.10	82	9289	9313	9275	78	54	61	88	31	13	33	4	50	4
56986	22.59	103.41	2015.1.10	576	8646	8666	8624	95	86	43	61	30	14	47	9	74	9
57718	27.06	106.43	2015.1.10	0	8986	9015	8969	88	75	43	59	27	7	33	16	51	15
57907	25.05	104.54	2015.1.10	150	8780	8809	8761	96	88	41	56	26	10	27	2	48	2
57816	26.35	106.44	2015.1.10	14	8859	8887	8842	89	74	41	64	25	22	47	5	78	4
57806	26.15	105.54	2015.1.10	20	8640	8668	8623	92	86	30	41	21	16	46	3	65	3
57707	27.18	105.17	2015.1.10	24	8558	8587	8544	84	69	28	42	18	9	16	11	29	12
57894	26.35	114.1	2015.1.10	88	9287	9306	9272	89	55	42	68	18	5	14	8	22	8
56985	23.23	103.23	2015.1.10	534	8773	8793	8749	88	83	32	69	17	11	28	2	49	2
57902	25.26	105.11	2015.1.10	126	8698	8723	8680	93	84	31	49	14	14	21	12	39	5
56792	25.47	104.58	2015.1.10	100	8411	8438	8395	97	95	17	27	9	9	27	3	44	4
59007	24.04	105.04	2015.1.10	428	8832	8861	8815	97	91	25	43	7	6	17	15	36	13
56793	25.43	104.28	2015.1.10	94	8257	8280	8236	96	87	15	28	5	10	29	1	54	1
56886	24.32	103.46	2015.1.10	194	8349	8378	8329	96	77	18	48	4	18	52	15	75	16
56991	23.37	104.2	2015.1.10	48	8500	8527	8482	97	93	14	28	4	15	31	2	49	4
56693	26.35	104.52	2015.1.10	54	8239	8264	8223	88	81	12	22	3	8	26	14	40	15
56786	25.35	103.5	2015.1.10	160	8158	8179	8135	94	86	15	30	2	18	39	1	70	2
56586	27.21	103.43	2015.1.10	70	8108	8132	8090	90	74	4	16	-6	9	13	13	28	13
56684	26.24	103.15	2015.1.10	68	7868	7893	7848	96	84	-9	3	-22	37	59	3	77	4
56691	26.52	104.17	2015.1.10	56	7821	7845	7801	86	70	-15	-3	-31	17	34	16	60	2
59758	20.0001	110.15	2015.1.11	46	10123	10141	10102	83	68	166	180	150	54	84	3	130	4
59754	20.2	110.11	2015.1.11	34	10136	10152	10115	85	69	148	176	135	42	75	4	111	3
59488	22.17	113.34	2015.1.11	0	10163	10188	10137	62	51	152	176	129	24	48	4	90	4
59673	21.44	112.46	2015.1.11	0	10191	10212	10161	67	54	150	173	127	71	99	2	138	2
59493	22.32	114	2015.1.11	12	10149	10176	10121	60	41	159	195	123	20	39	2	65	2
59664	21.33	111	2015.1.11	48	10176	10193	10154	87	62	133	168	122	29	48	2	74	3
59485	22.3	113.24	2015.1.11	0	10188	10216	10162	68	44	140	176	118	24	45	4	82	4
59658	21.09	110.18	2015.1.11	106	10146	10164	10126	88	68	126	150	116	46	65	1	94	1
59647	21.02	109.06	2015.1.11	226	10148	10165	10134	91	78	119	127	114	68	90	1	130	1
59478	22.15	112.47	2015.1.11	4	10187	10209	10160	69	45	134	167	112	37	55	2	85	1
59278	23.02	112.27	2015.1.11	82	10192	10213	10171	78	55	121	149	112	17	40	1	63	16
59289	22.58	113.44	2015.1.11	52	10164	10193	10140	72	47	135	170	111	24	42	15	66	15
59462	22.42	111.36	2015.1.11	154	10169	10188	10152	91	76	115	129	108	11	35	14	52	14
59644	21.27	109.08	2015.1.11	604	10208	10223	10191	91	83	110	114	107	28	47	1	97	4
59663	21.5	111.58	2015.1.11	42	10108	10128	10086	71	45	134	174	106	53	75	3	115	3
59626	21.34	107.57	2015.1.11	536	10153	10177	10132	97	89	110	120	105	19	49	16	79	16
59298	23.04	114.22	2015.1.11	14	10098	10127	10074	59	46	140	173	104	22	50	3	104	4
59293	23.48	114.44	2015.1.11	2	10155	10183	10130	66	48	129	166	104	17	38	4	62	4
59228	23.19	107.35	2015.1.11	400	10119	10137	10096	90	85	111	120	104	8	16	13	26	14
59456	22.21	110.56	2015.1.11	164	10050	10073	10033	88	71	112	131	103	19	35	1	69	1
59632	21.57	108.37	2015.1.11	492	10229	10249	10212	92	82	106	114	102	25	39	16	68	16
59254	23.24	110.05	2015.1.11	250	10193	10213	10172	95	90	110	117	102	10	21	1	40	2
59294	23.2	113.5	2015.1.11	20	10197	10225	10170	79	48	127	177	100	27	59	3	89	3
59417	22.2	106.51	2015.1.11	374	10089	10107	10066	97	89	107	118	99	12	18	6	30	9
59631	21.47	108.21	2015.1.11	476	10190	10210	10170	93	84	104	113	98	50	76	1	120	1
59446	22.25	109.18	2015.1.11	428	10153	10176	10137	94	90	103	107	98	18	39	1	49	16
59088	24.11	113.25	2015.1.11	22	10163	10188	10137	73	58	115	139	98	14	45	1	82	3
59271	23.38	112.26	2015.1.11	108	10176	10197	10154	86	70	113	135	98	11	22	1	33	2
59096	24.22	114.29	2015.1.11	0	9988	10234	9963	34	96	120	158	95	12	31	2	61	3
59431	22.38	108.13	2015.1.11	382	10097	10119	10078	95	91	101	106	95	11	26	15	39	15
59211	23.54	106.36	2015.1.11	178	10039	10059	10016	92	79	107	127	95	8	14	2	23	6
59453	22.4	110.07	2015.1.11	302	10089	10109	10066	98	87	102	109	94	14	43	1	55	1
59287	23.13	113.29	2015.1.11	28	10150	10177	10123	76	46	117	164	92	32	57	1	80	1
59280	23.43	113.05	2015.1.11	64	10148	10173	10126	73	62	116	141	91	35	68	3	95	3
59037	23.56	108.06	2015.1.11	446	10043	10065	10025	94	88	98	107	90	26	48	15	67	15
59242	23.45	109.14	2015.1.11	380	10146	10169	10125	92	89	96	102	89	12	28	16	52	16
59087	23.53	113.31	2015.1.11	46	10128	10152	10101	75	54	112	144	87	17	54	5	90	4
59046	24.21	109.24	2015.1.11	388	10134	10156	10116	94	91	93	101	87	11	24	2	39	3
59097	24.03	114.12	2015.1.11	0	10003	10030	9978	72	49	117	156	86	25	56	5	82	4
59265	23.29	111.18	2015.1.11	172	10105	10126	10088	93	81	99	121	85	24	43	3	79	3
57947	25.13	109.24	2015.1.11	298	10109	10130	10089	92	85	91	105	84	9	18	9	38	9
59023	24.42	108.02	2015.1.11	234	9941	9959	9923	98	93	92	102	84	8	21	12	30	11
59082	24.4	113.36	2015.1.11	20	10111	10136	10085	80	58	105	140	83	15	31	1	48	1
59072	24.48	112.22	2015.1.11	68	10100	10120	10074	91	70	101	131	82	11	25	9	35	10
57906	25.11	106.05	2015.1.11	74	9582	9597	9564	93	69	92	111	82	6	19	7	38	1
59058	24.12	110.31	2015.1.11	326	10035	10055	10014	96	91	88	98	81	17	36	15	51	15
57996	25.05	114.15	2015.1.11	8	10075	10106	10057	79	59	103	130	80	18	55	4	76	4
57916	25.26	106.46	2015.1.11	96	9734	9749	9714	90	75	92	108	80	7	19	14	31	14
57896	26.2	114.3	2015.1.11	40	10117	10143	10098	83	67	95	121	78	12	20	12	31	12
57932	25.58	108.32	2015.1.11	158	9924	9942	9905	94	87	86	97	78	3	18	4	25	5
57872	26.53	112.36	2015.1.11	36	10141	10168	10120	85	73	94	113	78	2	13	12	18	3
59065	24.25	111.3	2015.1.11	80	10075	10093	10056	95	85	87	106	76	21	37	14	57	13
59092	24.55	114.49	2015.1.11	0	10009	10034	9981	74	57	101	139	76	13	36	14	61	16
59021	24.33	107.02	2015.1.11	196	9647	9665	9628	92	78	86	101	76	12	22	2	40	4
57972	25.48	113.02	2015.1.11	56	10045	10066	10023	90	84	84	92	76	7	17	13	35	14
57957	25.19	110.18	2015.1.11	274	10063	10081	10043	89	81	82	93	75	15	39	2	53	3
57874	26.25	112.24	2015.1.11	58	10129	10153	10109	89	75	88	105	75	12	20	13	32	12
57926	25.25	107.53	2015.1.11	146	9746	9763	9727	89	78	85	99	75	7	19	4	39	4
59218	23.08	106.25	2015.1.11	216	9374	9393	9353	88	78	84	97	73	7	15	16	30	16
57974	25.35	112.22	2015.1.11	66	10011	10032	9990	90	82	82	97	72	9	24	4	37	4
57965	25.32	111.36	2015.1.11	138	10038	10057	10016	91	79	85	104	72	3	25	2	37	2
59209	23.25	105.5	2015.1.11	80	9314	9332	9295	85	75	83	98	71	11	27	15	54	16
57853	26.44	110.38	2015.1.11	114	9866	9884	9845	89	70	77	91	71	4	20	16	31	16
57866	26.14	111.37	2015.1.11	130	10065	10086	10045	93	84	79	93	69	9	23	14	40	14
57841	26.34	109.4	2015.1.11	160	9881	9899	9862	97	89	77	89	69	7	29	2	42	1
57840	26.54	109.12	2015.1.11	156	9788	9807	9769	91	72	79	97	68	6	29	4	56	2
57845	26.1	109.47	2015.1.11	200	9787	9804	9766	92	85	71	79	65	9	22	15	34	2
57758	27.02	110.36	2015.1.11	60	9863	9882	9843	88	66	76	95	64	7	19	10	26	10
57729	27.14	107.53	2015.1.11	84	9534	9556	9518	88	67	80	105	62	14	25	16	38	14
57839	26.14	109.09	2015.1.11	192	9586	9605	9567	96	88	65	72	60	7	27	1	46	1
57857	26.22	110.19	2015.1.11	178	9701	9718	9679	92	75	65	75	60	5	18	3	25	4
57832	26.58	108.4	2015.1.11	112	9525	9541	9508	89	76	71	93	57	10	21	6	35	6
57889	26.05	113.57	2015.1.11	54	9281	9304	9264	85	72	63	76	52	11	40	4	71	4
57825	26.36	107.59	2015.1.11	140	9420	9438	9402	88	72	63	85	51	13	37	3	62	3
56986	22.59	103.41	2015.1.11	2	8634	8651	8618	93	80	61	83	47	7	18	12	32	12
56985	23.23	103.23	2015.1.11	10	8756	8777	8737	78	64	66	92	43	11	19	15	31	15
57803	27.02	106.01	2015.1.11	0	8851	8865	8837	92	79	46	57	40	8	26	3	44	5
59007	24.04	105.04	2015.1.11	6	8817	8833	8802	91	78	55	77	39	4	27	1	46	1
57922	25.5	107.33	2015.1.11	96	9081	9094	9064	94	84	44	58	38	19	34	15	61	16
57718	27.06	106.43	2015.1.11	88	8981	8996	8967	89	77	42	53	38	14	35	2	54	1
57907	25.05	104.54	2015.1.11	36	8766	8780	8750	90	69	55	88	38	14	22	2	35	2
57894	26.35	114.1	2015.1.11	60	9277	9297	9261	90	78	53	71	35	6	12	7	19	7
57902	25.26	105.11	2015.1.11	28	8684	8698	8669	87	75	46	64	34	10	29	3	51	3
57827	26.19	107.32	2015.1.11	212	9137	9154	9121	99	87	43	56	32	25	53	1	78	1
57805	26.41	105.46	2015.1.11	8	8763	8777	8746	88	77	40	58	32	5	20	1	36	2
57910	25.46	106.05	2015.1.11	84	8878	8894	8861	85	75	47	62	30	26	45	4	76	2
57912	26.08	106.38	2015.1.11	136	9112	9127	9091	89	76	50	70	29	28	57	3	87	3
56786	25.35	103.5	2015.1.11	4	8143	8157	8128	84	62	34	56	22	17	48	1	74	1
56991	23.37	104.2	2015.1.11	6	8488	8506	8475	90	74	36	62	18	23	33	2	55	2
56793	25.43	104.28	2015.1.11	12	8244	8258	8226	90	76	29	53	16	9	23	16	44	16
56886	24.32	103.46	2015.1.11	8	8336	8355	8322	90	71	36	70	15	10	33	7	52	2
57707	27.18	105.17	2015.1.11	64	8555	8571	8542	92	82	25	41	15	6	14	1	32	1
56792	25.47	104.58	2015.1.11	34	8400	8416	8385	92	84	27	44	14	14	24	4	40	3
56693	26.35	104.52	2015.1.11	6	8230	8244	8215	86	76	19	37	11	10	22	15	40	1
57816	26.35	106.44	2015.1.11	80	8854	8867	8837	92	82	30	46	9	19	40	4	74	4
57806	26.15	105.54	2015.1.11	70	8633	8647	8616	92	82	26	42	8	25	48	3	66	3
56586	27.21	103.43	2015.1.11	22	8096	8113	8083	87	64	12	42	0	11	26	1	46	2
56684	26.24	103.15	2015.1.11	26	7857	7872	7845	94	78	2	28	-7	9	38	2	53	3
56691	26.52	104.17	2015.1.11	22	7810	7825	7799	89	75	-8	7	-19	17	35	1	61	2
59758	20.0001	110.15	2015.1.12	344	10134	10158	10119	97	92	133	152	120	30	67	3	97	3
59673	21.44	112.46	2015.1.12	168	10183	10199	10168	88	68	129	152	116	103	156	1	203	1
59754	20.2	110.11	2015.1.12	292	10146	10168	10129	96	93	127	139	116	36	49	15	80	16
59488	22.17	113.34	2015.1.12	260	10158	10174	10146	87	60	127	157	116	29	65	4	107	3
59664	21.33	111	2015.1.12	894	10179	10209	10164	100	96	119	129	112	36	63	16	91	16
59647	21.02	109.06	2015.1.12	892	10157	10175	10140	91	82	118	125	111	64	90	1	135	1
59493	22.32	114	2015.1.12	472	10145	10156	10129	82	50	127	165	111	30	52	3	93	3
59228	23.19	107.35	2015.1.12	8	10118	10142	10100	79	50	125	167	111	10	24	16	49	16
59289	22.58	113.44	2015.1.12	764	10161	10180	10146	92	68	118	143	110	36	71	4	103	3
59658	21.09	110.18	2015.1.12	692	10153	10180	10137	96	95	118	128	110	31	66	16	97	16
59485	22.3	113.24	2015.1.12	600	10184	10205	10173	94	65	117	145	109	22	40	4	72	5
59462	22.42	111.36	2015.1.12	1462	10166	10191	10143	98	93	113	121	107	17	34	15	48	15
59478	22.15	112.47	2015.1.12	750	10182	10205	10170	94	68	111	138	106	39	54	2	95	3
59294	23.2	113.5	2015.1.12	948	10191	10212	10175	95	70	113	141	106	35	53	3	87	2
59278	23.02	112.27	2015.1.12	1202	10185	10213	10166	95	82	111	122	106	25	39	2	65	2
59626	21.34	107.57	2015.1.12	276	10157	10179	10136	84	62	126	161	106	16	49	16	72	16
59271	23.38	112.26	2015.1.12	1102	10174	10203	10147	95	88	114	122	106	11	26	2	41	2
59663	21.5	111.58	2015.1.12	910	10107	10128	10088	97	69	109	134	105	56	82	3	124	3
59632	21.57	108.37	2015.1.12	456	10232	10254	10213	83	68	121	149	105	20	40	1	71	15
59254	23.24	110.05	2015.1.12	760	10190	10216	10174	95	90	111	119	105	9	16	3	34	2
59631	21.47	108.21	2015.1.12	300	10193	10215	10174	85	70	119	143	104	35	67	1	108	1
59644	21.27	109.08	2015.1.12	832	10213	10230	10196	89	80	113	124	104	30	43	1	98	16
59456	22.21	110.56	2015.1.12	1056	10052	10081	10030	92	85	113	127	104	25	47	1	77	1
59431	22.38	108.13	2015.1.12	108	10097	10121	10079	89	74	111	137	102	13	41	1	70	16
59298	23.04	114.22	2015.1.12	704	10097	10111	10079	89	53	111	154	100	31	56	3	110	3
59293	23.48	114.44	2015.1.12	1030	10155	10171	10135	91	65	108	141	100	22	47	3	74	3
59037	23.56	108.06	2015.1.12	22	10045	10069	10031	83	64	113	134	100	21	56	16	75	16
59417	22.2	106.51	2015.1.12	16	10086	10114	10059	83	51	125	184	100	8	34	6	60	5
59446	22.25	109.18	2015.1.12	664	10157	10177	10141	90	83	107	118	99	24	41	1	60	1
59453	22.4	110.07	2015.1.12	932	10085	10111	10067	95	89	106	113	98	25	75	16	95	16
59287	23.13	113.29	2015.1.12	720	10147	10167	10133	93	77	103	120	96	29	66	1	101	16
59265	23.29	111.18	2015.1.12	938	10106	10125	10080	97	91	100	106	95	23	44	6	65	6
59242	23.45	109.14	2015.1.12	302	10149	10173	10134	86	74	105	120	93	12	25	16	49	2
59096	24.22	114.29	2015.1.12	876	9991	10008	9970	54	96	98	132	92	8	21	2	41	3
59097	24.03	114.12	2015.1.12	1052	10002	10023	9982	93	73	99	128	91	25	55	4	73	4
59087	23.53	113.31	2015.1.12	1020	10123	10151	10105	91	76	99	117	90	40	61	3	111	3
59280	23.43	113.05	2015.1.12	1124	10147	10175	10126	96	72	98	122	90	24	93	3	116	3
59072	24.48	112.22	2015.1.12	984	10094	10124	10074	97	94	94	108	90	15	32	2	45	2
59088	24.11	113.25	2015.1.12	1074	10162	10191	10147	95	77	95	116	89	21	37	2	69	3
59218	23.08	106.25	2015.1.12	0	9377	9401	9359	68	45	108	147	89	13	31	16	67	15
59046	24.21	109.24	2015.1.12	436	10136	10161	10123	84	70	103	118	89	11	29	1	64	1
57947	25.13	109.24	2015.1.12	34	10111	10136	10097	81	68	100	122	87	12	16	10	42	8
59082	24.4	113.36	2015.1.12	1116	10111	10139	10093	96	78	91	114	86	19	41	16	60	1
59211	23.54	106.36	2015.1.12	0	10040	10065	10012	78	50	123	170	85	12	23	6	36	4
57932	25.58	108.32	2015.1.12	0	9927	9949	9914	91	75	92	105	84	2	14	11	22	3
59023	24.42	108.02	2015.1.12	8	9942	9963	9928	84	57	105	131	83	10	33	2	46	2
59065	24.25	111.3	2015.1.12	618	10069	10092	10046	97	94	88	101	82	19	48	14	77	13
59058	24.12	110.31	2015.1.12	640	10032	10055	10013	93	87	89	97	81	32	47	15	66	15
59092	24.55	114.49	2015.1.12	732	10007	10025	9990	91	70	88	110	81	16	30	15	59	15
57872	26.53	112.36	2015.1.12	228	10145	10173	10128	92	86	87	102	81	8	18	3	30	3
57996	25.05	114.15	2015.1.12	926	10081	10101	10062	97	70	87	113	80	26	42	5	72	5
57874	26.25	112.24	2015.1.12	420	10134	10158	10115	96	93	83	88	80	10	30	2	46	1
57972	25.48	113.02	2015.1.12	630	10047	10068	10026	94	90	84	88	80	9	16	15	30	16
57957	25.19	110.18	2015.1.12	184	10058	10083	10047	84	73	87	100	79	23	46	1	72	3
57965	25.32	111.36	2015.1.12	394	10040	10066	10020	93	85	83	88	79	13	34	2	50	2
57974	25.35	112.22	2015.1.12	544	10010	10037	9990	94	89	81	87	78	8	28	4	45	4
57866	26.14	111.37	2015.1.12	248	10067	10093	10052	95	90	79	83	76	19	41	4	62	4
57896	26.2	114.3	2015.1.12	606	10124	10145	10107	95	81	81	100	74	8	25	3	39	3
57926	25.25	107.53	2015.1.12	0	9749	9771	9735	78	59	94	116	74	4	28	2	60	4
57841	26.34	109.4	2015.1.12	2	9884	9907	9872	89	77	82	97	73	14	34	2	51	2
57840	26.54	109.12	2015.1.12	0	9793	9814	9780	84	72	81	93	72	8	30	4	55	4
57729	27.14	107.53	2015.1.12	0	9539	9561	9524	80	58	83	103	70	8	19	13	26	13
57916	25.26	106.46	2015.1.12	0	9733	9760	9715	75	47	105	151	69	4	18	13	34	13
57853	26.44	110.38	2015.1.12	32	9871	9894	9855	90	85	73	81	66	3	19	2	32	3
59209	23.25	105.5	2015.1.12	0	9321	9346	9300	71	45	88	140	65	14	28	16	76	2
57758	27.02	110.36	2015.1.12	14	9868	9889	9850	90	78	73	88	64	6	23	2	31	2
57845	26.1	109.47	2015.1.12	6	9788	9808	9777	83	73	76	92	63	12	33	2	61	2
57839	26.14	109.09	2015.1.12	2	9591	9612	9580	92	80	67	78	61	10	31	2	59	2
57857	26.22	110.19	2015.1.12	34	9704	9729	9689	88	80	64	77	55	14	38	1	73	1
57912	26.08	106.38	2015.1.12	18	9113	9137	9099	78	55	63	91	50	17	44	2	67	1
57906	25.11	106.05	2015.1.12	0	9589	9615	9570	82	57	82	140	48	7	21	9	41	8
59021	24.33	107.02	2015.1.12	0	9651	9675	9633	83	55	89	134	45	12	33	5	62	4
57889	26.05	113.57	2015.1.12	506	9282	9300	9269	90	85	50	64	42	20	38	4	56	4
57825	26.36	107.59	2015.1.12	0	9422	9444	9410	80	62	64	90	41	16	39	3	70	2
57832	26.58	108.4	2015.1.12	0	9530	9552	9519	85	67	65	86	41	8	34	2	56	2
56986	22.59	103.41	2015.1.12	0	8645	8670	8620	80	53	70	124	40	17	30	8	54	10
56985	23.23	103.23	2015.1.12	0	8766	8793	8740	70	37	72	132	40	11	26	2	48	3
57907	25.05	104.54	2015.1.12	0	8774	8797	8757	78	54	63	105	40	9	33	7	51	7
57805	26.41	105.46	2015.1.12	0	8766	8786	8751	76	54	50	84	37	7	20	1	41	1
57803	27.02	106.01	2015.1.12	0	8854	8875	8838	78	50	51	84	35	5	27	2	49	4
57894	26.35	114.1	2015.1.12	636	9279	9298	9261	99	81	38	57	35	5	13	16	22	7
57827	26.19	107.32	2015.1.12	0	9138	9162	9127	86	69	53	73	34	31	56	16	84	16
57718	27.06	106.43	2015.1.12	2	8983	9005	8968	72	41	52	80	34	12	39	1	60	1
57910	25.46	106.05	2015.1.12	0	8883	8907	8871	76	57	48	78	32	14	43	4	71	3
57902	25.26	105.11	2015.1.12	0	8692	8713	8677	85	64	40	71	30	7	33	5	52	6
57922	25.5	107.33	2015.1.12	0	9083	9106	9075	78	64	54	76	28	18	39	1	76	1
57816	26.35	106.44	2015.1.12	0	8855	8877	8842	81	56	47	73	28	18	32	4	47	1
56991	23.37	104.2	2015.1.12	0	8498	8520	8478	78	46	52	104	28	15	43	1	92	1
59007	24.04	105.04	2015.1.12	0	8829	8851	8809	86	57	53	96	28	12	31	3	53	3
57707	27.18	105.17	2015.1.12	2	8557	8579	8541	82	61	33	72	19	9	14	2	28	6
56792	25.47	104.58	2015.1.12	0	8407	8426	8392	85	63	30	63	18	14	41	5	63	4
57806	26.15	105.54	2015.1.12	0	8637	8660	8624	81	61	30	61	17	24	45	2	67	3
56793	25.43	104.28	2015.1.12	0	8250	8268	8229	78	40	39	96	15	9	30	1	69	16
56693	26.35	104.52	2015.1.12	0	8234	8254	8218	75	50	24	77	10	11	24	15	44	14
56886	24.32	103.46	2015.1.12	0	8345	8368	8324	84	50	44	108	9	10	29	10	43	15
56786	25.35	103.5	2015.1.12	0	8150	8172	8130	75	41	34	96	-6	10	32	1	56	1
56684	26.24	103.15	2015.1.12	0	7863	7883	7847	81	46	13	74	-16	23	50	13	76	14
56691	26.52	104.17	2015.1.12	0	7815	7834	7799	79	55	1	49	-30	20	36	16	65	16
56586	27.21	103.43	2015.1.12	0	8099	8122	8077	78	39	12	92	-39	7	19	12	42	2
59758	20.0001	110.15	2015.1.13	72	10140	10166	10116	88	66	142	178	123	27	38	16	65	2
59673	21.44	112.46	2015.1.13	312	10181	10204	10164	83	69	132	154	117	87	137	1	179	1
59754	20.2	110.11	2015.1.13	26	10149	10175	10120	85	58	140	196	117	23	50	1	74	1
59647	21.02	109.06	2015.1.13	0	10157	10186	10124	76	60	135	172	109	52	84	1	129	1
59663	21.5	111.58	2015.1.13	296	10105	10127	10085	85	62	131	187	109	43	83	16	109	1
59493	22.32	114	2015.1.13	586	10134	10162	10120	88	76	119	134	108	31	58	3	105	3
59488	22.17	113.34	2015.1.13	508	10152	10173	10134	89	71	121	145	108	24	55	16	96	16
59278	23.02	112.27	2015.1.13	162	10172	10197	10157	83	65	129	163	108	23	34	15	54	15
59664	21.33	111	2015.1.13	42	10178	10205	10149	88	59	142	195	108	20	46	16	61	16
59462	22.42	111.36	2015.1.13	40	10156	10182	10135	83	65	130	159	108	18	47	1	60	1
59254	23.24	110.05	2015.1.13	4	10186	10211	10156	82	62	127	163	107	9	19	4	38	7
59456	22.21	110.56	2015.1.13	0	10050	10076	10022	74	54	137	189	106	24	56	1	105	1
59485	22.3	113.24	2015.1.13	674	10173	10199	10158	88	70	119	148	105	22	40	1	73	2
59478	22.15	112.47	2015.1.13	438	10173	10198	10158	85	68	125	152	104	29	51	1	83	16
59271	23.38	112.26	2015.1.13	70	10158	10181	10139	86	61	121	154	103	14	26	2	42	2
59658	21.09	110.18	2015.1.13	18	10153	10180	10119	80	55	140	198	102	34	60	16	91	1
59453	22.4	110.07	2015.1.13	0	10082	10108	10050	81	61	123	164	102	31	69	16	83	1
59289	22.58	113.44	2015.1.13	590	10150	10176	10135	89	72	117	146	102	21	54	4	85	5
59644	21.27	109.08	2015.1.13	0	10209	10238	10168	71	52	135	184	101	26	50	16	83	15
59294	23.2	113.5	2015.1.13	526	10184	10212	10167	91	74	113	145	100	24	43	1	73	2
59632	21.57	108.37	2015.1.13	0	10226	10257	10184	70	47	132	187	100	21	40	1	78	14
59631	21.47	108.21	2015.1.13	0	10189	10217	10149	72	47	129	187	96	29	66	2	114	2
59446	22.25	109.18	2015.1.13	0	10150	10179	10111	74	52	126	175	96	24	46	1	77	1
59287	23.13	113.29	2015.1.13	356	10134	10160	10117	85	64	112	149	94	40	79	16	125	1
59280	23.43	113.05	2015.1.13	232	10134	10161	10117	89	69	107	142	94	30	75	2	99	3
59298	23.04	114.22	2015.1.13	694	10084	10114	10069	96	88	100	116	93	23	49	3	98	2
59087	23.53	113.31	2015.1.13	424	10111	10136	10095	89	73	103	133	91	24	51	5	98	5
59265	23.29	111.18	2015.1.13	6	10094	10120	10073	83	63	114	158	91	17	32	3	56	4
59293	23.48	114.44	2015.1.13	776	10140	10172	10117	90	75	99	116	90	26	38	3	66	3
59088	24.11	113.25	2015.1.13	320	10148	10176	10130	86	69	107	137	90	22	48	1	85	3
57957	25.19	110.18	2015.1.13	0	10051	10076	10031	73	54	107	141	89	23	41	1	59	1
59072	24.48	112.22	2015.1.13	40	10088	10107	10066	81	63	108	143	88	22	52	3	74	3
59097	24.03	114.12	2015.1.13	538	9988	10018	9971	86	68	100	125	86	34	60	4	92	4
59065	24.25	111.3	2015.1.13	0	10061	10084	10040	81	63	104	140	84	25	52	14	77	14
59058	24.12	110.31	2015.1.13	0	10026	10048	10005	83	69	102	126	84	20	41	15	54	16
59096	24.22	114.29	2015.1.13	534	9975	10007	9960	89	71	94	118	84	11	27	3	62	2
59082	24.4	113.36	2015.1.13	244	10096	10124	10079	89	78	97	120	81	21	38	1	54	1
59626	21.34	107.57	2015.1.13	0	10157	10184	10122	80	48	119	183	80	21	53	11	70	11
57872	26.53	112.36	2015.1.13	2	10139	10155	10123	91	82	85	95	80	7	20	3	31	2
57965	25.32	111.36	2015.1.13	0	10031	10048	10011	88	68	89	117	79	8	41	2	62	1
57874	26.25	112.24	2015.1.13	26	10126	10142	10109	94	84	85	96	78	12	31	2	53	15
57972	25.48	113.02	2015.1.13	102	10038	10062	10024	93	87	84	90	78	11	20	1	42	3
57866	26.14	111.37	2015.1.13	26	10058	10076	10039	89	76	88	107	76	24	40	2	67	2
57974	25.35	112.22	2015.1.13	4	10005	10026	9988	90	82	85	97	76	9	29	3	47	15
57841	26.34	109.4	2015.1.13	0	9871	9898	9848	76	47	97	144	75	14	25	2	39	1
59242	23.45	109.14	2015.1.13	0	10141	10168	10113	76	52	112	165	74	10	32	4	64	5
57996	25.05	114.15	2015.1.13	378	10067	10095	10047	90	78	88	111	73	28	37	5	59	4
57896	26.2	114.3	2015.1.13	300	10108	10139	10088	94	90	80	91	73	16	36	3	62	3
59092	24.55	114.49	2015.1.13	634	9994	10024	9976	88	80	83	95	72	18	31	15	65	16
57947	25.13	109.24	2015.1.13	0	10101	10127	10084	79	55	98	140	71	9	22	3	62	6
57853	26.44	110.38	2015.1.13	0	9857	9880	9833	83	64	86	109	71	9	17	1	27	1
59046	24.21	109.24	2015.1.13	0	10130	10156	10108	77	55	105	153	70	8	28	2	48	1
57845	26.1	109.47	2015.1.13	0	9777	9803	9757	78	53	86	123	69	11	25	1	45	2
59037	23.56	108.06	2015.1.13	0	10038	10069	10001	76	45	109	175	68	23	45	15	63	16
57932	25.58	108.32	2015.1.13	0	9920	9944	9893	87	61	86	125	68	8	24	11	33	11
59228	23.19	107.35	2015.1.13	0	10112	10147	10073	77	41	114	185	68	8	18	11	33	14
57758	27.02	110.36	2015.1.13	16	9854	9877	9832	84	63	84	107	67	12	23	7	36	5
57840	26.54	109.12	2015.1.13	0	9778	9803	9751	77	45	87	138	66	7	25	4	54	5
57857	26.22	110.19	2015.1.13	0	9691	9713	9669	80	54	82	113	65	16	25	2	43	1
59417	22.2	106.51	2015.1.13	0	10083	10120	10048	84	44	109	194	60	6	19	9	38	8
57839	26.14	109.09	2015.1.13	0	9579	9603	9558	83	53	74	118	57	5	26	2	44	2
59211	23.54	106.36	2015.1.13	0	10032	10069	9993	80	40	103	187	53	11	27	12	34	12
59023	24.42	108.02	2015.1.13	0	9935	9962	9904	80	44	98	165	52	7	33	8	42	9
59218	23.08	106.25	2015.1.13	0	9373	9402	9342	73	39	96	169	49	9	16	1	35	16
57907	25.05	104.54	2015.1.13	0	8757	8782	8729	82	57	65	113	46	15	49	7	74	7
57889	26.05	113.57	2015.1.13	200	9266	9298	9248	85	67	60	93	41	14	45	1	69	16
57916	25.26	106.46	2015.1.13	0	9724	9759	9687	79	35	84	167	40	8	12	13	36	3
56985	23.23	103.23	2015.1.13	0	8750	8783	8719	63	35	89	171	39	13	26	8	51	8
57832	26.58	108.4	2015.1.13	0	9516	9538	9489	75	43	74	128	38	9	23	6	48	6
56986	22.59	103.41	2015.1.13	0	8636	8664	8613	85	57	63	138	37	20	31	8	54	6
59431	22.38	108.13	2015.1.13	0	10091	10120	10050	83	50	93	170	37	17	44	16	73	16
57894	26.35	114.1	2015.1.13	228	9264	9289	9244	97	86	45	64	34	9	18	16	31	16
59021	24.33	107.02	2015.1.13	0	9643	9674	9603	83	35	75	172	31	7	25	6	37	6
57729	27.14	107.53	2015.1.13	0	9528	9554	9492	83	46	60	135	27	12	22	3	38	8
57906	25.11	106.05	2015.1.13	0	9573	9612	9538	82	41	72	167	21	9	19	8	38	12
57926	25.25	107.53	2015.1.13	0	9743	9771	9707	79	41	80	160	19	10	24	2	47	2
56793	25.43	104.28	2015.1.13	0	8231	8258	8201	76	45	57	131	17	14	56	9	80	9
56886	24.32	103.46	2015.1.13	0	8335	8358	8305	83	45	52	136	15	16	47	10	63	14
59209	23.25	105.5	2015.1.13	0	9314	9344	9278	77	40	69	168	9	11	27	2	47	2
57825	26.36	107.59	2015.1.13	0	9408	9433	9376	80	48	60	128	8	18	26	14	45	1
56792	25.47	104.58	2015.1.13	0	8388	8415	8358	81	57	42	97	5	12	55	5	80	5
57902	25.26	105.11	2015.1.13	2	8673	8699	8643	81	52	49	118	5	9	47	5	65	5
57827	26.19	107.32	2015.1.13	0	9127	9150	9098	80	47	53	124	2	19	43	2	72	5
57922	25.5	107.33	2015.1.13	0	9075	9094	9048	81	50	44	120	-1	9	40	7	56	7
59007	24.04	105.04	2015.1.13	0	8813	8844	8781	83	44	50	144	-2	4	19	4	29	5
57816	26.35	106.44	2015.1.13	0	8839	8862	8807	78	44	42	112	-4	14	28	5	46	11
57806	26.15	105.54	2015.1.13	0	8618	8642	8591	74	48	36	100	-10	12	37	11	60	11
56693	26.35	104.52	2015.1.13	0	8213	8240	8183	80	55	34	103	-13	17	35	6	62	7
57805	26.41	105.46	2015.1.13	0	8745	8771	8711	78	49	30	104	-16	10	26	9	61	10
57910	25.46	106.05	2015.1.13	0	8866	8891	8840	79	47	40	115	-16	8	38	10	55	10
56991	23.37	104.2	2015.1.13	0	8485	8512	8461	77	34	51	155	-16	5	43	9	57	9
57718	27.06	106.43	2015.1.13	0	8963	8988	8929	76	53	33	95	-18	16	44	1	77	16
57912	26.08	106.38	2015.1.13	12	9099	9126	9063	76	41	47	133	-18	12	24	3	48	13
56684	26.24	103.15	2015.1.13	0	7841	7866	7813	71	35	31	103	-21	56	85	13	129	13
57803	27.02	106.01	2015.1.13	0	8832	8859	8794	80	48	35	115	-23	11	30	6	57	5
56786	25.35	103.5	2015.1.13	0	8135	8159	8105	84	52	30	115	-24	18	52	7	74	9
57707	27.18	105.17	2015.1.13	0	8531	8561	8494	84	55	28	104	-24	7	23	6	55	5
56691	26.52	104.17	2015.1.13	0	7793	7818	7767	81	51	16	78	-25	20	47	8	73	8
56586	27.21	103.43	2015.1.13	0	8070	8099	8031	82	30	15	137	-43	11	31	2	61	2
59758	20.0001	110.15	2015.1.14	0	10146	10171	10137	80	58	148	180	130	13	51	3	75	3
59673	21.44	112.46	2015.1.14	0	10195	10211	10172	69	55	140	172	113	76	122	1	169	2
59754	20.2	110.11	2015.1.14	0	10157	10181	10143	81	53	140	201	110	21	52	14	78	14
59647	21.02	109.06	2015.1.14	0	10164	10192	10148	74	52	131	177	101	35	66	1	100	3
59488	22.17	113.34	2015.1.14	0	10164	10182	10145	67	48	133	171	99	25	58	3	110	16
59456	22.21	110.56	2015.1.14	0	10057	10078	10039	64	41	137	202	99	21	40	1	87	1
59644	21.27	109.08	2015.1.14	0	10216	10245	10198	70	45	132	188	98	22	45	15	79	2
59088	24.11	113.25	2015.1.14	0	10160	10179	10138	71	51	116	152	95	35	93	1	155	1
59658	21.09	110.18	2015.1.14	0	10161	10186	10147	73	46	133	192	94	34	53	1	80	2
59478	22.15	112.47	2015.1.14	0	10188	10202	10164	72	48	126	174	94	22	62	2	97	3
59087	23.53	113.31	2015.1.14	0	10123	10139	10097	69	49	118	163	93	37	73	4	140	4
59632	21.57	108.37	2015.1.14	0	10230	10266	10211	63	34	138	204	93	21	42	1	68	2
59293	23.48	114.44	2015.1.14	0	10156	10176	10130	63	51	113	144	91	40	91	1	145	1
59097	24.03	114.12	2015.1.14	0	10002	10021	9975	68	53	104	149	90	38	80	5	124	3
59663	21.5	111.58	2015.1.14	0	10116	10134	10097	70	47	133	192	90	35	54	1	85	16
59096	24.22	114.29	2015.1.14	2	9992	10014	9968	66	53	103	136	90	29	42	3	104	1
59278	23.02	112.27	2015.1.14	0	10187	10202	10163	70	47	130	178	90	25	55	3	97	3
59082	24.4	113.36	2015.1.14	0	10109	10133	10086	77	56	105	145	89	31	58	1	90	1
59280	23.43	113.05	2015.1.14	0	10145	10161	10122	69	49	120	170	88	51	104	2	158	3
59631	21.47	108.21	2015.1.14	0	10194	10228	10172	69	41	129	195	87	21	55	2	95	2
57996	25.05	114.15	2015.1.14	0	10081	10104	10059	76	61	95	120	86	34	72	4	105	4
59493	22.32	114	2015.1.14	0	10148	10166	10128	67	44	128	174	86	23	57	1	98	1
59298	23.04	114.22	2015.1.14	0	10099	10114	10079	67	50	114	167	85	38	62	4	132	4
59072	24.48	112.22	2015.1.14	0	10102	10120	10077	69	52	106	145	85	29	62	3	86	3
59289	22.58	113.44	2015.1.14	0	10163	10180	10142	67	45	126	181	84	18	53	1	89	1
59485	22.3	113.24	2015.1.14	0	10188	10204	10169	73	47	122	174	84	17	50	3	87	3
59664	21.33	111	2015.1.14	0	10189	10210	10174	76	48	137	193	84	12	46	14	66	13
57965	25.32	111.36	2015.1.14	0	10045	10064	10033	81	65	92	108	83	13	38	5	56	4
59092	24.55	114.49	2015.1.14	0	10011	10033	9991	73	63	90	103	80	19	41	2	81	2
59287	23.13	113.29	2015.1.14	0	10147	10163	10125	72	41	114	184	78	29	60	1	94	16
57974	25.35	112.22	2015.1.14	0	10019	10037	10007	81	65	87	101	78	13	32	3	51	3
57972	25.48	113.02	2015.1.14	0	10053	10073	10037	79	63	89	104	75	11	22	3	45	1
57874	26.25	112.24	2015.1.14	0	10139	10159	10123	82	59	92	114	74	11	24	4	52	15
59254	23.24	110.05	2015.1.14	0	10190	10214	10173	81	50	118	180	74	10	32	7	60	7
57872	26.53	112.36	2015.1.14	0	10153	10174	10134	76	55	95	120	74	6	20	3	34	3
59037	23.56	108.06	2015.1.14	0	10042	10070	10018	69	36	120	192	73	20	43	15	56	16
57896	26.2	114.3	2015.1.14	2	10119	10147	10106	82	66	86	104	72	21	33	3	56	4
57957	25.19	110.18	2015.1.14	0	10064	10081	10044	72	51	95	141	72	18	42	2	64	4
59462	22.42	111.36	2015.1.14	0	10165	10183	10143	79	47	127	193	72	12	35	14	47	14
57866	26.14	111.37	2015.1.14	0	10070	10094	10057	81	59	87	105	70	23	46	2	70	2
59228	23.19	107.35	2015.1.14	0	10116	10147	10092	74	40	119	197	70	8	16	12	32	11
59626	21.34	107.57	2015.1.14	0	10162	10195	10143	80	44	121	200	69	28	66	10	85	10
59453	22.4	110.07	2015.1.14	0	10089	10115	10072	75	46	120	180	69	23	57	16	67	14
59294	23.2	113.5	2015.1.14	0	10196	10212	10173	73	44	119	191	67	31	70	4	105	4
59211	23.54	106.36	2015.1.14	0	10036	10068	10007	81	45	104	179	65	11	22	10	33	2
59046	24.21	109.24	2015.1.14	0	10132	10161	10116	78	47	103	171	63	5	23	2	46	2
59242	23.45	109.14	2015.1.14	0	10144	10172	10126	72	45	110	180	60	9	28	4	52	16
59446	22.25	109.18	2015.1.14	0	10156	10190	10137	79	44	117	187	56	15	35	1	53	16
59265	23.29	111.18	2015.1.14	0	10103	10121	10087	78	48	106	177	52	15	34	3	55	7
57853	26.44	110.38	2015.1.14	0	9869	9896	9852	81	62	73	100	52	13	24	4	50	4
59023	24.42	108.02	2015.1.14	0	9939	9967	9915	78	38	102	178	52	10	27	12	32	11
57758	27.02	110.36	2015.1.14	0	9867	9895	9851	81	59	71	108	51	10	31	4	43	4
59058	24.12	110.31	2015.1.14	0	10029	10049	10011	77	47	100	166	50	29	54	15	72	14
56985	23.23	103.23	2015.1.14	0	8745	8771	8724	59	24	102	174	49	22	50	8	71	9
59271	23.38	112.26	2015.1.14	0	10172	10189	10145	78	41	106	197	48	14	28	14	48	14
57803	27.02	106.01	2015.1.14	0	8837	8863	8816	80	70	62	85	48	10	20	4	37	5
59065	24.25	111.3	2015.1.14	0	10072	10087	10052	77	53	97	154	46	35	77	14	105	13
57932	25.58	108.32	2015.1.14	0	9924	9957	9894	87	46	75	154	46	8	20	2	31	2
59417	22.2	106.51	2015.1.14	0	10088	10123	10062	85	45	102	201	46	7	20	11	36	9
59218	23.08	106.25	2015.1.14	0	9378	9404	9359	78	43	88	160	45	8	15	6	27	7
59431	22.38	108.13	2015.1.14	0	10096	10129	10076	85	47	91	175	42	11	34	15	61	15
57916	25.26	106.46	2015.1.14	0	9728	9762	9702	82	46	85	158	39	7	29	13	46	13
57857	26.22	110.19	2015.1.14	0	9703	9728	9682	85	59	58	108	38	11	26	2	42	2
56986	22.59	103.41	2015.1.14	0	8638	8661	8622	87	66	64	122	35	17	30	6	45	6
57894	26.35	114.1	2015.1.14	0	9275	9298	9263	87	71	49	81	35	8	17	16	32	16
57906	25.11	106.05	2015.1.14	0	9579	9607	9549	90	60	67	130	35	5	13	8	23	8
57707	27.18	105.17	2015.1.14	0	8539	8563	8518	81	71	48	76	32	6	13	15	23	5
56693	26.35	104.52	2015.1.14	0	8219	8241	8205	85	77	38	55	31	16	32	7	49	7
57907	25.05	104.54	2015.1.14	0	8759	8782	8741	86	70	55	82	30	10	40	9	56	9
57805	26.41	105.46	2015.1.14	0	8749	8772	8730	78	61	60	88	30	5	17	9	36	9
57718	27.06	106.43	2015.1.14	0	8970	8994	8949	78	66	51	83	29	10	40	1	57	16
57947	25.13	109.24	2015.1.14	0	10106	10135	10087	82	44	83	176	28	8	26	3	49	9
57889	26.05	113.57	2015.1.14	0	9277	9302	9259	83	65	54	99	26	18	55	3	85	4
57806	26.15	105.54	2015.1.14	0	8624	8648	8605	80	65	47	75	25	19	33	7	48	7
57841	26.34	109.4	2015.1.14	0	9880	9914	9856	82	52	75	141	24	19	34	2	52	1
59209	23.25	105.5	2015.1.14	0	9316	9341	9295	81	45	74	170	22	13	18	14	38	13
59021	24.33	107.02	2015.1.14	0	9650	9678	9625	89	53	66	156	22	10	29	6	46	5
56793	25.43	104.28	2015.1.14	0	8234	8255	8219	83	59	51	107	21	17	33	9	60	8
57910	25.46	106.05	2015.1.14	0	8872	8897	8851	84	67	52	90	19	10	30	6	50	8
57825	26.36	107.59	2015.1.14	0	9413	9444	9393	77	46	65	139	15	14	25	5	40	13
57926	25.25	107.53	2015.1.14	0	9741	9775	9714	76	37	85	185	15	8	23	1	36	5
57816	26.35	106.44	2015.1.14	0	8845	8868	8823	84	66	47	84	14	18	40	4	61	4
57845	26.1	109.47	2015.1.14	0	9787	9815	9763	86	49	56	141	14	15	25	15	42	2
56792	25.47	104.58	2015.1.14	0	8393	8413	8378	90	80	34	57	13	17	41	5	71	5
57840	26.54	109.12	2015.1.14	0	9788	9820	9764	80	44	63	140	13	12	24	13	49	5
57729	27.14	107.53	2015.1.14	0	9532	9563	9513	81	50	63	116	12	7	16	1	25	3
57839	26.14	109.09	2015.1.14	0	9589	9617	9568	86	55	55	126	11	14	25	2	49	16
59007	24.04	105.04	2015.1.14	0	8811	8836	8791	87	62	53	121	8	12	39	2	67	1
57832	26.58	108.4	2015.1.14	0	9525	9555	9505	83	52	51	121	8	9	24	2	46	7
57827	26.19	107.32	2015.1.14	0	9130	9157	9112	78	48	61	139	6	23	45	2	57	1
57912	26.08	106.38	2015.1.14	0	9104	9129	9080	89	65	43	98	1	8	26	10	49	10
57922	25.5	107.33	2015.1.14	0	9077	9104	9061	78	46	54	142	-1	10	31	8	47	8
57902	25.26	105.11	2015.1.14	0	8677	8700	8660	88	70	39	79	-1	10	31	6	45	6
56991	23.37	104.2	2015.1.14	0	8482	8505	8468	83	47	64	151	-2	23	36	9	58	7
56691	26.52	104.17	2015.1.14	0	7799	7820	7786	87	63	22	63	-2	15	34	9	57	8
56886	24.32	103.46	2015.1.14	4	8329	8354	8314	80	35	51	154	-8	13	61	10	83	9
56786	25.35	103.5	2015.1.14	0	8128	8152	8108	71	25	57	154	-8	9	55	10	96	10
56586	27.21	103.43	2015.1.14	0	8079	8104	8056	89	64	21	65	-10	11	32	2	58	2
56684	26.24	103.15	2015.1.14	0	7841	7867	7822	79	54	30	99	-12	23	63	10	78	9
59673	21.44	112.46	2015.1.15	0	10196	10220	10178	70	55	137	172	113	60	120	2	154	2
59758	20.0001	110.15	2015.1.15	0	10143	10165	10123	82	64	140	183	110	22	59	3	85	3
59647	21.02	109.06	2015.1.15	0	10156	10180	10140	73	55	145	196	104	28	48	1	63	1
59658	21.09	110.18	2015.1.15	0	10158	10180	10144	76	50	128	183	98	32	54	6	84	7
59754	20.2	110.11	2015.1.15	0	10154	10177	10133	82	51	134	200	95	16	52	4	83	4
59632	21.57	108.37	2015.1.15	0	10220	10249	10200	66	40	139	203	95	12	32	12	52	13
59488	22.17	113.34	2015.1.15	0	10168	10194	10147	66	49	130	174	92	23	50	3	93	3
59663	21.5	111.58	2015.1.15	0	10116	10140	10097	69	41	134	191	91	39	101	3	144	3
59493	22.32	114	2015.1.15	0	10153	10179	10130	56	38	132	194	90	25	48	2	86	2
59456	22.21	110.56	2015.1.15	0	10050	10074	10029	65	37	138	208	89	14	30	6	51	5
59631	21.47	108.21	2015.1.15	0	10184	10213	10163	74	44	128	196	87	12	42	9	77	3
59478	22.15	112.47	2015.1.15	0	10189	10215	10166	70	49	126	180	83	25	48	2	69	2
59278	23.02	112.27	2015.1.15	0	10187	10216	10165	70	45	125	170	82	17	40	3	64	3
59289	22.58	113.44	2015.1.15	0	10167	10194	10144	64	45	122	176	79	25	63	4	91	4
59664	21.33	111	2015.1.15	0	10187	10209	10170	79	43	131	190	79	20	48	7	75	7
59485	22.3	113.24	2015.1.15	0	10192	10219	10169	71	49	120	178	79	14	33	4	59	2
57972	25.48	113.02	2015.1.15	0	10031	10059	10002	72	45	106	163	79	7	21	15	39	1
57965	25.32	111.36	2015.1.15	0	10024	10052	9993	64	34	104	165	78	16	28	16	49	1
59037	23.56	108.06	2015.1.15	0	10023	10050	9991	70	37	129	204	76	19	35	16	46	16
59644	21.27	109.08	2015.1.15	0	10207	10233	10191	73	49	132	191	76	15	34	1	60	1
59298	23.04	114.22	2015.1.15	0	10104	10130	10078	64	43	115	180	74	24	69	3	132	3
59280	23.43	113.05	2015.1.15	0	10144	10171	10119	67	41	119	187	73	35	81	3	107	3
57874	26.25	112.24	2015.1.15	0	10116	10141	10089	74	49	102	146	73	11	26	2	45	2
59254	23.24	110.05	2015.1.15	0	10183	10213	10158	81	48	116	179	73	9	19	2	42	2
59046	24.21	109.24	2015.1.15	0	10120	10148	10093	69	38	107	178	70	7	26	3	52	3
59626	21.34	107.57	2015.1.15	0	10153	10180	10134	81	44	121	193	69	34	57	16	78	8
59088	24.11	113.25	2015.1.15	0	10157	10183	10129	68	40	112	172	69	12	29	3	53	2
59228	23.19	107.35	2015.1.15	0	10098	10128	10064	74	39	123	198	69	10	23	6	41	6
59453	22.4	110.07	2015.1.15	0	10078	10107	10057	72	40	123	194	67	16	39	1	42	1
59087	23.53	113.31	2015.1.15	0	10122	10149	10094	68	41	107	183	66	22	65	5	109	4
59294	23.2	113.5	2015.1.15	0	10200	10229	10171	70	41	114	193	65	26	60	3	99	2
59211	23.54	106.36	2015.1.15	0	10015	10048	9976	83	45	107	184	63	9	31	7	47	7
59242	23.45	109.14	2015.1.15	0	10133	10161	10105	75	45	109	182	62	9	19	4	34	4
59007	24.04	105.04	2015.1.15	0	8793	8822	8756	74	35	104	206	61	11	30	2	59	11
59462	22.42	111.36	2015.1.15	0	10162	10191	10136	86	49	108	189	60	11	25	3	46	2
57872	26.53	112.36	2015.1.15	0	10132	10154	10105	73	50	99	146	60	11	17	3	28	3
57866	26.14	111.37	2015.1.15	0	10051	10075	10022	73	52	90	136	59	16	35	1	57	16
57974	25.35	112.22	2015.1.15	0	9997	10026	9967	70	44	102	165	59	7	20	14	42	1
57916	25.26	106.46	2015.1.15	0	9707	9732	9677	78	47	103	171	58	7	12	14	24	7
57805	26.41	105.46	2015.1.15	0	8732	8753	8712	74	58	76	107	56	10	22	9	43	9
57907	25.05	104.54	2015.1.15	0	8742	8771	8712	80	56	81	143	55	21	39	7	56	7
59023	24.42	108.02	2015.1.15	0	9920	9946	9891	79	45	104	174	55	10	32	8	46	9
59265	23.29	111.18	2015.1.15	0	10098	10127	10073	78	45	103	182	52	20	34	3	43	3
59417	22.2	106.51	2015.1.15	0	10071	10103	10037	85	49	109	205	51	8	20	7	36	8
57902	25.26	105.11	2015.1.15	0	8661	8687	8636	80	61	71	118	50	22	48	3	76	3
59287	23.13	113.29	2015.1.15	0	10151	10178	10123	74	37	103	189	49	24	56	1	77	2
59271	23.38	112.26	2015.1.15	0	10169	10199	10141	79	35	103	195	48	11	22	13	38	11
56986	22.59	103.41	2015.1.15	0	8628	8650	8600	84	47	87	172	47	13	45	10	97	10
59218	23.08	106.25	2015.1.15	0	9361	9384	9330	76	46	102	184	46	7	20	6	58	7
57816	26.35	106.44	2015.1.15	0	8828	8846	8810	83	65	63	93	45	16	26	6	39	11
57932	25.58	108.32	2015.1.15	0	9902	9935	9862	84	40	87	178	45	11	21	2	35	5
56985	23.23	103.23	2015.1.15	0	8735	8758	8705	58	33	116	197	44	14	35	9	65	10
57803	27.02	106.01	2015.1.15	0	8822	8841	8801	84	64	66	106	44	9	20	4	43	5
59065	24.25	111.3	2015.1.15	0	10063	10092	10034	77	47	94	171	43	14	35	15	53	14
57996	25.05	114.15	2015.1.15	0	10072	10097	10043	73	44	96	163	41	20	50	4	96	5
59092	24.55	114.49	2015.1.15	0	10002	10028	9973	69	43	93	169	41	15	32	14	54	15
59446	22.25	109.18	2015.1.15	0	10145	10172	10121	82	40	104	205	41	10	18	12	31	16
57707	27.18	105.17	2015.1.15	0	8523	8541	8504	83	63	60	98	41	8	22	1	47	1
57906	25.11	106.05	2015.1.15	0	9558	9587	9522	82	46	91	175	41	6	15	12	29	5
59293	23.48	114.44	2015.1.15	0	10158	10187	10126	74	39	103	189	40	10	35	1	61	2
57957	25.19	110.18	2015.1.15	0	10050	10074	10017	72	42	89	160	40	10	23	3	38	3
59058	24.12	110.31	2015.1.15	0	10024	10055	9994	79	44	92	178	38	18	31	16	39	16
57718	27.06	106.43	2015.1.15	0	8952	8972	8931	82	69	56	91	38	15	37	1	57	1
59096	24.22	114.29	2015.1.15	0	9986	10014	9952	71	32	98	196	38	8	27	1	63	2
57806	26.15	105.54	2015.1.15	0	8608	8630	8589	80	63	61	96	37	16	43	9	70	10
56793	25.43	104.28	2015.1.15	0	8218	8245	8192	77	51	70	139	36	24	38	9	54	9
57896	26.2	114.3	2015.1.15	0	10112	10135	10084	80	51	78	140	36	15	40	3	70	3
56991	23.37	104.2	2015.1.15	0	8472	8495	8445	76	37	94	192	35	30	48	9	67	9
59209	23.25	105.5	2015.1.15	0	9300	9326	9263	80	49	92	182	35	16	29	10	57	9
56792	25.47	104.58	2015.1.15	0	8378	8401	8358	86	76	51	74	34	19	44	5	70	2
59021	24.33	107.02	2015.1.15	0	9628	9656	9589	84	46	84	185	31	8	29	12	45	13
59082	24.4	113.36	2015.1.15	0	10104	10129	10074	80	42	86	172	30	30	47	3	65	3
57729	27.14	107.53	2015.1.15	0	9513	9531	9488	80	55	74	121	28	4	19	8	31	11
56693	26.35	104.52	2015.1.15	0	8205	8226	8189	87	70	44	77	27	14	32	7	49	7
59431	22.38	108.13	2015.1.15	0	10081	10112	10056	85	45	90	190	27	5	24	5	42	6
57912	26.08	106.38	2015.1.15	0	9085	9106	9062	84	60	69	118	27	2	36	4	48	4
57947	25.13	109.24	2015.1.15	0	10091	10119	10058	81	37	88	189	26	8	18	2	35	5
57926	25.25	107.53	2015.1.15	0	9724	9755	9686	78	39	91	193	22	10	27	7	49	7
57827	26.19	107.32	2015.1.15	0	9115	9136	9094	82	61	66	107	21	20	37	2	45	1
57825	26.36	107.59	2015.1.15	0	9398	9419	9372	82	59	64	117	20	10	22	5	34	4
57857	26.22	110.19	2015.1.15	0	9686	9712	9652	81	52	61	132	19	14	40	2	65	3
57922	25.5	107.33	2015.1.15	0	9063	9083	9040	78	52	68	131	19	8	20	10	39	7
57841	26.34	109.4	2015.1.15	0	9863	9893	9833	82	38	63	152	14	13	32	2	39	2
59072	24.48	112.22	2015.1.15	0	10089	10118	10053	78	38	82	190	13	14	29	12	62	1
57853	26.44	110.38	2015.1.15	0	9853	9876	9825	83	55	58	116	12	8	23	6	39	6
57910	25.46	106.05	2015.1.15	0	8856	8879	8836	88	64	50	105	12	7	29	5	57	5
56691	26.52	104.17	2015.1.15	0	7785	7803	7764	82	48	42	120	11	20	39	1	73	1
59097	24.03	114.12	2015.1.15	0	10003	10034	9970	77	32	82	187	11	11	50	4	72	5
57845	26.1	109.47	2015.1.15	0	9771	9797	9739	84	40	59	160	10	12	26	4	38	4
57840	26.54	109.12	2015.1.15	0	9767	9794	9735	75	37	75	152	10	8	33	4	63	4
57832	26.58	108.4	2015.1.15	0	9504	9531	9477	77	46	67	140	9	5	24	2	43	2
57758	27.02	110.36	2015.1.15	0	9850	9874	9823	84	58	55	113	6	9	26	8	51	6
57839	26.14	109.09	2015.1.15	0	9570	9594	9540	81	38	58	147	4	9	27	1	47	1
56886	24.32	103.46	2015.1.15	0	8319	8339	8293	79	40	71	176	2	20	61	12	101	12
56586	27.21	103.43	2015.1.15	0	8065	8083	8043	82	53	40	100	1	12	49	2	87	2
56786	25.35	103.5	2015.1.15	0	8116	8133	8088	64	24	79	187	-2	17	58	10	107	11
56684	26.24	103.15	2015.1.15	0	7826	7845	7806	60	16	61	145	-7	54	96	13	171	13
57894	26.35	114.1	2015.1.15	0	9270	9288	9249	86	51	37	116	-8	10	15	7	25	7
57889	26.05	113.57	2015.1.15	0	9273	9295	9243	77	36	54	151	-11	10	47	4	67	3
59673	21.44	112.46	2015.1.16	0	10195	10217	10171	68	47	156	198	132	37	80	3	101	3
59758	20.0001	110.15	2015.1.16	0	10144	10165	10128	77	41	164	195	132	28	59	3	93	3
59488	22.17	113.34	2015.1.16	0	10164	10186	10140	63	45	159	201	127	15	44	4	70	4
59493	22.32	114	2015.1.16	0	10149	10170	10122	60	36	163	219	125	14	45	2	63	2
59647	21.02	109.06	2015.1.16	0	10156	10180	10140	74	47	156	205	110	29	52	2	76	1
59754	20.2	110.11	2015.1.16	0	10154	10176	10135	77	47	152	216	110	20	48	3	69	3
57916	25.26	106.46	2015.1.16	0	9719	9749	9691	73	46	135	183	109	6	17	13	29	14
59632	21.57	108.37	2015.1.16	0	10223	10254	10203	63	35	154	222	103	15	34	16	55	15
59485	22.3	113.24	2015.1.16	0	10187	10209	10160	71	38	140	209	103	12	34	1	63	1
56985	23.23	103.23	2015.1.16	0	8746	8771	8725	73	52	113	147	101	21	42	11	66	8
59211	23.54	106.36	2015.1.16	0	10030	10062	9992	82	54	127	170	101	9	18	11	21	12
59478	22.15	112.47	2015.1.16	0	10186	10207	10161	65	42	143	205	100	24	48	1	81	1
59663	21.5	111.58	2015.1.16	0	10114	10138	10089	68	42	147	221	96	29	64	16	92	3
57906	25.11	106.05	2015.1.16	0	9573	9603	9545	79	49	119	172	96	2	19	11	35	12
57926	25.25	107.53	2015.1.16	0	9735	9767	9708	72	39	129	199	94	9	23	8	36	7
59289	22.58	113.44	2015.1.16	0	10162	10184	10136	67	37	147	207	93	23	42	4	65	4
59658	21.09	110.18	2015.1.16	0	10159	10181	10135	79	46	138	216	93	15	62	1	89	1
57932	25.58	108.32	2015.1.16	0	9912	9944	9883	76	42	122	185	92	2	32	8	44	8
59209	23.25	105.5	2015.1.16	0	9317	9344	9285	84	72	106	127	91	10	18	2	46	1
59037	23.56	108.06	2015.1.16	0	10036	10063	10008	69	45	134	186	90	23	42	16	66	16
59298	23.04	114.22	2015.1.16	0	10098	10123	10072	62	42	143	204	88	24	38	4	71	5
59228	23.19	107.35	2015.1.16	0	10107	10140	10082	74	45	134	191	88	10	17	7	34	4
59626	21.34	107.57	2015.1.16	0	10155	10183	10131	76	43	142	226	85	33	70	16	90	5
59631	21.47	108.21	2015.1.16	0	10188	10217	10166	72	43	136	210	85	21	48	1	80	3
59664	21.33	111	2015.1.16	0	10187	10211	10160	79	45	141	227	84	17	41	16	62	1
59644	21.27	109.08	2015.1.16	0	10208	10235	10186	71	39	147	218	83	15	32	1	63	14
59453	22.4	110.07	2015.1.16	0	10084	10112	10061	72	37	137	209	82	24	45	16	56	16
59280	23.43	113.05	2015.1.16	0	10142	10165	10118	64	42	138	216	80	39	64	3	92	3
59456	22.21	110.56	2015.1.16	0	10055	10078	10027	68	23	143	237	80	12	28	3	63	3
59023	24.42	108.02	2015.1.16	0	9933	9960	9905	77	48	120	183	79	10	20	8	28	12
59254	23.24	110.05	2015.1.16	0	10186	10217	10163	77	35	126	210	77	10	17	3	30	4
59278	23.02	112.27	2015.1.16	0	10186	10214	10159	73	45	134	198	77	8	25	14	41	14
59218	23.08	106.25	2015.1.16	0	9377	9402	9349	76	55	112	154	76	7	12	10	27	13
59417	22.2	106.51	2015.1.16	0	10080	10113	10050	85	50	121	201	76	5	17	7	31	13
57922	25.5	107.33	2015.1.16	0	9081	9107	9057	70	49	98	148	74	7	29	7	44	8
57912	26.08	106.38	2015.1.16	0	9105	9135	9078	77	56	95	133	73	11	42	3	63	4
57825	26.36	107.59	2015.1.16	0	9414	9445	9390	65	41	104	155	73	11	27	3	53	15
59007	24.04	105.04	2015.1.16	0	8820	8846	8782	88	79	86	109	72	11	23	2	41	2
56986	22.59	103.41	2015.1.16	0	8638	8664	8619	98	84	80	105	71	15	36	7	58	7
57729	27.14	107.53	2015.1.16	0	9531	9561	9507	73	43	104	166	71	7	20	16	32	16
57957	25.19	110.18	2015.1.16	0	10057	10080	10031	67	45	112	167	70	20	37	1	57	2
57907	25.05	104.54	2015.1.16	8	8770	8791	8737	89	78	80	89	70	13	26	2	47	2
57872	26.53	112.36	2015.1.16	0	10149	10168	10119	77	58	102	147	70	9	21	3	29	3
57827	26.19	107.32	2015.1.16	0	9134	9162	9110	70	50	96	141	69	28	44	2	67	1
59462	22.42	111.36	2015.1.16	0	10164	10196	10136	80	44	123	208	69	9	24	3	43	3
59294	23.2	113.5	2015.1.16	0	10194	10216	10166	79	42	126	219	68	14	39	16	63	2
59046	24.21	109.24	2015.1.16	0	10129	10155	10106	74	50	120	170	68	10	18	12	28	1
59287	23.13	113.29	2015.1.16	0	10145	10169	10119	72	28	122	216	67	24	54	16	78	16
59446	22.25	109.18	2015.1.16	0	10150	10178	10129	78	36	125	211	67	15	40	16	57	2
57840	26.54	109.12	2015.1.16	0	9787	9814	9758	70	47	100	151	67	13	34	4	66	5
59242	23.45	109.14	2015.1.16	0	10139	10169	10118	70	40	125	198	67	13	25	16	53	1
56991	23.37	104.2	2015.1.16	0	8488	8516	8463	89	74	80	110	66	20	38	7	53	8
57839	26.14	109.09	2015.1.16	0	9589	9612	9559	71	39	93	153	66	8	44	2	71	2
57910	25.46	106.05	2015.1.16	0	8877	8904	8853	78	66	83	105	65	12	26	3	41	2
57832	26.58	108.4	2015.1.16	0	9526	9551	9497	68	41	96	145	63	13	32	2	55	2
57874	26.25	112.24	2015.1.16	0	10135	10154	10103	80	52	95	151	63	9	22	1	36	3
59021	24.33	107.02	2015.1.16	0	9644	9670	9613	84	50	106	169	63	7	25	1	36	1
59431	22.38	108.13	2015.1.16	0	10090	10116	10066	83	46	111	193	62	9	32	15	52	14
56886	24.32	103.46	2015.1.16	0	8337	8361	8312	88	68	80	120	61	11	40	10	58	10
59265	23.29	111.18	2015.1.16	0	10101	10129	10077	80	46	116	193	60	22	33	3	50	2
57902	25.26	105.11	2015.1.16	4	8688	8710	8661	89	77	69	77	60	12	29	4	44	5
59293	23.48	114.44	2015.1.16	0	10153	10181	10123	65	32	126	204	58	19	55	2	96	1
57841	26.34	109.4	2015.1.16	0	9880	9905	9850	73	42	100	161	58	14	49	2	75	2
59088	24.11	113.25	2015.1.16	0	10157	10183	10128	73	41	119	191	56	19	45	1	76	2
57965	25.32	111.36	2015.1.16	0	10039	10060	10005	74	49	102	163	56	13	46	2	75	2
57816	26.35	106.44	2015.1.16	0	8851	8879	8828	81	61	75	113	54	14	31	4	51	16
57803	27.02	106.01	2015.1.16	2	8852	8877	8825	86	75	67	85	54	9	18	2	35	4
59271	23.38	112.26	2015.1.16	0	10170	10198	10138	78	39	116	213	53	10	19	13	32	13
57718	27.06	106.43	2015.1.16	0	8981	9009	8955	85	75	60	78	51	6	26	15	40	15
57947	25.13	109.24	2015.1.16	0	10100	10129	10075	79	40	100	177	49	8	21	5	58	8
57805	26.41	105.46	2015.1.16	16	8764	8789	8736	90	75	58	81	49	3	12	2	26	1
57866	26.14	111.37	2015.1.16	0	10068	10089	10036	79	56	87	137	48	21	49	2	80	2
59058	24.12	110.31	2015.1.16	0	10030	10059	10003	77	44	106	191	47	17	58	15	75	15
57972	25.48	113.02	2015.1.16	0	10051	10065	10016	75	51	95	151	47	10	25	2	47	4
57806	26.15	105.54	2015.1.16	0	8634	8659	8607	84	72	63	80	46	19	33	4	51	3
59087	23.53	113.31	2015.1.16	0	10121	10143	10094	78	46	110	196	45	15	60	5	98	5
57845	26.1	109.47	2015.1.16	0	9785	9809	9757	77	37	86	167	45	10	36	3	68	2
56793	25.43	104.28	2015.1.16	10	8249	8271	8222	96	83	50	67	43	7	30	9	46	1
59065	24.25	111.3	2015.1.16	0	10069	10096	10043	76	45	108	188	42	23	56	15	81	14
56792	25.47	104.58	2015.1.16	8	8405	8427	8381	96	85	47	55	42	21	34	4	56	4
59096	24.22	114.29	2015.1.16	0	9988	10009	9957	74	37	108	199	42	10	34	3	75	3
57974	25.35	112.22	2015.1.16	0	10014	10034	9980	76	52	91	150	40	19	40	3	70	3
57853	26.44	110.38	2015.1.16	0	9868	9889	9843	79	51	85	147	40	10	28	4	45	4
59082	24.4	113.36	2015.1.16	0	10106	10133	10079	78	44	101	182	35	21	45	1	68	2
56786	25.35	103.5	2015.1.16	0	8139	8166	8112	78	46	77	129	34	21	51	9	82	9
57857	26.22	110.19	2015.1.16	0	9701	9721	9678	75	29	81	150	34	18	46	2	85	3
59097	24.03	114.12	2015.1.16	0	10002	10027	9970	73	37	107	200	34	17	39	1	63	1
57758	27.02	110.36	2015.1.16	0	9866	9887	9841	78	52	82	141	32	11	39	5	66	4
59092	24.55	114.49	2015.1.16	0	10008	10032	9983	75	36	88	168	31	14	40	15	80	16
57996	25.05	114.15	2015.1.16	0	10075	10099	10050	75	45	94	170	29	23	50	3	77	5
59072	24.48	112.22	2015.1.16	0	10098	10121	10067	76	45	99	184	29	20	55	3	80	4
57707	27.18	105.17	2015.1.16	22	8557	8581	8535	89	78	41	62	28	9	19	16	36	16
56693	26.35	104.52	2015.1.16	28	8234	8257	8211	95	85	36	51	25	9	24	6	43	7
57896	26.2	114.3	2015.1.16	0	10120	10138	10098	79	49	81	153	23	16	40	3	65	4
56684	26.24	103.15	2015.1.16	0	7853	7882	7823	75	38	57	114	19	25	66	10	99	13
56586	27.21	103.43	2015.1.16	0	8097	8123	8074	82	65	26	64	8	14	35	1	70	1
57894	26.35	114.1	2015.1.16	0	9279	9294	9261	85	38	43	136	7	8	16	1	29	1
57889	26.05	113.57	2015.1.16	0	9283	9300	9263	80	49	52	141	-5	12	51	4	93	4
56691	26.52	104.17	2015.1.16	2	7814	7837	7794	97	85	11	41	-7	24	38	1	68	7
59673	21.44	112.46	2015.1.17	0	10207	10231	10192	62	45	158	181	144	53	96	2	137	2
59493	22.32	114	2015.1.17	0	10162	10185	10147	51	33	160	203	137	24	46	2	88	3
59758	20.0001	110.15	2015.1.17	0	10151	10171	10138	77	60	161	195	135	40	76	4	123	4
59488	22.17	113.34	2015.1.17	0	10178	10201	10163	62	43	155	185	133	17	42	3	84	3
59278	23.02	112.27	2015.1.17	0	10201	10222	10183	55	35	156	192	129	23	46	3	88	3
59647	21.02	109.06	2015.1.17	0	10164	10185	10151	73	48	161	204	128	42	54	3	82	3
59663	21.5	111.58	2015.1.17	0	10127	10151	10112	55	39	154	200	125	34	89	3	139	3
59754	20.2	110.11	2015.1.17	0	10161	10182	10149	79	51	153	195	124	27	72	4	119	3
59632	21.57	108.37	2015.1.17	0	10230	10258	10213	59	36	162	220	124	16	40	2	68	1
59644	21.27	109.08	2015.1.17	0	10216	10237	10202	65	39	162	217	122	24	48	7	78	6
59456	22.21	110.56	2015.1.17	0	10064	10083	10045	60	32	156	220	122	13	29	1	66	2
59631	21.47	108.21	2015.1.17	0	10193	10221	10177	65	41	154	214	121	27	58	2	103	3
59478	22.15	112.47	2015.1.17	0	10199	10222	10184	56	38	152	196	120	25	47	4	78	3
59280	23.43	113.05	2015.1.17	0	10158	10181	10136	51	34	148	193	118	42	97	2	146	2
59485	22.3	113.24	2015.1.17	0	10199	10224	10185	63	38	145	203	114	19	45	4	75	4
59289	22.58	113.44	2015.1.17	0	10175	10199	10160	55	38	150	196	113	17	62	4	99	4
57916	25.26	106.46	2015.1.17	0	9722	9754	9694	71	46	131	164	113	7	16	15	33	15
59298	23.04	114.22	2015.1.17	0	10111	10137	10096	52	39	147	199	109	28	61	3	125	3
59664	21.33	111	2015.1.17	0	10198	10220	10182	72	32	151	208	109	23	61	5	94	5
59087	23.53	113.31	2015.1.17	0	10135	10157	10111	54	32	134	193	107	32	55	5	99	5
59294	23.2	113.5	2015.1.17	0	10208	10233	10189	61	36	141	204	106	22	71	3	105	3
59254	23.24	110.05	2015.1.17	0	10197	10224	10175	72	40	141	199	105	10	21	3	48	6
59658	21.09	110.18	2015.1.17	0	10169	10191	10152	75	37	149	203	104	29	71	5	114	4
59088	24.11	113.25	2015.1.17	0	10171	10195	10145	52	35	137	185	104	21	60	2	108	16
57906	25.11	106.05	2015.1.17	0	9573	9603	9546	78	52	126	163	103	7	21	8	41	8
59037	23.56	108.06	2015.1.17	0	10044	10072	10022	66	41	138	188	102	27	49	16	69	16
59293	23.48	114.44	2015.1.17	0	10165	10194	10144	54	36	146	199	101	19	55	3	91	3
59265	23.29	111.18	2015.1.17	0	10112	10138	10091	63	41	139	196	100	23	44	4	68	4
59242	23.45	109.14	2015.1.17	0	10148	10180	10124	59	36	141	201	99	10	26	16	46	1
59228	23.19	107.35	2015.1.17	0	10114	10146	10091	72	41	141	200	96	10	21	7	30	9
59287	23.13	113.29	2015.1.17	0	10161	10183	10142	67	30	128	203	94	21	58	2	93	2
59453	22.4	110.07	2015.1.17	0	10092	10118	10075	67	38	141	207	94	20	66	3	93	2
59626	21.34	107.57	2015.1.17	0	10161	10185	10144	71	39	148	217	93	30	65	4	92	4
57957	25.19	110.18	2015.1.17	0	10067	10099	10042	58	41	124	168	93	24	45	2	82	1
56985	23.23	103.23	2015.1.17	58	8757	8788	8737	74	65	102	114	93	24	38	8	66	8
59211	23.54	106.36	2015.1.17	0	10036	10069	10004	76	43	128	192	85	12	28	7	42	7
59046	24.21	109.24	2015.1.17	0	10139	10169	10115	64	37	132	189	84	10	28	3	56	3
59096	24.22	114.29	2015.1.17	0	10002	10028	9976	57	30	123	190	83	16	33	3	62	2
57912	26.08	106.38	2015.1.17	0	9101	9129	9076	71	56	96	116	83	10	32	8	50	8
59023	24.42	108.02	2015.1.17	0	9942	9971	9917	74	39	122	177	81	14	45	8	69	8
59446	22.25	109.18	2015.1.17	0	10157	10183	10138	76	42	133	209	81	13	42	3	60	3
59462	22.42	111.36	2015.1.17	0	10176	10202	10154	79	38	126	203	76	11	27	12	52	3
56986	22.59	103.41	2015.1.17	0	8644	8671	8626	89	73	84	98	75	15	38	7	55	6
59007	24.04	105.04	2015.1.17	0	8818	8849	8793	79	53	97	142	74	8	30	8	54	8
57907	25.05	104.54	2015.1.17	10	8766	8791	8741	91	77	79	90	73	22	42	8	63	8
59218	23.08	106.25	2015.1.17	0	9381	9409	9357	74	43	113	171	72	7	15	7	34	7
56991	23.37	104.2	2015.1.17	38	8493	8520	8471	88	75	81	103	71	26	40	7	57	7
57910	25.46	106.05	2015.1.17	0	8874	8902	8850	76	62	83	101	71	16	49	5	77	5
59271	23.38	112.26	2015.1.17	0	10185	10208	10155	70	32	122	204	70	14	32	5	58	6
59417	22.2	106.51	2015.1.17	0	10085	10119	10060	81	43	130	215	69	9	34	6	61	6
57972	25.48	113.02	2015.1.17	0	10063	10094	10038	78	57	90	131	66	9	21	6	33	1
57932	25.58	108.32	2015.1.17	0	9929	9958	9894	78	50	101	149	66	8	24	4	35	3
57996	25.05	114.15	2015.1.17	0	10089	10119	10061	60	33	112	167	65	31	59	4	86	4
56886	24.32	103.46	2015.1.17	26	8340	8362	8322	94	84	72	89	65	9	37	10	50	10
57729	27.14	107.53	2015.1.17	0	9539	9564	9507	65	49	92	123	64	16	37	10	61	10
57902	25.26	105.11	2015.1.17	8	8683	8707	8655	91	80	71	83	64	14	38	9	60	10
59431	22.38	108.13	2015.1.17	0	10096	10124	10076	81	43	118	202	64	7	35	3	59	5
59065	24.25	111.3	2015.1.17	0	10080	10112	10053	69	46	117	181	63	20	48	14	88	15
59058	24.12	110.31	2015.1.17	0	10040	10069	10012	73	41	119	193	63	20	35	15	49	15
57874	26.25	112.24	2015.1.17	0	10149	10182	10123	76	54	96	133	63	9	26	12	41	1
57872	26.53	112.36	2015.1.17	0	10161	10193	10139	74	54	95	128	63	5	19	3	33	2
57947	25.13	109.24	2015.1.17	0	10111	10143	10087	73	40	112	178	62	7	22	8	44	9
56786	25.35	103.5	2015.1.17	34	8141	8163	8120	89	79	68	80	61	41	55	8	90	9
57926	25.25	107.53	2015.1.17	0	9745	9775	9714	73	40	114	177	61	6	31	8	57	7
57803	27.02	106.01	2015.1.17	0	8836	8862	8807	82	70	74	87	60	10	37	9	59	9
57965	25.32	111.36	2015.1.17	0	10052	10084	10025	76	55	101	148	59	14	35	1	55	5
59209	23.25	105.5	2015.1.17	0	9321	9351	9287	73	40	109	181	59	11	27	11	49	13
57805	26.41	105.46	2015.1.17	4	8749	8774	8721	87	78	69	80	59	11	24	10	52	9
59072	24.48	112.22	2015.1.17	0	10111	10141	10078	70	45	114	175	55	22	47	2	63	2
59021	24.33	107.02	2015.1.17	0	9646	9675	9616	79	44	109	176	55	9	21	4	36	13
57974	25.35	112.22	2015.1.17	0	10027	10059	10002	74	52	96	138	55	6	34	4	53	4
57806	26.15	105.54	2015.1.17	0	8626	8653	8599	84	70	65	75	54	23	51	7	89	8
57825	26.36	107.59	2015.1.17	0	9419	9446	9393	69	53	83	119	54	15	31	4	56	5
57922	25.5	107.33	2015.1.17	0	9087	9110	9060	73	59	74	106	53	23	35	8	52	9
57718	27.06	106.43	2015.1.17	0	8968	8994	8936	72	54	71	96	52	23	53	6	83	7
56793	25.43	104.28	2015.1.17	16	8244	8266	8217	91	87	59	69	50	21	45	9	69	9
57827	26.19	107.32	2015.1.17	0	9140	9163	9112	75	63	75	102	50	20	52	1	74	1
57816	26.35	106.44	2015.1.17	0	8845	8871	8819	73	58	74	98	50	19	54	5	83	5
59082	24.4	113.36	2015.1.17	0	10120	10150	10091	73	32	105	183	49	25	58	1	90	1
57707	27.18	105.17	2015.1.17	0	8534	8559	8500	91	86	58	69	48	8	20	6	36	5
59097	24.03	114.12	2015.1.17	0	10014	10038	9988	70	33	105	188	47	21	58	5	85	5
57841	26.34	109.4	2015.1.17	0	9891	9918	9864	77	50	84	131	47	18	40	2	64	2
56792	25.47	104.58	2015.1.17	8	8400	8421	8373	93	88	58	64	46	18	38	7	77	8
59092	24.55	114.49	2015.1.17	0	10020	10049	9996	65	39	104	165	46	16	38	14	68	15
57896	26.2	114.3	2015.1.17	0	10138	10170	10112	75	46	85	143	45	14	45	3	80	3
57839	26.14	109.09	2015.1.17	0	9600	9624	9572	79	55	70	116	41	7	24	2	43	2
57853	26.44	110.38	2015.1.17	0	9880	9912	9853	73	42	79	120	40	11	34	1	55	3
57866	26.14	111.37	2015.1.17	0	10081	10115	10055	75	56	89	127	39	26	39	2	59	3
56693	26.35	104.52	2015.1.17	12	8221	8242	8196	97	96	45	50	38	18	31	7	58	7
57832	26.58	108.4	2015.1.17	0	9535	9561	9507	73	50	70	106	35	12	32	3	55	3
57840	26.54	109.12	2015.1.17	0	9801	9828	9771	75	46	71	119	34	5	26	4	45	4
57857	26.22	110.19	2015.1.17	0	9712	9743	9681	74	44	71	131	29	7	42	2	66	3
57845	26.1	109.47	2015.1.17	0	9795	9823	9768	79	45	71	146	26	7	24	2	38	1
57758	27.02	110.36	2015.1.17	0	9880	9910	9853	74	38	70	116	25	12	35	5	53	6
57894	26.35	114.1	2015.1.17	0	9297	9321	9275	77	46	49	106	24	10	23	6	39	6
56586	27.21	103.43	2015.1.17	0	8073	8103	8034	78	45	60	142	22	10	51	11	103	11
56691	26.52	104.17	2015.1.17	6	7800	7821	7776	99	95	33	54	19	28	44	8	80	8
56684	26.24	103.15	2015.1.17	0	7842	7862	7820	88	73	53	89	18	46	85	14	149	14
57889	26.05	113.57	2015.1.17	0	9300	9324	9273	76	44	58	125	7	13	46	4	83	5
59758	20.0001	110.15	2015.1.18	0	10147	10171	10133	78	57	170	199	154	39	88	4	132	3
59647	21.02	109.06	2015.1.18	0	10162	10187	10147	72	39	166	205	140	32	60	3	95	7
59754	20.2	110.11	2015.1.18	0	10157	10182	10145	81	56	161	204	136	30	74	4	107	3
59673	21.44	112.46	2015.1.18	0	10206	10235	10182	71	51	159	188	130	46	78	2	109	2
59488	22.17	113.34	2015.1.18	0	10177	10210	10152	68	41	156	193	130	19	49	4	82	15
59493	22.32	114	2015.1.18	0	10161	10195	10134	63	31	154	199	125	19	52	1	88	1
59242	23.45	109.14	2015.1.18	0	10149	10178	10131	60	40	147	198	119	18	34	16	64	15
59037	23.56	108.06	2015.1.18	0	10044	10071	10027	61	38	151	199	118	49	78	16	109	16
59632	21.57	108.37	2015.1.18	0	10230	10259	10211	60	34	162	224	118	18	39	3	64	4
59658	21.09	110.18	2015.1.18	0	10167	10192	10148	75	43	147	201	116	26	58	5	91	5
59228	23.19	107.35	2015.1.18	0	10112	10146	10095	68	38	157	211	114	10	17	12	28	12
59046	24.21	109.24	2015.1.18	0	10140	10170	10125	62	43	139	190	113	16	36	2	86	2
59289	22.58	113.44	2015.1.18	0	10172	10208	10149	67	39	145	195	107	18	49	1	82	3
59280	23.43	113.05	2015.1.18	0	10153	10188	10132	53	41	143	187	106	34	77	3	114	3
59626	21.34	107.57	2015.1.18	0	10158	10187	10137	68	39	155	223	105	40	66	16	93	4
57957	25.19	110.18	2015.1.18	0	10073	10099	10057	58	45	118	148	105	28	55	1	75	1
59254	23.24	110.05	2015.1.18	0	10193	10227	10174	75	43	142	207	104	12	19	3	42	15
59644	21.27	109.08	2015.1.18	0	10214	10240	10197	75	42	151	228	103	18	45	4	70	4
59663	21.5	111.58	2015.1.18	0	10124	10155	10103	61	43	146	199	102	49	78	3	124	3
59211	23.54	106.36	2015.1.18	0	10041	10068	10019	78	62	130	162	102	8	25	16	34	15
57916	25.26	106.46	2015.1.18	112	9745	9774	9708	90	66	108	138	101	3	14	3	33	4
57906	25.11	106.05	2015.1.18	136	9592	9626	9562	96	73	107	135	100	9	18	16	29	1
59298	23.04	114.22	2015.1.18	0	10109	10142	10085	62	36	140	192	99	26	48	3	93	4
59631	21.47	108.21	2015.1.18	0	10192	10221	10173	72	41	147	218	99	20	47	3	83	5
59478	22.15	112.47	2015.1.18	0	10196	10230	10174	69	40	141	193	99	14	56	2	85	2
59485	22.3	113.24	2015.1.18	0	10197	10231	10174	69	40	140	195	98	14	40	3	70	3
59664	21.33	111	2015.1.18	0	10194	10224	10173	78	43	141	210	92	17	37	6	62	9
59278	23.02	112.27	2015.1.18	0	10196	10230	10174	70	38	137	190	92	10	36	2	58	2
57965	25.32	111.36	2015.1.18	0	10052	10082	10037	68	40	110	156	91	15	60	2	92	2
59023	24.42	108.02	2015.1.18	0	9949	9974	9931	72	55	118	162	91	14	41	4	63	4
59453	22.4	110.07	2015.1.18	0	10092	10121	10074	71	40	140	207	90	23	35	3	44	4
59058	24.12	110.31	2015.1.18	0	10040	10067	10017	69	49	128	181	89	15	46	15	65	13
59417	22.2	106.51	2015.1.18	0	10084	10116	10064	79	45	139	215	89	8	31	6	65	6
57926	25.25	107.53	2015.1.18	6	9764	9793	9732	80	55	100	142	88	13	26	2	50	2
57872	26.53	112.36	2015.1.18	4	10167	10200	10148	64	52	97	119	87	6	19	3	28	2
59456	22.21	110.56	2015.1.18	0	10063	10091	10041	65	34	148	225	86	14	42	16	72	15
56985	23.23	103.23	2015.1.18	18	8758	8781	8743	73	61	97	113	85	16	29	8	50	8
57874	26.25	112.24	2015.1.18	0	10152	10184	10136	70	54	97	118	84	17	31	14	55	14
59431	22.38	108.13	2015.1.18	0	10093	10124	10076	77	42	128	208	84	11	34	2	57	2
57866	26.14	111.37	2015.1.18	0	10084	10112	10067	70	63	95	109	83	24	54	2	86	2
59265	23.29	111.18	2015.1.18	0	10107	10144	10091	76	48	127	196	83	16	32	3	40	4
57932	25.58	108.32	2015.1.18	58	9947	9976	9905	90	71	90	119	83	0	23	2	43	3
59021	24.33	107.02	2015.1.18	0	9659	9683	9636	89	69	100	132	82	8	26	4	41	3
59065	24.25	111.3	2015.1.18	0	10076	10110	10057	68	43	120	181	81	26	55	15	79	15
57972	25.48	113.02	2015.1.18	0	10063	10094	10048	66	40	100	144	81	12	32	15	72	16
59218	23.08	106.25	2015.1.18	0	9384	9409	9370	73	54	119	158	80	6	14	16	38	4
59446	22.25	109.18	2015.1.18	0	10156	10184	10138	75	40	135	211	79	17	51	3	70	1
57974	25.35	112.22	2015.1.18	0	10028	10059	10014	68	40	99	141	78	16	40	3	67	2
57947	25.13	109.24	2015.1.18	0	10123	10150	10095	73	59	107	138	77	11	27	4	73	6
59088	24.11	113.25	2015.1.18	0	10166	10201	10143	66	37	125	184	75	17	56	1	109	16
59209	23.25	105.5	2015.1.18	0	9324	9346	9308	78	59	105	143	75	7	23	15	55	1
59087	23.53	113.31	2015.1.18	0	10131	10165	10109	60	39	123	183	72	25	72	4	110	4
57853	26.44	110.38	2015.1.18	52	9887	9915	9865	82	63	82	97	72	9	17	16	24	16
59293	23.48	114.44	2015.1.18	0	10162	10197	10137	60	28	126	186	71	27	76	2	128	1
59072	24.48	112.22	2015.1.18	0	10108	10142	10082	70	35	112	179	69	30	67	3	103	4
59462	22.42	111.36	2015.1.18	0	10173	10207	10148	76	39	128	208	69	10	35	5	62	5
59294	23.2	113.5	2015.1.18	0	10205	10240	10181	79	39	120	204	68	17	66	3	89	3
57758	27.02	110.36	2015.1.18	90	9885	9914	9863	87	65	77	94	68	4	18	14	27	2
57845	26.1	109.47	2015.1.18	64	9810	9838	9780	88	70	71	92	66	12	27	16	47	15
59287	23.13	113.29	2015.1.18	0	10157	10192	10135	67	33	122	201	65	23	56	16	88	1
59007	24.04	105.04	2015.1.18	28	8826	8853	8802	88	76	83	106	63	15	42	3	61	3
59271	23.38	112.26	2015.1.18	0	10180	10214	10154	73	40	118	207	63	11	19	1	28	16
56986	22.59	103.41	2015.1.18	6	8643	8668	8630	87	70	79	99	62	28	37	6	61	6
56991	23.37	104.2	2015.1.18	28	8496	8523	8477	86	76	70	90	62	25	39	3	59	3
57840	26.54	109.12	2015.1.18	194	9816	9846	9782	89	64	70	86	61	9	17	13	29	14
57841	26.34	109.4	2015.1.18	126	9909	9939	9875	89	69	72	92	60	10	29	2	45	2
57857	26.22	110.19	2015.1.18	56	9722	9747	9699	86	63	69	84	60	5	23	2	34	2
57729	27.14	107.53	2015.1.18	164	9562	9595	9517	80	58	67	97	57	10	36	3	47	3
59096	24.22	114.29	2015.1.18	0	10000	10030	9977	61	27	110	189	56	12	42	1	85	3
57907	25.05	104.54	2015.1.18	254	8778	8812	8756	96	86	68	77	56	11	54	2	98	2
57896	26.2	114.3	2015.1.18	0	10132	10163	10116	66	39	86	135	54	10	43	3	62	3
57912	26.08	106.38	2015.1.18	28	9128	9159	9087	86	63	66	107	52	24	60	2	94	2
57996	25.05	114.15	2015.1.18	0	10087	10120	10066	64	30	102	163	50	27	59	4	91	3
57910	25.46	106.05	2015.1.18	36	8895	8926	8864	87	74	62	89	50	26	73	2	128	2
57839	26.14	109.09	2015.1.18	152	9614	9640	9582	91	69	61	86	50	13	27	2	49	3
57902	25.26	105.11	2015.1.18	172	8698	8735	8671	91	82	60	80	48	18	40	4	70	3
59092	24.55	114.49	2015.1.18	0	10017	10049	9997	63	31	97	159	47	15	40	15	77	1
56886	24.32	103.46	2015.1.18	294	8346	8367	8323	92	80	63	75	46	17	41	2	68	3
57803	27.02	106.01	2015.1.18	166	8872	8901	8820	95	75	51	85	46	9	28	2	53	2
59082	24.4	113.36	2015.1.18	0	10116	10151	10094	73	39	102	176	45	26	43	16	70	1
57832	26.58	108.4	2015.1.18	258	9554	9584	9515	91	54	51	87	44	9	27	3	53	3
59097	24.03	114.12	2015.1.18	0	10012	10046	9987	66	33	104	181	38	25	55	5	81	5
57825	26.36	107.59	2015.1.18	188	9444	9474	9401	91	62	47	92	38	18	28	1	46	1
57922	25.5	107.33	2015.1.18	66	9101	9127	9076	89	72	54	84	37	15	44	16	79	16
57889	26.05	113.57	2015.1.18	0	9292	9316	9279	73	38	69	144	37	12	46	5	83	5
57718	27.06	106.43	2015.1.18	150	9002	9031	8952	91	60	38	86	31	19	51	1	80	16
57805	26.41	105.46	2015.1.18	188	8782	8814	8732	89	79	47	82	29	11	28	10	61	2
57894	26.35	114.1	2015.1.18	0	9290	9314	9278	65	42	59	114	28	9	19	15	38	15
57827	26.19	107.32	2015.1.18	136	9157	9186	9123	98	72	39	86	26	34	62	1	94	1
56792	25.47	104.58	2015.1.18	172	8417	8450	8388	92	84	40	65	25	25	44	3	82	3
57806	26.15	105.54	2015.1.18	136	8649	8680	8615	90	82	46	73	24	23	54	2	79	2
57816	26.35	106.44	2015.1.18	134	8870	8903	8830	94	70	41	83	23	27	56	1	81	2
56793	25.43	104.28	2015.1.18	182	8259	8291	8233	91	83	42	71	20	22	41	9	65	9
56786	25.35	103.5	2015.1.18	250	8156	8188	8133	93	88	43	77	18	31	61	2	103	1
57707	27.18	105.17	2015.1.18	122	8578	8603	8520	90	82	32	66	18	10	24	15	53	1
56693	26.35	104.52	2015.1.18	136	8252	8279	8211	92	77	21	49	5	19	32	1	64	1
56586	27.21	103.43	2015.1.18	134	8119	8146	8057	90	68	11	94	1	17	54	2	108	2
56684	26.24	103.15	2015.1.18	74	7870	7904	7834	92	86	12	71	-8	57	96	4	127	4
56691	26.52	104.17	2015.1.18	90	7832	7859	7794	94	87	-9	59	-13	32	51	1	105	2
59673	21.44	112.46	2015.1.19	0	10193	10218	10170	55	35	156	188	135	62	101	2	145	2
59758	20.0001	110.15	2015.1.19	0	10141	10163	10121	78	52	157	191	130	22	64	4	103	4
59631	21.47	108.21	2015.1.19	0	10186	10214	10155	61	43	158	209	127	36	68	1	107	2
59647	21.02	109.06	2015.1.19	0	10157	10180	10132	74	44	152	200	124	27	68	2	96	2
59488	22.17	113.34	2015.1.19	0	10164	10189	10142	54	32	151	192	124	19	45	4	87	4
59493	22.32	114	2015.1.19	0	10148	10172	10124	39	24	156	207	123	26	42	2	71	1
59632	21.57	108.37	2015.1.19	0	10223	10254	10193	56	36	162	218	123	18	38	16	66	15
59644	21.27	109.08	2015.1.19	0	10208	10232	10182	62	44	158	211	122	26	37	15	77	1
59456	22.21	110.56	2015.1.19	0	10051	10075	10022	57	32	158	223	118	16	38	1	71	1
59228	23.19	107.35	2015.1.19	0	10109	10139	10072	61	40	155	204	118	8	27	13	39	14
59663	21.5	111.58	2015.1.19	0	10113	10138	10091	52	33	151	202	113	45	76	4	110	3
59626	21.34	107.57	2015.1.19	0	10152	10180	10124	62	38	156	222	113	27	56	7	81	7
59658	21.09	110.18	2015.1.19	0	10157	10180	10136	69	32	144	207	112	27	49	6	74	7
59478	22.15	112.47	2015.1.19	0	10184	10211	10159	50	29	149	204	112	21	43	1	75	3
59754	20.2	110.11	2015.1.19	0	10153	10174	10131	80	41	144	199	111	21	55	4	86	4
59280	23.43	113.05	2015.1.19	0	10140	10168	10111	43	24	147	200	109	39	89	3	128	3
59278	23.02	112.27	2015.1.19	0	10183	10212	10157	59	29	146	194	108	16	35	4	62	4
59242	23.45	109.14	2015.1.19	0	10138	10169	10103	62	38	138	194	106	8	23	16	45	16
59664	21.33	111	2015.1.19	0	10184	10208	10163	70	34	152	216	104	25	44	8	63	8
59254	23.24	110.05	2015.1.19	0	10184	10211	10151	71	33	138	206	104	7	18	3	32	3
59485	22.3	113.24	2015.1.19	0	10186	10213	10161	52	30	142	201	103	18	34	3	58	5
59289	22.58	113.44	2015.1.19	0	10161	10187	10134	44	30	146	197	101	22	42	4	64	5
59298	23.04	114.22	2015.1.19	0	10097	10123	10072	43	29	142	196	100	27	59	3	105	3
59037	23.56	108.06	2015.1.19	0	10036	10069	9998	61	37	143	199	99	36	63	16	82	16
59211	23.54	106.36	2015.1.19	0	10037	10064	10002	80	62	125	150	99	10	22	12	39	13
59417	22.2	106.51	2015.1.19	0	10078	10110	10044	80	46	138	208	93	7	16	7	30	7
59446	22.25	109.18	2015.1.19	0	10150	10177	10118	74	42	133	202	92	16	39	16	51	15
59431	22.38	108.13	2015.1.19	0	10089	10118	10058	79	49	127	193	91	13	33	16	52	15
59453	22.4	110.07	2015.1.19	0	10081	10108	10051	64	38	144	212	91	10	36	2	54	1
59087	23.53	113.31	2015.1.19	0	10118	10147	10087	46	26	130	197	90	27	68	5	118	5
59046	24.21	109.24	2015.1.19	0	10126	10156	10091	63	38	131	187	89	14	37	16	85	14
57906	25.11	106.05	2015.1.19	20	9585	9612	9547	89	75	98	114	86	9	18	7	30	8
59209	23.25	105.5	2015.1.19	2	9320	9344	9289	88	76	93	112	85	10	20	1	38	2
57916	25.26	106.46	2015.1.19	44	9733	9767	9695	83	68	100	123	85	4	24	13	36	13
59088	24.11	113.25	2015.1.19	0	10153	10182	10120	48	21	131	194	84	15	56	2	105	1
59058	24.12	110.31	2015.1.19	0	10025	10053	9987	69	40	122	189	81	22	38	15	51	14
59287	23.13	113.29	2015.1.19	0	10145	10172	10118	52	24	127	210	78	25	49	2	83	1
59218	23.08	106.25	2015.1.19	0	9377	9402	9348	72	51	113	156	77	7	18	1	35	1
59462	22.42	111.36	2015.1.19	0	10161	10191	10129	79	37	125	206	76	7	21	16	40	3
57932	25.58	108.32	2015.1.19	6	9918	9958	9870	85	44	98	148	76	5	21	5	34	5
57957	25.19	110.18	2015.1.19	0	10048	10083	10010	50	21	127	198	75	13	40	2	57	3
59265	23.29	111.18	2015.1.19	0	10097	10127	10066	62	34	130	196	73	18	32	3	37	3
59294	23.2	113.5	2015.1.19	0	10193	10219	10163	58	28	128	208	72	29	65	3	88	3
57947	25.13	109.24	2015.1.19	0	10100	10137	10060	63	23	120	197	72	13	21	3	42	8
59023	24.42	108.02	2015.1.19	0	9935	9968	9897	69	39	118	165	72	7	25	3	40	15
56986	22.59	103.41	2015.1.19	90	8636	8660	8616	95	87	75	84	70	20	68	7	105	7
56985	23.23	103.23	2015.1.19	212	8752	8782	8728	83	72	85	110	68	17	34	9	60	9
59065	24.25	111.3	2015.1.19	0	10065	10093	10027	63	30	120	195	65	16	48	14	66	14
57866	26.14	111.37	2015.1.19	0	10057	10094	10016	65	27	106	159	63	19	37	2	59	2
59271	23.38	112.26	2015.1.19	0	10167	10194	10133	66	21	121	215	63	13	27	2	47	1
59096	24.22	114.29	2015.1.19	0	9986	10012	9950	51	25	116	202	63	11	32	1	62	2
57874	26.25	112.24	2015.1.19	0	10125	10158	10082	63	32	104	160	63	10	30	5	46	2
59021	24.33	107.02	2015.1.19	0	9647	9677	9612	82	59	98	136	63	7	19	12	31	4
57872	26.53	112.36	2015.1.19	0	10139	10173	10096	63	31	107	165	63	7	13	3	22	3
57853	26.44	110.38	2015.1.19	0	9854	9896	9815	72	35	98	148	62	6	28	1	49	1
57841	26.34	109.4	2015.1.19	0	9873	9919	9834	82	50	93	145	61	13	35	1	52	2
59293	23.48	114.44	2015.1.19	0	10150	10178	10119	53	28	124	201	61	12	41	1	71	3
57965	25.32	111.36	2015.1.19	0	10030	10065	9989	60	23	111	183	60	9	35	1	56	16
57729	27.14	107.53	2015.1.19	0	9529	9573	9489	80	58	74	96	60	7	34	9	51	9
57845	26.1	109.47	2015.1.19	0	9780	9821	9741	80	45	90	143	60	7	26	2	42	3
57840	26.54	109.12	2015.1.19	0	9781	9825	9741	81	52	81	114	59	5	15	13	23	13
57926	25.25	107.53	2015.1.19	2	9741	9780	9700	74	38	100	157	57	10	18	4	32	6
57857	26.22	110.19	2015.1.19	0	9689	9731	9648	70	31	94	156	54	12	45	3	75	2
59007	24.04	105.04	2015.1.19	18	8818	8846	8787	92	82	66	85	54	10	24	3	42	3
57758	27.02	110.36	2015.1.19	0	9853	9892	9815	72	27	88	141	52	11	39	4	58	5
57972	25.48	113.02	2015.1.19	0	10040	10074	10001	69	32	94	161	48	10	29	14	48	14
57832	26.58	108.4	2015.1.19	0	9520	9561	9481	85	66	66	94	47	4	18	13	28	13
57912	26.08	106.38	2015.1.19	92	9104	9143	9070	90	84	61	81	46	12	36	3	48	3
57839	26.14	109.09	2015.1.19	0	9585	9622	9543	85	49	74	125	45	7	21	1	34	5
57907	25.05	104.54	2015.1.19	26	8764	8794	8731	96	80	55	77	43	16	35	8	56	8
57825	26.36	107.59	2015.1.19	12	9415	9454	9374	87	61	60	87	43	11	27	4	34	1
56991	23.37	104.2	2015.1.19	120	8489	8511	8460	95	83	61	90	42	17	38	8	59	4
59092	24.55	114.49	2015.1.19	0	10002	10032	9970	52	28	103	177	42	16	36	14	75	14
57974	25.35	112.22	2015.1.19	0	10005	10039	9967	68	33	94	165	39	7	27	2	51	2
57996	25.05	114.15	2015.1.19	0	10071	10104	10038	60	26	96	177	38	21	46	6	74	5
59072	24.48	112.22	2015.1.19	0	10092	10127	10051	65	23	103	196	37	15	47	1	73	1
57910	25.46	106.05	2015.1.19	14	8875	8909	8842	89	79	50	76	36	16	35	3	58	4
59097	24.03	114.12	2015.1.19	0	10000	10027	9965	66	24	99	196	35	14	47	3	79	2
57922	25.5	107.33	2015.1.19	4	9081	9114	9043	84	61	57	93	35	12	32	15	54	15
57902	25.26	105.11	2015.1.19	2	8679	8713	8645	89	76	52	80	35	10	32	9	49	11
59082	24.4	113.36	2015.1.19	0	10103	10136	10068	66	22	95	191	34	25	40	1	63	15
57827	26.19	107.32	2015.1.19	32	9134	9167	9095	90	72	51	75	32	8	35	1	56	1
57896	26.2	114.3	2015.1.19	0	10115	10149	10084	68	33	79	156	29	16	34	3	60	3
57718	27.06	106.43	2015.1.19	90	8965	9011	8926	88	82	41	59	27	14	38	8	60	8
57803	27.02	106.01	2015.1.19	94	8837	8881	8797	94	84	43	61	27	8	24	3	44	3
57816	26.35	106.44	2015.1.19	92	8842	8881	8807	95	88	39	60	24	15	41	5	60	5
56886	24.32	103.46	2015.1.19	114	8338	8365	8314	89	79	49	73	21	20	67	6	90	5
56792	25.47	104.58	2015.1.19	12	8393	8429	8359	91	71	36	79	18	12	37	8	68	9
57806	26.15	105.54	2015.1.19	24	8625	8662	8588	91	82	34	58	14	19	39	3	53	3
56793	25.43	104.28	2015.1.19	34	8236	8273	8205	88	70	42	85	12	13	31	10	77	10
57707	27.18	105.17	2015.1.19	22	8536	8588	8491	93	80	29	61	10	5	20	8	31	3
56786	25.35	103.5	2015.1.19	44	8142	8169	8113	90	77	34	67	9	19	41	10	69	10
57805	26.41	105.46	2015.1.19	100	8751	8793	8712	87	76	41	63	9	10	22	9	43	9
57894	26.35	114.1	2015.1.19	0	9277	9301	9255	61	27	43	122	2	10	22	7	37	8
56693	26.35	104.52	2015.1.19	148	8219	8257	8186	96	81	16	39	1	12	26	6	48	6
56586	27.21	103.43	2015.1.19	14	8080	8124	8039	84	56	23	85	-2	15	33	11	61	10
57889	26.05	113.57	2015.1.19	0	9283	9306	9254	62	17	52	141	-8	12	52	6	90	6
56691	26.52	104.17	2015.1.19	42	7800	7835	7766	94	78	1	41	-16	18	36	10	69	10
56684	26.24	103.15	2015.1.19	134	7846	7882	7817	95	86	3	36	-22	42	92	13	130	13
59647	21.02	109.06	2015.1.20	0	10139	10156	10116	74	41	163	208	145	23	42	6	60	6
59673	21.44	112.46	2015.1.20	0	10179	10198	10158	70	49	163	192	139	24	73	4	109	4
59758	20.0001	110.15	2015.1.20	0	10125	10144	10106	87	69	159	200	128	17	49	4	78	3
59493	22.32	114	2015.1.20	0	10133	10153	10108	59	31	158	214	126	14	36	11	48	11
59037	23.56	108.06	2015.1.20	0	10000	10022	9972	64	47	156	202	120	11	38	15	49	16
59488	22.17	113.34	2015.1.20	0	10149	10169	10126	72	42	151	183	118	16	41	6	55	3
59228	23.19	107.35	2015.1.20	0	10075	10097	10046	70	50	155	204	118	9	24	5	41	4
59658	21.09	110.18	2015.1.20	0	10141	10161	10120	85	55	150	205	114	26	53	6	81	7
59632	21.57	108.37	2015.1.20	0	10200	10225	10175	66	39	161	221	114	12	27	9	44	8
59046	24.21	109.24	2015.1.20	0	10092	10115	10069	71	53	143	174	114	4	18	3	28	3
59754	20.2	110.11	2015.1.20	0	10136	10155	10114	87	67	153	207	110	20	43	4	66	5
59663	21.5	111.58	2015.1.20	0	10099	10119	10075	71	43	149	210	109	20	52	8	76	8
59626	21.34	107.57	2015.1.20	0	10133	10158	10110	77	34	147	217	105	36	62	16	74	16
59023	24.42	108.02	2015.1.20	0	9897	9915	9870	66	47	139	190	105	6	35	3	50	3
57957	25.19	110.18	2015.1.20	0	10018	10037	9998	51	35	126	156	104	5	22	2	37	3
59289	22.58	113.44	2015.1.20	0	10141	10165	10118	65	41	148	213	102	18	29	4	42	5
59417	22.2	106.51	2015.1.20	0	10051	10074	10025	94	67	128	179	102	6	12	13	21	8
59242	23.45	109.14	2015.1.20	0	10105	10129	10078	66	42	149	206	100	12	18	12	27	10
59478	22.15	112.47	2015.1.20	0	10167	10191	10140	64	37	147	225	100	9	27	9	43	9
59254	23.24	110.05	2015.1.20	0	10156	10179	10129	74	40	144	215	98	13	21	6	48	7
59211	23.54	106.36	2015.1.20	0	9991	10015	9956	77	52	144	207	98	10	20	10	33	11
59485	22.3	113.24	2015.1.20	0	10166	10190	10142	68	38	142	211	98	9	32	6	49	6
59644	21.27	109.08	2015.1.20	0	10188	10208	10164	68	35	157	215	97	14	34	6	53	6
57916	25.26	106.46	2015.1.20	0	9690	9706	9671	89	66	107	149	96	3	10	12	18	10
57926	25.25	107.53	2015.1.20	0	9704	9722	9683	78	62	115	143	94	6	14	9	20	1
59631	21.47	108.21	2015.1.20	0	10164	10188	10139	75	44	144	214	93	13	36	10	55	8
57947	25.13	109.24	2015.1.20	0	10065	10084	10044	69	51	123	158	93	8	18	3	37	7
59664	21.33	111	2015.1.20	0	10171	10192	10146	79	44	145	213	92	23	52	7	73	8
59298	23.04	114.22	2015.1.20	0	10078	10100	10054	67	41	142	204	92	12	23	5	37	4
57872	26.53	112.36	2015.1.20	24	10095	10112	10075	76	46	98	136	91	4	15	8	21	8
59453	22.4	110.07	2015.1.20	0	10061	10082	10034	67	38	151	223	90	16	28	4	42	9
59021	24.33	107.02	2015.1.20	0	9605	9627	9577	81	55	122	180	90	7	36	7	55	7
59218	23.08	106.25	2015.1.20	0	9345	9364	9318	78	56	127	181	89	7	16	6	41	4
59431	22.38	108.13	2015.1.20	0	10058	10081	10032	81	49	136	213	85	10	29	15	46	14
57932	25.58	108.32	2015.1.20	0	9879	9896	9859	89	75	98	122	85	4	15	6	23	5
59278	23.02	112.27	2015.1.20	0	10162	10186	10133	69	36	137	206	84	11	20	10	23	10
59456	22.21	110.56	2015.1.20	0	10036	10058	10008	71	34	141	223	83	14	30	12	50	11
57906	25.11	106.05	2015.1.20	0	9539	9556	9516	88	57	108	171	82	8	18	9	28	8
57841	26.34	109.4	2015.1.20	6	9838	9852	9822	93	75	86	104	81	7	22	8	29	8
56985	23.23	103.23	2015.1.20	2	8729	8750	8700	73	31	116	194	78	12	29	12	52	3
57866	26.14	111.37	2015.1.20	4	10014	10031	9993	74	41	98	134	77	12	30	4	43	4
57758	27.02	110.36	2015.1.20	0	9812	9830	9792	72	55	88	119	77	11	35	10	53	10
57965	25.32	111.36	2015.1.20	2	9993	10014	9970	75	41	97	128	77	2	26	14	36	15
57874	26.25	112.24	2015.1.20	6	10081	10099	10060	77	41	95	132	76	8	21	7	29	7
59446	22.25	109.18	2015.1.20	0	10124	10146	10097	79	40	136	225	75	12	25	10	42	11
59280	23.43	113.05	2015.1.20	0	10115	10143	10090	58	29	137	214	74	14	31	3	39	3
59209	23.25	105.5	2015.1.20	0	9283	9304	9259	81	63	116	164	74	13	32	9	64	9
57853	26.44	110.38	2015.1.20	0	9817	9832	9796	76	46	88	117	74	5	24	9	36	10
57840	26.54	109.12	2015.1.20	0	9742	9756	9721	83	65	85	129	74	1	21	4	33	4
56986	22.59	103.41	2015.1.20	12	8619	8637	8595	95	62	89	155	71	17	43	9	93	9
59265	23.29	111.18	2015.1.20	0	10073	10095	10047	72	40	130	205	71	16	30	3	40	7
56991	23.37	104.2	2015.1.20	2	8463	8483	8437	82	43	102	170	70	24	52	13	103	13
59058	24.12	110.31	2015.1.20	0	9995	10015	9969	73	41	121	191	70	15	38	16	53	15
57729	27.14	107.53	2015.1.20	0	9492	9505	9474	83	62	83	126	70	5	16	10	29	10
59462	22.42	111.36	2015.1.20	0	10137	10165	10105	78	33	127	221	68	11	23	2	38	3
59088	24.11	113.25	2015.1.20	0	10123	10152	10095	64	29	130	204	68	8	20	6	30	6
57839	26.14	109.09	2015.1.20	2	9545	9561	9531	89	78	81	100	68	8	17	1	28	1
57912	26.08	106.38	2015.1.20	6	9068	9085	9051	84	69	90	127	67	12	56	2	79	2
57832	26.58	108.4	2015.1.20	0	9480	9494	9461	86	61	84	137	67	5	16	9	29	10
57845	26.1	109.47	2015.1.20	10	9747	9761	9733	90	77	81	100	66	11	17	3	25	3
57922	25.5	107.33	2015.1.20	0	9047	9060	9031	84	73	81	114	65	3	25	6	41	7
59007	24.04	105.04	2015.1.20	0	8781	8801	8749	84	46	104	191	64	15	42	11	74	11
57825	26.36	107.59	2015.1.20	2	9375	9390	9359	85	68	82	123	64	6	15	6	25	5
59293	23.48	114.44	2015.1.20	0	10125	10152	10097	67	29	123	220	62	12	24	4	35	8
59065	24.25	111.3	2015.1.20	0	10033	10057	10006	69	38	119	193	61	16	39	13	48	13
59287	23.13	113.29	2015.1.20	0	10123	10149	10098	77	32	117	215	61	15	29	8	46	11
57907	25.05	104.54	2015.1.20	0	8730	8745	8715	92	72	80	120	59	26	45	9	70	9
59294	23.2	113.5	2015.1.20	0	10172	10198	10146	78	33	119	222	58	13	26	16	36	4
57972	25.48	113.02	2015.1.20	0	9998	10020	9970	63	29	110	181	58	11	19	15	38	15
57857	26.22	110.19	2015.1.20	0	9658	9674	9640	79	59	75	104	58	5	18	10	27	10
56793	25.43	104.28	2015.1.20	6	8212	8229	8196	80	64	64	81	57	22	42	1	86	1
57805	26.41	105.46	2015.1.20	0	8722	8737	8705	86	62	69	103	57	7	20	10	43	10
57910	25.46	106.05	2015.1.20	0	8840	8856	8825	84	64	84	131	56	12	30	5	46	12
57827	26.19	107.32	2015.1.20	0	9096	9110	9082	93	80	76	113	56	7	49	8	68	8
57816	26.35	106.44	2015.1.20	0	8815	8827	8800	90	75	65	95	54	24	48	10	80	10
59271	23.38	112.26	2015.1.20	0	10142	10169	10110	67	30	122	220	54	11	22	14	33	13
56886	24.32	103.46	2015.1.20	0	8312	8330	8291	80	47	87	153	53	22	73	11	111	11
57902	25.26	105.11	2015.1.20	0	8647	8664	8635	85	61	77	116	52	18	33	12	57	12
57803	27.02	106.01	2015.1.20	0	8809	8825	8793	93	81	64	87	49	4	25	5	40	4
57806	26.15	105.54	2015.1.20	2	8596	8610	8580	90	69	64	99	48	22	35	9	59	9
57974	25.35	112.22	2015.1.20	0	9965	9985	9938	69	40	99	158	48	6	28	1	44	1
59072	24.48	112.22	2015.1.20	0	10055	10083	10020	69	30	116	215	44	11	25	1	35	8
59096	24.22	114.29	2015.1.20	0	9957	9981	9925	63	27	113	217	44	9	19	10	33	8
57896	26.2	114.3	2015.1.20	0	10071	10095	10037	60	33	106	183	43	20	40	3	65	3
59087	23.53	113.31	2015.1.20	0	10092	10119	10065	71	32	112	215	41	8	25	9	37	9
59082	24.4	113.36	2015.1.20	0	10067	10096	10039	67	30	108	202	37	24	39	8	53	14
57707	27.18	105.17	2015.1.20	0	8514	8535	8496	87	49	53	117	36	8	15	8	28	8
57718	27.06	106.43	2015.1.20	0	8939	8956	8920	85	72	54	79	35	3	36	1	45	1
56786	25.35	103.5	2015.1.20	0	8112	8129	8092	69	35	83	152	32	25	39	9	65	13
57996	25.05	114.15	2015.1.20	0	10035	10060	10005	67	32	107	198	31	17	31	8	41	8
59097	24.03	114.12	2015.1.20	0	9974	10001	9942	71	29	106	223	31	14	25	11	35	10
59092	24.55	114.49	2015.1.20	0	9969	9994	9936	68	28	100	212	29	8	15	15	25	15
56693	26.35	104.52	2015.1.20	0	8198	8216	8178	90	61	44	97	25	9	24	6	42	6
56684	26.24	103.15	2015.1.20	0	7830	7847	7816	71	45	52	105	24	55	92	13	138	12
56792	25.47	104.58	2015.1.20	0	8369	8384	8352	92	71	46	82	24	9	30	2	46	3
57894	26.35	114.1	2015.1.20	0	9240	9263	9220	60	36	70	160	17	9	15	7	29	14
57889	26.05	113.57	2015.1.20	0	9249	9272	9221	61	26	79	180	5	4	36	10	59	10
56691	26.52	104.17	2015.1.20	0	7782	7802	7761	86	59	25	87	-13	15	42	8	64	8
56586	27.21	103.43	2015.1.20	0	8061	8087	8038	86	57	21	94	-16	10	22	7	38	2
59758	20.0001	110.15	2015.1.21	0	10136	10162	10122	86	55	180	224	158	21	40	3	62	3
59632	21.57	108.37	2015.1.21	0	10215	10243	10192	61	39	184	232	158	13	30	15	54	15
59647	21.02	109.06	2015.1.21	0	10151	10178	10129	83	57	172	206	153	24	36	3	55	4
59037	23.56	108.06	2015.1.21	0	10025	10056	9996	59	35	172	221	147	24	51	16	70	16
59631	21.47	108.21	2015.1.21	0	10179	10205	10158	70	48	171	223	147	12	54	1	89	1
59228	23.19	107.35	2015.1.21	0	10097	10131	10069	66	35	175	233	147	11	28	13	48	12
59644	21.27	109.08	2015.1.21	0	10200	10228	10178	70	45	180	227	143	18	32	15	58	15
59658	21.09	110.18	2015.1.21	0	10149	10174	10130	77	42	178	236	142	21	41	1	64	15
59446	22.25	109.18	2015.1.21	0	10140	10166	10116	75	40	164	226	138	19	48	1	64	1
59211	23.54	106.36	2015.1.21	0	10021	10059	9982	72	43	161	217	138	11	31	7	44	7
59431	22.38	108.13	2015.1.21	0	10078	10107	10052	79	49	159	214	138	10	33	16	50	1
59754	20.2	110.11	2015.1.21	0	10146	10170	10131	85	52	169	230	137	18	34	2	55	9
59663	21.5	111.58	2015.1.21	0	10102	10126	10078	78	41	166	236	133	23	67	16	95	15
59673	21.44	112.46	2015.1.21	0	10182	10202	10160	72	51	164	216	133	22	59	3	70	3
59453	22.4	110.07	2015.1.21	0	10072	10097	10048	68	42	171	228	132	25	68	14	81	13
59289	22.58	113.44	2015.1.21	2	10142	10165	10118	64	37	171	226	132	15	36	1	58	16
59254	23.24	110.05	2015.1.21	0	10168	10194	10146	69	42	170	228	130	9	16	15	31	15
59626	21.34	107.57	2015.1.21	0	10147	10175	10127	74	44	164	233	129	35	67	16	78	16
59493	22.32	114	2015.1.21	0	10132	10154	10110	62	29	172	228	128	9	30	10	46	15
[truncated: 34,136 more rows]
